# Supplementary material for: In-Depth, Label-Free Analysis of the Erythrocyte Cytoplasmic Proteome in Diamond Blackfan Anemia Identifies a Unique Inflammatory Signature
Source: PLoS One. 2015 Oct 16;10(10):e0140036. doi: 10.1371/journal.pone.0140036 (PMC4608755; doi:10.1371/journal.pone.0140036)
Supplement: S1 Table — (XLSX) [file pone.0140036.s003.xlsx]

## Sheet: Sheet1
S1 Table. Complete list of identified peptides in Hb-depleted cytosol of DBA patients and healthy controls.
Sequence	Uniprot Accession Numbers	Leading razor protein	Gene names	Protein names	Charges	Mass	Oxidation (M) site IDs	PEP	Length	Missed cleavages	Unique (Groups)	Unique (Proteins)	Score	Intensity D1a	Intensity D1b	Intensity D2a	Intensity D2b	Intensity D3a	Intensity D3b	Intensity D4a	Intensity D4b	Intensity D5 R1	Intensity D5 R2	Intensity D6a	Intensity D6b	Intensity C1	Intensity C2	Intensity C3	Intensity C4	Intensity C5	Intensity C6
AAAAAAGAASGLPGPVAQGLK	Q96P70	Q96P70	IPO9	Importin-9	2,3	1747.96		0.00010291	21	0	yes	yes	99.055	2830100	865330	3387200	1313100	2667000	948390	2303700	942650	790880	2635200	1560500	730970	1296800	975930	1358100	1502800	806230	746810
AAAAAAGEAR	P09417;B3KW71;B7Z415;D6RGG7;D6RHJ7	P09417	QDPR	Dihydropteridine reductase	2	857.436		0.0048814	10	0	yes	no	106.4	640510	458030	887210	624630	729850	700420	620510	642330	830110	1924100	804390	601870	1309500	800600	856670	907800	1331100	939350
AAAAAATAAAAASIR	Q8WVM8;Q53GW1;J3KNG4;G3V4I1;G3V5F3;G3V3K9	Q8WVM8	SCFD1	Sec1 family domain-containing protein 1	2	1256.68		0.0017208	15	0	yes	no	96.707	242690	68954	188050	165730	283190	118550	228130	97272	71927	221520	205540	97165	163820	92681	147570	169260	75461	98776
AAAAAAVGPGAGGAGSAVPGGAGPCATVSVFPGAR	Q86X55-1;Q86X55;Q86X55-2;K7EK20;K7EPK1	Q86X55-1	CARM1	Histone-arginine methyltransferase CARM1	3	2906.45		5.487e-05	35	0	yes	no	80.117	175180	0	304760	0	163910	0	135370	0	170840	1045700	177480	0	479180	337340	0	457910	0	0
AAAAAEQQQFYLLLGNLLSPDNVVR	O00410;F6Z6Q9;B4E0R6;E7EQT5;E7EV12;C9JZD8;E7ETV8	O00410	IPO5	Importin-5	2,3	2700.42		7.5423e-31	25	0	yes	no	153.65	1122200	1043400	2719100	2300700	1212200	1286200	1234200	916280	168110	2713300	877660	345510	1654700	681200	1811000	889310	1179400	867150
AAAAAGTATSQR	A8K7W3;2NJZ5;Q9Y2Z0;A8K5T7	A8K7W3	SUGT1	Suppressor of G2 allele of SKP1 homolog	2	1074.54		0.0030128	12	0	yes	no	96.334	313040	192270	237690	281110	231270	135180	137950	162670	163460	491110	163760	116170	289040	180290	254380	220670	140920	130560
AAAAEQQQFYLLLGNLLSPDNVVR	0Y3V4	0Y3V4			3	2629.39		0.0064828	24	0	yes	yes	50.132	19681	16953	56073	50583	0	26475	21171	15631	0	39881	22666	0	30197	21903	33345	0	27101	25823
AAAALGSSSGSASPAVAELCQNTPETFLEASK	Q96IV0;Q96IV0-2;Q96IV0-3	Q96IV0	NGLY1	Peptide-N(4)-(N-acetyl-beta-glucosaminyl)asparagine amidase	3	3121.49		0.047455	32	0	yes	no	47.286	107920	56354	97667	75881	67424	64426	112450	54457	27219	149290	63986	52644	88316	60856	64529	89124	85814	48476
AAAAQFQVPWLESVLIVVSNNIDEEALAR	Q6XQN6;C9JC60;Q6XQN6-2;Q6XQN6-3;G5E977;C9J8U2	Q6XQN6	NAPRT1	Nicotinate phosphoribosyltransferase	3	3152.65		1.4284e-54	29	0	yes	no	154.45	952690	966850	824370	1238000	835150	685220	765570	970500	1662600	1651700	904760	726120	1805700	900980	1095900	587490	941100	1024400
AAAAQLSLTQLSSGNPVYEK	P42566;Q7Z5V0;B1AUU8;A6NL94	P42566	EPS15	Epidermal growth factor receptor substrate 15	2,3	2047.06		0.0012556	20	0	yes	no	77.221	296920	61140	196820	0	231030	80339	136810	47755	114420	173840	145040	18487	114710	81227	49535	122950	71283	25869
AAAASAAEAGIATTGTEDSDDALLK	P55036;0Y3Y9;A2A3N6	P55036	PSMD4;PIPSL	26S proteasome non-ATPase regulatory subunit 4;Putative PIP5K1A and PSMD4-like protein	2,3	2319.11		1.5275e-15	25	0	yes	no	125.35	666020	370750	654300	569750	373600	295760	447530	335590	284890	847790	278690	150400	318880	300570	369900	185540	405200	198270
AAAAVVEFQR	O00231;O00231-2;B4DTS5;G3UYL3	O00231	PSMD11;Psmd11	26S proteasome non-ATPase regulatory subunit 11	2	1060.57		0.0089993	10	0	yes	no	94.692	665380	419180	601810	835880	499130	340350	480850	427290	409070	874320	407790	283590	540800	275550	457360	382600	589300	335810
AAADGDDSLYPIAVLIDELR	F6Q1K8;P30153;B4DQY1;A8K3H8;F7H4J6;B4E1Q0;C9J9C1;UPI0000202AE7	F6Q1K8	PPP2R1A	Serine/threonine-protein phosphatase 2A 65 kDa regulatory subunit A alpha isoform	2,3	2116.07		2.0716e-13	20	0	yes	no	147.84	2386500	1769700	2926100	2463800	2287400	1934000	2149500	1515800	1396200	4610500	1623100	1316600	2424100	1648400	2288600	1925300	1993100	1774500
AAAEAGGDDAR	A6NDG6	A6NDG6	PGP	Phosphoglycolate phosphatase	2	1002.44		2.3597e-05	11	0	yes	yes	139.76	569260	266670	1449700	1246000	1012700	603720	800400	698940	845730	2470200	633980	467090	1065900	677330	368450	894440	880840	631450
AAAEVNQDYGLDPK	P07954	P07954	FH	Fumarate hydratase, mitochondrial	2	1489.7		5.7148e-44	14	0	yes	yes	198.81	957010	1255000	1597900	1866200	814110	738480	1021300	982850	1139800	2178300	538840	756590	1584500	924280	1156200	1217000	1384000	1140200
AAAGGGGGGAAAAGR	Q9UL25	Q9UL25	RAB21	Ras-related protein Rab-21	2	1070.52		2.3999e-11	15	0	yes	yes	166.11	462480	166130	378250	503110	602860	224520	437910	322760	298360	1011700	312690	217620	450030	287010	322010	514900	224100	189650
AAAIGIDLGTTYSCVGVFQHGK	Q59EJ3;E7EP11;B4DNV4;UPI000013CB7C;P08107;F8VZJ4;B4DWK5;P08107-2;B4DFN9;B4DI39;E7EP94;B4E1S9;B4E388;B4DVU9;Q5SP16;B3KTT5;B4E1T6;B4DNX1	UPI000013CB7C	HSPA1A	Heat shock 70 kDa protein 1A/1B	3	2264.13		2.6782e-05	22	0	no	no	96.447	1275600	764740	1233000	1774600	985430	1255700	1664900	1226300	410440	1757800	805200	597920	1235400	773520	818990	935710	1347900	447870
AAALEAMK	P31948;A8K690;G3XAD8;Q3ZCU9;F5H0T1;B4DM70;0YGI8	P31948	STIP1	Stress-induced-phosphoprotein 1	2	803.421		0.022789	8	0	yes	no	93.143	2198800	691960	2781100	1276300	1843300	651630	2071200	858440	874590	3002300	1642100	692430	1973100	834040	663810	1508100	1468300	470720
AAALSPEDETWEVLEEAPPPVFPLRPGGLPGLCEWLR	Q8WZA9;B7ZMD6	Q8WZA9	IRGQ	Immunity-related GTPase family Q protein	3,4	4098.06		5.7131e-07	37	1	yes	no	70.109	257930	309500	44245	884810	320740	498100	355490	221200	0	409030	201470	93069	136500	168480	471960	259780	90633	167450
AAAMDVDTPSGTNSGAGK	P62877	P62877	RBX1	E3 ubiquitin-protein ligase RBX1	2	1648.74	1419	3.2373e-18	18	0	yes	yes	166.67	428640	193800	334440	255520	285380	144670	149530	208880	239760	594650	116660	165390	223030	133470	208130	125820	146430	234940
AAAMVPGR	O43598;0Y8X4;K7C762	O43598	DNPH1	2-deoxynucleoside 5-phosphate N-hydrolase 1	2	771.406	25	0.001714	8	0	yes	no	138.37	0	0	0	758920	0	0	0	499360	0	0	0	736500	8985	0	1114900	0	0	0
AAAPAPVSEAVCR	E9PDE4;B7Z6N0;P20810;G5E9D3;B7Z468;E7ESM9;P20810-7;E9PCH5;P20810-2;0Y7F0;Q6AZE3;E7EQA0;B7Z8S8;E7EVY3;0Y9H6;B2RDU1;0YD33;B7Z7L4	E9PDE4	CAST	Calpastatin	2,3	1297.64		0.0023123	13	0	no	no	93.839	1925800	1171400	5083800	4839800	0	0	1392600	1130000	2134200	7675100	1596800	631320	2742800	33640	3522600	1840600	2306400	2696200
AAAPAPVSEAVSR	B2RCJ7;B7Z4U9;A8K8C4	B2RCJ7			2,3	1224.65		8.3933e-13	13	0	no	no	158.25	3503900	2119100	48229	47996	6792100	4214400	3034600	2842600	15753	0	5339300	2293400	5914400	5417100	288180	4415000	3781700	0
AAASIANIVK	F5H136	F5H136	TCP1	T-complex protein 1 subunit alpha	2	956.565		0.00010473	10	0	yes	yes	122.96	122000	73491	58530	194780	101010	56930	63124	69195	43460	430570	103040	43630	172700	96380	157690	187550	108330	72280
AAATAEEPDPK	Q99733;B2R6J4;F5HFY4;B7ZB83;B7ZAK9;B7ZAC7;C9JZI7;B4DS05;0YCI4	Q99733	NAP1L4;NAP1L4b	Nucleosome assembly protein 1-like 4	2	1098.52		4.0351e-31	11	0	yes	no	208.84	2250400	1779400	3333600	3521100	3228500	2347700	3047700	2229600	3192300	9227000	2924800	1759900	2360400	2353800	3379300	2896100	3251900	1723400
AAATGPSFWLGNETLK	P12955;J3K000;P12955-2;P12955-3	P12955	PEPD	Xaa-Pro dipeptidase	2	1661.84		7.0479e-129	16	0	yes	no	281.93	3540100	1641600	2653000	2799200	3231900	2737300	2457400	1773200	1755600	4356900	1920500	1553400	2230800	1566300	1830200	1727100	2678100	1292300
AAATLMSER	P02730;G4V2I8;G4V2I9;E2RVJ0;9LH50	P02730	SLC4A1	Band 3 anion transport protein	2	948.47		0.0035964	9	0	yes	no	105.2	488650	39021	0	0	54250	48886	71168	66875	1137400	1095900	140160	48075	325240	97633	57822	0	91886	0
AAAYNLVQHGITNLCVIGGDGSLTGANIFR	P17858;P17858-2;B4E108	P17858	PFKL	6-phosphofructokinase, liver type	3	3101.57		1.6407e-32	30	0	yes	no	126.86	476470	416230	394320	1002200	457480	327870	509630	589120	290600	1286100	661820	435190	1027700	802590	1050400	983450	948910	398260
AACEQLHQQQQQQQEETAAATLLLQGEEEGEED	Q2NLD4;Q56A79;Q00577	Q2NLD4	PURA	Transcriptional activator protein Pur-alpha	3	3738.66		4.0573e-06	33	0	yes	no	60.379	292930	160470	305720	88111	0	125880	120620	157870	0	0	224500	159890	300560	216890	261890	227300	359130	80135
AACNGPYDGK	Q9HC38-2;A8K8F0;Q9Y3E8;I3L3Q4;Q9HC38-3	Q9HC38-2	C17orf25;GLOD4		2	1051.44		0.000894	10	0	yes	no	110.38	0	0	0	0	0	0	0	0	305340	0	0	0	0	195770	273910	0	438250	0
AADAEAEVASLNR	J3KN67;P06753	J3KN67	TPM3	Tropomyosin alpha-3 chain	2	1315.64		2.847e-05	13	0	no	no	131.06	107250	0	0	0	0	0	785720	1482400	0	0	0	0	2156700	1785500	46310	0	582360	42331
AADCEVEQWDSDEPIPAK	Q9UBQ7;Q5T946	Q9UBQ7	GRHPR	Glyoxylate reductase/hydroxypyruvate reductase	2	2058.88		3.4105e-12	18	0	yes	no	130.09	0	470690	742480	673960	644280	305780	542330	779520	657900	1423200	544820	372050	1000500	610940	848700	857140	47602	581160
AADEEAFEDNSEEYIR	P55060-3;P55060;F8W904;A3RLL6;B4DM31;B4DUC5;B4DM67;B4DPS6	P55060-3	CSE1L;CSE1L-2	Exportin-2	2	1886.78		1.2462e-70	16	0	yes	no	211.57	317670	174470	338380	247150	370400	187610	263520	176190	215700	745500	241710	201130	291340	256690	443520	408480	171850	262750
AADHLEALAAIEDFFLEHEALGISMAK	E9PC74;Q13144	E9PC74	EIF2B5	Translation initiation factor eIF-2B subunit epsilon	4	2911.44	443	0.0053063	27	0	yes	no	47.564	0	91238	0	0	0	0	0	0	0	0	0	0	0	70568	82748	0	0	44498
AADIDQEVK	Q86VP6;A8K8U1;F7C0A4	Q86VP6	CAND1	Cullin-associated NEDD8-dissociated protein 1	2	987.487		1.5215e-05	9	0	yes	no	160.53	7292600	2240400	7141600	3342800	7597200	2415700	7104900	2320400	2179000	6415400	5357800	1887000	3455200	2728000	2504200	4095100	2607100	1923300
AADLLYAMCDR	O95782-2;O95782;B4DXJ6;9FQK7	O95782-2	AP2A1	AP-2 complex subunit alpha-1	2	1297.58		0.0050057	11	0	no	no	81.92	202030	28112	64940	41776	237800	29501	89932	16661	27176	119730	86568	15519	45180	36649	26758	75731	67860	15435
AAEAAASAYYNPGNPHNVYMPTSQPPPPPYYPPEDK	K7EMC9;Q969T9;B4DFG2;Q7Z511;K7EIK1	K7EMC9	WBP2	WW domain-binding protein 2	3,4	3900.77		2.2066e-27	36	0	yes	no	103.4	850470	390940	691870	902090	544520	322760	355390	405270	470340	916790	584640	472540	285220	412700	411200	525550	562290	220290
AAEAEVELSAR	Q8IZ83;Q8IZ83-3;B4DVV1;F5H4B6;B4DQ15	Q8IZ83	ALDH16A1	Aldehyde dehydrogenase family 16 member A1	2	1144.57		4.8248e-09	11	0	yes	no	138.99	421650	186010	572890	338140	529040	151060	535540	259030	228040	567620	526040	239990	327330	711620	109680	296250	0	218650
AAEAHVDAHYYEQNEQPTGTCAACITGDNR	Q5JQ10;P55263;Q86U79;B7Z800;P55263-3	Q5JQ10	ADK	Adenosine kinase	4	3348.42		1.2241e-05	30	0	yes	no	64.707	330160	252550	523790	636510	323010	385840	0	169440	332280	443070	312680	144300	359110	324140	472970	237010	275140	290290
AAECNIVVTQPR	Q08211;G3SFU0;Q58F26;Q6PJK6	Q08211	DHX9	ATP-dependent RNA helicase A	2	1356.68		1.2623e-05	12	0	yes	no	127.02	221580	103300	136060	128510	157140	70278	103970	35832	43003	258250	56292	31938	77780	34750	73393	107670	70124	24429
AAEEAFVNDIDESSPGTEWER	F5H6N3;P09496-2	F5H6N3	CLTA		2	2351.02		9.8079e-20	21	0	yes	no	141.5	0	85946	0	105600	210830	223870	0	0	174130	354290	0	0	0	128830	69515	141440	166620	63512
AAEEIGIK	G3V2B8;F5H2F4;B7Z809;P11586	G3V2B8	MTHFD1	C-1-tetrahydrofolate synthase, cytoplasmic;Methylenetetrahydrofolate dehydrogenase;Methenyltetrahydrofolate cyclohydrolase;Formyltetrahydrofolate synthetase	2	829.455		0.043655	8	0	no	no	82.75	0	262650	0	0	0	119710	0	0	0	0	0	0	416230	212480	365440	415040	226980	178350
AAEEPQQQK	Q96FW1;Q659F9;F5H6Q1;J3KR44;F5GYJ8;B4DPD5;F5H3F0	Q96FW1	OTUB1;DKFZp564E242	Ubiquitin thioesterase OTUB1	2	1027.49		0.00065675	9	0	yes	no	134.26	1766100	1096500	2111100	1814700	1741800	1322400	1215200	920530	1030900	2732300	1026900	775440	1319900	1007100	1141200	1214900	1178600	859510
AAELEPDQLLAWQGLANLYEK	Q6PGP7;D6RDA0	Q6PGP7	TTC37	Tetratricopeptide repeat protein 37	3	2371.21		4.472e-05	21	0	yes	no	89.659	80747	39762	82075	56882	78197	29197	66778	35060	39815	96505	41222	16411	42697	24012	49104	47203	0	0
AAELFHQLSQALEVLTDAAAR	0YLQ7;0YK99;Q9NVM6	0YLQ7	DNAJC17	DnaJ homolog subfamily C member 17	3	2253.18		1.6476e-06	21	0	yes	no	71.592	254870	203350	210190	241670	566090	156800	166600	178100	432680	428860	0	80087	240690	119150	108200	151070	80878	94788
AAEMLSQLDLFSR	P78318	P78318	IGBP1	Immunoglobulin-binding protein 1	2	1479.74		3.8767e-23	13	0	yes	yes	173.44	373570	119580	226610	298170	261780	183560	210140	158410	155730	457580	187120	146010	270810	183010	254640	174320	215100	133640
AAEPVEDNCINFVAMK	Q14116;Q14116-2;Q96KJ8;B0YJ28	Q14116	IL18	Interleukin-18	2	1806.83		2.6629e-05	16	0	yes	no	125.98	1712000	1191600	746150	936850	356050	603520	373740	476740	191820	331470	110500	139250	294660	124260	131520	122480	165960	78851
AAEQAHLWAELVFLYDK	Q00610-2;Q00610;J3KS13;P53675-2;UPI0002AB801C;P53675;B7Z2Y4;B7Z1Z7	Q00610-2	CLTC;CLTCL1	Clathrin heavy chain 1;Clathrin heavy chain 2	3	2003.02		0.00062273	17	0	yes	no	76.82	34515	29204	0	43108	75946	67381	33185	0	9358.8	92654	27063	11905	20756	64616	32917	38861	50625	23852
AAEQDPEAR	Q6XQN6;C9JC60;Q6XQN6-2;Q6XQN6-3;G5E977;C9J8U2	Q6XQN6	NAPRT1	Nicotinate phosphoribosyltransferase	2	985.446		0.0046733	9	0	yes	no	109.16	1864700	975840	1668400	1508900	1743500	1220700	1548500	1075300	1953200	4916600	1392400	1176200	2904100	1585500	1584000	2598700	2449900	1619000
AAEQYTPK	P49327	P49327	FASN	Fatty acid synthase;[Acyl-carrier-protein] S-acetyltransferase;[Acyl-carrier-protein] S-malonyltransferase;3-oxoacyl-[acyl-carrier-protein] synthase;3-oxoacyl-[acyl-carrier-protein] reductase;3-hydroxyacyl-[acyl-carrier-protein] dehydratase;Enoyl-[acyl-carrier-protein] reductase;Oleoyl-[acyl-carrier-protein] hydrolase	2	906.445		0.0047705	8	0	yes	yes	122.28	470190	458380	1231400	612180	1341800	589930	601320	288450	150390	630220	413180	155040	28676	0	229670	230560	152650	96758
AAESLADPTEYENLFPGLK	P35606	P35606	COPB2	Coatomer subunit beta	2	2064.01		0.0013388	19	0	yes	yes	69.111	83907	84372	55425	71213	95899	0	0	0	31864	97355	0	0	32694	0	0	46476	0	0
AAEVFFETFNVPALFISMQAVLSLYATGR	P61163;B4DMT4;Q13841;P42025	P61163	ACTR1A;ACTR1B	Alpha-centractin;Beta-centractin	3	3191.64		0.00025724	29	0	no	no	50.505	45899	0	75612	148640	0	87003	44768	84534	148020	0	0	48901	0	31374	34007	0	0	0
AAEWQLDQPSWSGR	Q9NVZ3-3;B4DUR7;F6SKB8;Q9NVZ3;Q53FE5;Q9NVZ3-2;D6RAN6;Q9NVZ3-4;0Y970	Q9NVZ3-3	NECAP2	Adaptin ear-binding coat-associated protein 2	2	1629.75		3.8284e-05	14	0	yes	no	122.63	138980	0	188970	309390	267620	0	174220	0	122920	362240	128300	0	287620	219870	158980	185440	0	146220
AAFDDAIAELDTLSEESYK	P62258;K7EUL8;G9K389;P62258-2	P62258	YWHAE;YWHAE/FAM22B fusion	14-3-3 protein epsilon	2,3	2086.96		4.7874e-221	19	0	yes	no	292.45	51443000	32403000	60115000	62470000	45592000	48537000	39093000	33763000	36906000	65209000	23707000	24108000	39416000	27144000	31255000	28867000	45540000	28891000
AAFECMYTLLDSCLDR	Q86VP6;A8K8U1;F7C0A4;Q86VP6-2;B3KM30	Q86VP6	CAND1	Cullin-associated NEDD8-dissociated protein 1	2,3	1963.85	168	1.2714e-24	16	0	yes	no	157.58	363050	461820	398980	927740	402780	647940	348830	243450	137680	712740	244430	240690	296660	163190	345840	479060	236700	156200
AAFNSGKVDIVAINDPFIDLNYMVYMFQYDSTHGK	P04406;Q2TSD0;B4DRV9	P04406	GAPDH	Glyceraldehyde-3-phosphate dehydrogenase	4	3982.89		0.021174	35	1	yes	no	43.903	189420	0	227560	246600	154450	288610	134020	138530	306110	0	0	128440	0	70967	106340	0	0	100900
AAFTECCQAADK	A8K9P0;P02768;F6KPG5;UPI000016A51F;B2RBS8;B4DPP6;0YA55;D6RHD5;B7WNR0;B4DPR2;Q56G89	A8K9P0	ALB	Serum albumin	2	1370.56		0.00050237	12	0	yes	no	107.17	0	122030	0	110210	57911	55578	0	0	9868.4	69407	0	16703	50346	16874	13470	33137	30063	0
AAGAAEAAVAAVEEVGSAGQFEELLR	O76003	O76003	GLRX3	Glutaredoxin-3	2,3	2515.26		8.7647e-63	26	0	yes	yes	187.59	4372800	3689500	5206200	6416300	10895000	9015600	9103200	8312500	7210400	15855000	8248900	6220000	7322400	3441600	3905300	8365600	3698400	4357100
AAGCDFTNVVK	P52758;0YBX3;0YB34	P52758	HRSP12	Ribonuclease UK114	2	1180.55		9.8469e-14	11	0	yes	no	161.19	380020	296330	478150	456330	413700	757690	440850	366780	288130	580740	230280	225880	757890	304740	379490	591630	461610	514840
AAGCNIPVASVAAGFPAGQTHLK	Q9Y315;E9PPM8;E9PML7;B4DKS9	Q9Y315	DERA	Putative deoxyribose-phosphate aldolase	3	2236.14		6.3986e-07	23	0	yes	no	104.49	1388200	1222300	1649300	2386500	861770	945360	1340100	1174100	2240000	4574600	1647200	1514500	3647300	1340600	1598300	2990000	3179100	1505200
AAGEVLEPANLLAEEK	Q9Y5K8;Q9H3H0;Q8N5Z9;Q6PJ05;G3V2V6	Q9Y5K8	ATP6V1D;VATD	V-type proton ATPase subunit D	2	1652.86		1.9345e-05	16	0	yes	no	122.5	906800	827630	721150	1088200	776470	648410	444730	720060	576450	1497100	441520	447020	767680	385270	490160	603700	504680	339020
AAGGDHGSPDSYR	P30566;Q71UA4;E7ERF4;B4DP46;P30566-2;B4DEP1	P30566	ADSL	Adenylosuccinate lyase	2	1288.54		0.00027909	13	0	yes	no	132.14	2890600	1161800	4764900	2348200	2324500	1327400	812940	1694700	2477300	8879000	1602200	759270	2986800	2577800	2068100	2594900	4330100	1830400
AAGGIELFVGGIGPDGHIAFNEPGSSLVSR	P46926;D6RAY7;A8K3S1;G3R0S4;E7EVU7;D6R9P4;D6RFF8;B3KMV2	P46926	GNPDA1	Glucosamine-6-phosphate isomerase 1	3	2923.48		2.0324e-45	30	0	yes	no	151.16	2753800	1493500	3428100	4389400	2323300	2929700	2714600	2860900	2446200	4178500	2213800	2523900	4816100	1846800	3924200	2689500	4850800	3446800
AAGHPGDPESQQR	Q9Y490;Q5TCU6;G3HN02	Q9Y490	TLN1	Talin-1	2,3	1348.61		8.4259e-05	13	0	no	no	121.02	30111	230560	228570	247530	975480	42520	117790	0	112770	298850	67329	6816.7	259320	40971	38208	110330	32788	36130
AAGIDEQENWHEGK	P28838	P28838	LAP3	Cytosol aminopeptidase	2	1582.7		0.00078897	14	0	yes	yes	106.58	34710	20650	54287	63191	0	31006	29981	0	0	0	0	0	0	0	27972	22659	0	18092
AAGIIHLGATSCYVGDNTDLIILR	P30566;Q71UA4;P30566-2;A8K4X6;B7ZB91	P30566	ADSL	Adenylosuccinate lyase	3	2542.32		7.2556e-29	24	0	yes	no	146.15	1854400	1051000	1478900	2200400	988460	1310900	881580	984100	1222300	4529000	884340	838910	2433500	1879800	1674200	1610900	2571100	1013100
AAGSPSPLPAPDPAPK	Q9BZE9;Q9BZE9-2;Q9BZE9-3;J3KRY8;J3KRF7	Q9BZE9	ASPSCR1	Tether containing UBX domain for GLUT4	2	1471.77		0.0050051	16	0	yes	no	75.968	155600	60725	0	57614	88292	34607	81533	48674	41847	91698	88475	26398	107430	48579	50107	67421	84498	26029
AAGTLYTYPENWR	P26641;B4DUK7;B4DSR4;Q2F838	P26641	EEF1G	Elongation factor 1-gamma	2	1540.73		0.0027479	13	0	yes	no	86.803	360650	452170	216570	325670	280920	236900	166670	174240	363190	740750	194250	111250	208150	152160	169130	153690	167180	225220
AAGVAGWGVEAEEFEDAPDVEPLEPTLSNIIEQR	O43681;D2HG06	O43681	ASNA1	ATPase ASNA1	3,4	3637.74		3.5788e-06	34	0	yes	no	70.488	1238000	818440	1235500	1839600	984830	928550	1529600	1133800	1035300	2369600	997730	1038100	1556200	1054500	1327900	1305900	863940	1094400
AAGVNVEPFWPGLFAK	Q6ICQ4;P05386;Q6FG99	Q6ICQ4	RPLP1	60S acidic ribosomal protein P1	2	1701.89		0.00012148	16	0	yes	no	111.64	113670	789010	59665	350990	572280	310420	61219	279740	0	0	154240	184610	577880	381060	433200	288660	47869	0
AAGVVLEMIR	Q9Y230;B3KQ59;B3KNL2;B4DW30;UPI0002A47530	Q9Y230	RUVBL2	RuvB-like 2	2	1057.6		1.5789e-06	10	0	yes	no	140.16	1000100	856690	1591600	1599600	1155100	593690	807730	680390	834020	2034400	835800	740420	1936000	791450	464350	1092100	594530	611400
AAGWSELSER	Q9H0N5	Q9H0N5	PCBD2	Pterin-4-alpha-carbinolamine dehydratase 2	2	1104.52		0.013182	10	0	yes	yes	82.494	0	0	0	0	0	128390	0	0	124190	384800	0	50024	0	182510	0	126120	200900	128120
AAHGVLLQALDEMR	Q8WZA9;B7ZMD6	Q8WZA9	IRGQ	Immunity-related GTPase family Q protein	3	1522.79	1668	0.00038143	14	0	yes	no	99.732	249940	124160	158180	319120	179290	222390	267560	123130	68722	398100	179690	118670	141050	78187	191300	169980	137790	99299
AAHLCAEAALR	Q9UQ80;F8VTY8;Q05D08;F8VRZ3;F8VR77;F8W0A3;2Q675	Q9UQ80	PA2G4	Proliferation-associated protein 2G4	2	1181.6		0.0013552	11	0	yes	no	97.452	971480	534870	491850	697270	906410	824630	813550	442310	393410	768950	619240	542560	809280	251530	297860	403390	582570	258960
AAHSEGNTTAGLDMR	P78371;B7Z4R3	P78371	CCT2	T-complex protein 1 subunit beta	2,3	1529.69	1437	2.7682e-33	15	0	yes	no	174.24	1956700	491320	1277100	904970	1403400	252980	584420	764290	551840	3276800	1011100	483550	1673400	732200	1141900	1187900	557050	322130
AAILPTSIFLTNK	O14744;B2RDD7;G3V5W5;B4DY30;G1RXT6;B4DX49;A7YW45;0YJX6	O14744	PRMT5	Protein arginine N-methyltransferase 5;Protein arginine N-methyltransferase 5, N-terminally processed	2,3	1387.81		2.1794e-06	13	0	yes	no	132.79	6240800	2776600	7449400	5680300	4485800	3046400	4097500	2415400	1984100	5333300	3977400	1600800	3482600	2190000	2781500	2420300	3344200	1542900
AALAGGTTMIIDHVVPEPGTSLLAAFDQWR	Q16555;G1S2I9;Q53ET2	Q16555	DPYSL2	Dihydropyrimidinase-related protein 2	3	3136.6		0.012387	30	0	yes	no	55.686	0	0	0	194250	0	0	0	0	0	0	0	0	0	0	88749	0	0	0
AALANLCIGDVITAIDGENTSNMTHLEAQNR	O00151	O00151	PDLIM1	PDZ and LIM domain protein 1	3	3311.59		3.9965e-08	31	0	yes	yes	77.241	0	65523	0	0	370260	74513	0	0	0	0	0	0	0	0	0	0	0	0
AALAPLPPLPAQFK	Q9NP79;Q9C063	Q9NP79	VTA1	Vacuolar protein sorting-associated protein VTA1 homolog	2	1432.84		0.0006707	14	0	yes	yes	111.63	1360800	724170	1219200	1352800	1383500	816560	957860	794290	916080	2313300	985990	892810	1556400	891930	1258500	1113600	774390	657640
AALCHFCIDMLNAK	P54920;UPI0002A4753B;UPI0002A476EC	P54920	NAPA	Alpha-soluble NSF attachment protein	3	1662.77		2.7508e-33	14	0	yes	no	174.42	711840	565130	541470	1176800	715920	1123000	939360	1020000	561640	1746400	604310	1671400	1609100	715800	772260	1684300	757530	619290
AALDGTPGMIGYGMAK	P09417;B3KW71	P09417	QDPR	Dihydropteridine reductase	2	1551.74	884;885	6.0807e-05	16	0	yes	no	125.47	829030	469610	1494200	0	929760	1118200	761670	907300	0	0	1029100	871930	2023400	1140500	1032500	1417100	1862100	0
AALEELVK	D6REN6;P12081;B4DDD8;J3KNE5;K7C8R4;B4E1C5;B4DHQ1;B4DEA2	D6REN6	HARS	Histidine--tRNA ligase, cytoplasmic	2	871.501		0.0053811	8	0	yes	no	116.25	468360	149220	608750	356800	534930	270840	332660	91080	135500	423760	82785	46690	84006	39794	92163	132960	188940	69398
AALEEVEGDVAELELK	Q15057	Q15057	ACAP2	Arf-GAP with coiled-coil, ANK repeat and PH domain-containing protein 2	2,3	1713.87		0.00056271	16	0	yes	yes	97.904	171570	87297	175220	105840	138040	67465	106550	62720	54210	326940	121190	17231	85997	73074	113870	71767	30369	25050
AALFVSNNSR	Q96GD0	Q96GD0	PDXP	Pyridoxal phosphate phosphatase	2	1077.56		0.034141	10	0	yes	yes	71.153	0	343030	1595800	783800	491410	355020	651230	349660	598790	1159000	650120	343810	1110200	571810	616670	681620	1077900	269990
AALGPEGHGIK	P30613;UPI0002ADD620;Q16716;O75758;UPI0002AB7F64;B4DPM0	P30613	PKLR	Pyruvate kinase isozymes R/L;Pyruvate kinase	2	1048.57		0.00076348	11	0	no	no	105.4	289040	569970	217630	487670	375810	213460	307430	215950	292950	1035200	606950	306440	406890	436840	603550	1166800	757600	308990
AALGPLVTGLYDVQAFK	P11172;B5LY69;B5LY71;E9PFD2;B5LY67;F2Z3P2;F2Z303;F8WDG4	P11172	UMPS	Uridine 5-monophosphate synthase;Orotate phosphoribosyltransferase;Orotidine 5-phosphate decarboxylase	2	1761.97		1.8599e-05	17	0	yes	no	117.13	254940	107470	140000	154950	358920	270190	93655	67240	181320	415610	191550	124270	15240	0	295060	175430	0	37015
AALLEAGMPECTEDK	Q9C0C9;K7ES11	Q9C0C9	UBE2O	Ubiquitin-conjugating enzyme E2 O	2	1633.73	1703	2.8395e-07	15	0	yes	no	130.47	615980	573970	811040	82452	1126400	42368	767100	286630	471300	1738300	435320	378610	162370	482960	217430	232780	94746	187040
AALLWALAAALER	Q8IZ83;Q8IZ83-3;B4DVV1;F5H4B6;B4DQ15	Q8IZ83	ALDH16A1	Aldehyde dehydrogenase family 16 member A1	2,3	1367.79		1.795e-23	13	0	yes	no	175.74	2146000	800500	323830	1943300	1116600	696600	2095400	1109900	585780	3023700	2162400	697120	1765900	1271500	1753500	1289100	2137200	1120800
AALPLTTSDTK	Q7Z6Z7-3;Q7Z6Z7;Q7Z6Z7-2;0Y5W0;Q5H962;B4DGF6	Q7Z6Z7-3	HUWE1	E3 ubiquitin-protein ligase HUWE1	2	1116.6		0.010571	11	0	yes	no	78.548	1749300	519130	977560	405580	894800	218680	687040	234220	330570	1202900	647800	189440	813260	538810	490900	557260	439800	321350
AALQEELQLCK	P49327;Q6PJJ3	P49327	FASN	Fatty acid synthase;[Acyl-carrier-protein] S-acetyltransferase;[Acyl-carrier-protein] S-malonyltransferase;3-oxoacyl-[acyl-carrier-protein] synthase;3-oxoacyl-[acyl-carrier-protein] reductase;3-hydroxyacyl-[acyl-carrier-protein] dehydratase;Enoyl-[acyl-carrier-protein] reductase;Oleoyl-[acyl-carrier-protein] hydrolase	2	1301.66		1.6479e-15	11	0	yes	no	170.89	705910	375930	951040	540700	825010	483840	292110	187900	84661	226610	156210	94316	154800	58247	127260	146250	89485	55681
AALQSQAEALR	Q8WZA9	Q8WZA9	IRGQ	Immunity-related GTPase family Q protein	2	1156.62		0.001146	11	0	yes	yes	99.732	464160	160260	358780	589750	334590	210180	390280	154940	128100	609740	258990	109570	221250	117700	211580	292140	211710	138280
AALSGSYVNFGVFR	E7ESC6;L5L676;Q9UIA9;A8K607;E9PEN8;D3DSQ7	Q9UIA9	XPO7	Exportin-7	2,3	1486.76		1.2229e-37	14	0	no	no	190.34	3908600	2112800	2809300	2166700	3174000	1770000	2596200	1343600	1051700	3552900	2066500	769430	1765000	1158600	1379800	1696400	1940200	1158900
AALSPLADLHALVLR	Q6B0K9	Q6B0K9	HBM	Hemoglobin subunit mu	2,3	1558.92		2.0641e-75	15	0	yes	yes	230.69	26936000	14883000	15299000	11109000	22918000	21563000	8835900	11549000	9407800	18908000	9042100	5527700	11393000	5927700	3842100	3277500	2980200	5847800
AALTTLFK	Q96KP4;B4DV28;Q96KP4-2;F7EW18;J3QL02;J3QRP4	Q96KP4	CNDP2	Cytosolic non-specific dipeptidase	2	863.512		0.002518	8	0	yes	no	137.9	150950	171780	349550	364740	248560	170370	77229	51370	85760	280420	117610	71613	39292	75088	0	87414	91380	136280
AALVAQNYINYQQGTPHR	Q9BS40	Q9BS40	LXN	Latexin	2,3,4	2043.03		7.5535e-105	18	0	yes	yes	229.02	29332000	28311000	29035000	26965000	33927000	31189000	27271000	22670000	17633000	22872000	22745000	17976000	21218000	23225000	24107000	23151000	24145000	12326000
AALVLEDGSVLR	F8VPD4;P27708;F6PVP0	F8VPD4	CAD	CAD protein;Glutamine-dependent carbamoyl-phosphate synthase;Aspartate carbamoyltransferase;Dihydroorotase	2	1241.7		0.0019192	12	0	yes	no	97.163	84230	65864	77095	58289	0	17527	0	31771	19701	114810	0	13865	93399	37545	72247	75008	39453	46200
AAMAVGGAGGSR	O14744;B2RDD7;G3V5W5;B4DY30;A7YW45;G3V580;G3V2L6;G3V2X6;C9JSX3;G3V507;G3V2F5	O14744	PRMT5	Protein arginine N-methyltransferase 5;Protein arginine N-methyltransferase 5, N-terminally processed	2	1003.49	241	0.00014358	12	0	yes	no	132.32	1151400	519490	1589200	941010	788170	533240	845800	370820	462410	1350100	717240	258530	809200	169350	458420	704820	768360	235770
AAMEALVVEVTK	Q08211;G3SFU0;B3KU66	Q08211	DHX9	ATP-dependent RNA helicase A	2	1259.68	1494	0.003123	12	0	yes	no	86.803	280920	114900	173970	134030	252990	85503	174150	62389	66694	353980	90384	47247	87253	85370	102410	110860	82173	48966
AAMGPGISR	Q96G03;E7ENQ8;Q4W5D6;E9PD70	Q96G03	PGM2;FLJ10983	Phosphoglucomutase-2	2	858.438		0.011979	9	0	yes	no	95.358	2343600	1031300	1521600	2652500	3340900	2086000	3755200	1498500	460230	2618900	2854000	1198100	3042100	1269700	2020300	3033600	1218400	1367500
AAMIWIVGEYAER	0UID4;P63010;0UID3;E2RIV1;A8K916;L5JQT4;A8K0G3;F6YFQ3;0UID5;K7EJT8;B4DWG4;B4E261;K7EJ01;2P3Z2;Q10567-3;Q10567-4;7C034;Q10567-2;Q10567	0UID4	AP2B1;AP1B1	AP-2 complex subunit beta;AP-1 complex subunit beta-1	2,3	1507.75		8.2097e-05	13	0	no	no	119.39	172560	70357	75920	223100	325360	172540	172860	56688	66158	372580	137400	42413	104130	129120	92694	154400	0	59106
AANGVVLATEK	Q53GF5;P25787	Q53GF5	PSMA2	Proteasome subunit alpha type;Proteasome subunit alpha type-2	2	1071.59		2.8011e-07	11	0	yes	no	139.76	2550100	1491200	3786200	2477800	1892600	1599900	2338700	1801200	2084200	3393300	1360900	1151800	3070400	1374800	1291500	1828000	2566800	1527100
AANMIPAHDSPLAALAFDASGTK	K7C6C0;K7D5W5;Q9Y4P8-6;Q9Y4P8;B3KMZ0;Q9Y4P8-5	K7C6C0	WIPI2	WD repeat domain phosphoinositide-interacting protein 2	3	2268.12		2.4278e-05	23	0	yes	no	96.591	747440	266050	359750	496990	610500	295960	649090	491820	330460	826220	349170	219550	350430	348090	284360	179630	170790	167630
AAPAPGLISVFSSSQELGAALAQLVAQR	O95336;UPI0002A47257;UPI0002A47445	O95336	PGLS	6-phosphogluconolactonase	3	2751.49		2.7067e-43	28	0	yes	no	166.93	3714800	2794700	3651400	4418400	3570600	4121000	4124900	3947100	3504800	7617300	3361300	2631000	5987500	2949000	2200900	4585600	6014000	4817900
AAPEASGTPSSDAVSR	P31146	P31146	CORO1A	Coronin-1A	2	1501.7		2.1351e-17	16	0	yes	yes	159.41	0	68503	0	153700	483640	0	0	0	668310	1434400	0	14696	0	0	0	0	0	0
AAPEGSGLGEDAR	Q96G03;E7ENQ8;Q4W5D6;E9PD70	Q96G03	PGM2;FLJ10983	Phosphoglucomutase-2	2	1228.57		0.0024184	13	0	yes	no	94.717	2380800	820690	2466700	1442700	1942400	1235700	1753000	1852300	856590	2576700	1498500	734370	1397300	903720	1144100	1330600	1416100	825100
AAPFSLEYR	Q15181;Q5SQT6	Q15181	PPA1	Inorganic pyrophosphatase	2	1052.53		0.0090786	9	0	yes	no	93.556	1833500	1112000	1575300	1576800	1750200	943560	1070800	790300	750280	1781700	1007300	518920	1084500	618810	1017000	787860	688090	21077
AAPLDSIHSLAAYYIDCIR	P49327	P49327	FASN	Fatty acid synthase;[Acyl-carrier-protein] S-acetyltransferase;[Acyl-carrier-protein] S-malonyltransferase;3-oxoacyl-[acyl-carrier-protein] synthase;3-oxoacyl-[acyl-carrier-protein] reductase;3-hydroxyacyl-[acyl-carrier-protein] dehydratase;Enoyl-[acyl-carrier-protein] reductase;Oleoyl-[acyl-carrier-protein] hydrolase	3	2148.07		6.0352e-09	19	0	yes	yes	120.63	222910	232690	68222	284200	201890	307590	82744	108280	42602	98715	53686	73742	55335	0	78546	70450	60410	52787
AAPMTPAARPEDYEAALNAALADVPELAR	Q04446	Q04446	GBE1	1,4-alpha-glucan-branching enzyme	3	2993.49	1479	0.00013259	29	1	yes	yes	90.836	670130	392850	1155100	1096800	415760	484220	532500	523320	429180	1228300	685800	512500	708880	511000	925320	281600	676550	658180
AAPPPPPPPPPLESSPR	Q5T4S7-3;Q5T4S7;Q5T4S7-2;Q5T4S7-4;K7DB04;Q5T4S7-5	Q5T4S7-3	UBR4	E3 ubiquitin-protein ligase UBR4	3	1702.9		0.055905	17	0	yes	no	42.314	175110	73498	147860	91871	162360	42164	116740	51914	48837	162960	115610	38910	130860	51152	54285	79018	0	47380
AAPPQPVTHLIFDMDGLLLDTER	Q08623;Q08623-3;Q08623-2	Q08623	HDHD1	Pseudouridine-5-monophosphatase	2,3	2548.3		5.4602e-21	23	0	yes	no	148.19	831230	701630	1111600	1318200	625730	624420	443830	381570	370660	1018200	512430	621360	841150	600690	615250	297890	528730	272340
AAQALALLR	Q16401;A8K4T6;Q16401-2;F2Z3J2	Q16401	PSMD5	26S proteasome non-ATPase regulatory subunit 5	2	925.571		0.00042143	9	0	yes	no	141.2	891320	539010	844770	1204800	793510	512500	1004700	829540	967040	2637900	898530	796850	1092700	876120	984490	981650	802660	702890
AAQAPSSFQLLYDLK	G3V2B8;F5H2F4;B7Z809;P11586	G3V2B8	MTHFD1	C-1-tetrahydrofolate synthase, cytoplasmic;Methylenetetrahydrofolate dehydrogenase;Methenyltetrahydrofolate cyclohydrolase;Formyltetrahydrofolate synthetase	2,3	1650.86		1.0839e-11	15	0	no	no	141.85	1856400	612160	1000100	860140	922110	285510	635390	383700	288780	971390	742190	279300	678600	412910	886020	525890	213460	406790
AAQASDLEK	P37837	P37837	TALDO1	Transaldolase	2	931.461		7.6508e-06	9	0	yes	yes	167.09	15971000	8445200	18710000	14962000	16981000	15730000	15150000	10888000	14351000	9624300	12321000	9192100	21111000	10908000	10825000	16357000	16882000	11156000
AAQDFFSTCR	P06132;B4DEM5;B4DHV6;0Y5R6;Q5T446	P06132	UROD	Uroporphyrinogen decarboxylase	2	1201.52		0.00033623	10	0	no	no	109.72	7984200	7193200	3940100	4812100	3319500	3811200	2607800	2379100	3943600	3770900	1623800	3350800	5591400	1753600	2529500	2971200	4036900	2881000
AAQEEYVK	P04075;3BQN4;J3KPS3;3BR68	P04075	ALDOA	Fructose-bisphosphate aldolase A;Fructose-bisphosphate aldolase	2	936.455		0.00088795	8	0	yes	no	155.58	48392000	30679000	115730000	58193000	45175000	41827000	33003000	33248000	613790	89717000	29714000	31711000	42149000	22957000	33905000	81184000	42436000	27795000
AAQGEPQVQFK	P62826;B5MDF5	P62826	RAN	GTP-binding nuclear protein Ran	2	1201.61		3.9381e-17	11	0	yes	no	194.17	18008000	13924000	19998000	19480000	16561000	16729000	16216000	13147000	16336000	34268000	12696000	10177000	14894000	11366000	15673000	12622000	16777000	13590000
AAQKADVLTTGAGNPVGDK	P04040	P04040	CAT	Catalase	3	1811.94		0.00059387	19	1	yes	yes	90.379	96455	45099	55921	81322	76702	80299	68790	0	0	353620	94998	0	191470	0	102580	0	450600	112650
AAQLCGAGMAAVVDK	P19367-2;P19367-4;P19367;A8K7J7;P19367-3;E7ENR4;B3KXY9	P19367-2	HK1	Hexokinase-1	2	1460.71		7.8232e-05	15	0	yes	no	97.2	83821	0	91396	0	43412	0	15149	0	0	0	0	0	22983	0	0	0	0	0
AAQLIGTCSQNVAAIQEQVLGLGALR	Q9NZL4;B4DG11;C9JNI7;Q9NZL4-2;K7EL16	Q9NZL4	HSPBP1	Hsp70-binding protein 1	3	2680.43		2.0892e-16	26	0	yes	no	120.32	439340	453510	369090	843630	350790	462020	238530	334150	299630	834440	182410	183940	377640	262400	288570	314960	264090	479870
AAQQAASSSGQGQQAQTPTGK	P48729;F1PUU0;0Y9X2	P48729	CSNK1A1	Casein kinase I isoform alpha	2,3	2000.95		1.8307e-147	21	0	yes	no	253.58	554000	358620	499790	724580	692300	548390	502290	672360	374020	1081900	677820	489950	709770	717080	563000	744280	506920	468410
AAQQQEEQEEKEEEDDEQTLHR	P78318	P78318	IGBP1	Immunoglobulin-binding protein 1	3	2698.16		0.0013895	22	1	yes	yes	65.765	0	0	0	83556	0	0	0	0	0	0	0	0	0	37018	0	0	0	0
AAQSTAMNR	B7Z5J7;P46459;2NTP5;B7Z9U2;B4DSK5;B4DGR3;P18708	B7Z5J7	NSF	Vesicle-fusing ATPase	2	948.445		0.0025086	9	0	yes	no	108.43	0	0	0	0	0	0	0	0	0	300590	0	4854.8	12033	9482.6	0	0	0	0
AASAFFTYVSLSQEGR	O00154-6;K7AYE0;O00154;Q4R7D6;O00154-5;B3KQ12	O00154-6	ACOT7	Cytosolic acyl coenzyme A thioester hydrolase	2	1732.84		9.2428e-34	16	0	yes	no	174.59	863500	475180	1310400	1195800	907210	2006400	950190	2496500	0	1371100	571020	460150	718060	352490	348520	670550	805520	696530
AASCVLLHTGQK	P14550	P14550	AKR1A1	Alcohol dehydrogenase [NADP(+)]	2	1283.67		2.2147e-08	12	0	yes	yes	150.14	606610	549870	921340	985920	441850	786820	0	735480	560130	1796300	0	609210	1365900	489230	0	805090	37775	476440
AASDIAMTELPPTHPIR	P62258;K7EUL8;G9K389;P62258-2	P62258	YWHAE;YWHAE/FAM22B fusion	14-3-3 protein epsilon	2,3	1818.93	1405	1.9875e-34	17	0	yes	no	173.25	9728600	7126900	17026000	8963000	11518000	9376600	6711400	4701600	5243500	10982000	6126500	4613900	5509700	6105700	6080500	6076900	8685800	3879000
AASGFNAMEDAQTLR	P09525;Q6P452;B4DDZ4;B4E1S2	P09525	ANXA4	Annexin A4;Annexin	2	1580.73		6.791e-39	15	0	yes	no	184.87	0	226320	239290	296740	160680	0	0	0	249540	445950	0	119260	348120	352260	267400	227260	0	262730
AASGSGMAQK	Q92905;E5RFS1;E5RG35;E5RK55	Q92905	COPS5	COP9 signalosome complex subunit 5	2	906.423		0.0002705	10	0	yes	no	123.96	1363200	26602	34084	69739	35834	1352400	39557	0	809790	6431000	0	0	0	770910	0	0	949660	0
AASLLLEILGLLCK	B4DGF1;Q04637;D3DNT2;E9PFM1;B2RU10;B2RU06;B4DSI9;F6QYF7;7C0V6	B4DGF1	EIF4G1	Eukaryotic translation initiation factor 4 gamma 1	2	1512.89		0.030019	14	0	yes	no	59.227	0	0	28351	624040	16787	0	0	0	7359.5	763280	0	0	0	0	0	0	0	0
AASNMALGK	0YDU8;P53041;B2R6R6;Q53FR0;B4DDZ8	0YDU8	PPP5C	Serine/threonine-protein phosphatase 5;Serine/threonine-protein phosphatase	2	861.438		0.034429	9	0	yes	no	80.916	0	114480	434430	165130	244580	111160	150150	164590	214040	209310	150350	95325	259620	184370	108750	132260	0	57359
AASTPLLPEVEAYLQLLVVIFMMNSK	Q6IBN0;O43242;Q96N86;B4DEB0;B4DPM7;B4DV84;Q8N9M2;B4DT72;0YGV8	Q6IBN0	PSMD3	26S proteasome non-ATPase regulatory subunit 3	3	2876.54		0.0095799	26	0	yes	no	36.736	0	0	29189	25806	55109	0	0	38062	75630	30042	0	0	0	0	0	20696	0	0
AASVEQR	B4DNR3;Q96IU4;F8W9U3;B4DQI4	B4DNR3	ABHD14B	Alpha/beta hydrolase domain-containing protein 14B	2	759.388		0.011041	7	0	yes	no	122.74	515070	428030	593670	648100	705630	469140	571470	425690	812040	1412100	518670	834850	1104900	786630	614870	780090	755610	896550
AATAPLLEAVDNLSAFASNPEFSSIPAQISPEGR	Q9Y490;Q5TCU6	Q9Y490	TLN1	Talin-1	3,4	3469.74		1.6456e-06	34	0	yes	no	67.075	415510	515830	303310	559720	1342800	171260	139450	23039	110800	356340	117230	78056	191280	47878	58038	124100	0	73795
AATFFGCIGIDK	Q5JQ10;P55263;Q86U79;B7Z800;P55263-3	Q5JQ10	ADK	Adenosine kinase	2	1298.63		1.4862e-12	12	0	yes	no	150.14	381320	381770	263840	596120	304150	522410	328020	365550	294350	570130	237990	469660	454630	275980	243430	408360	414490	516200
AATFFGEVVK	O95456-2;O95456;B2RD51;F8WBH7	O95456-2	PSMG1	Proteasome assembly chaperone 1	2	1067.57		0.00017794	10	0	yes	no	126.71	518740	319640	572850	713230	771860	522370	418980	393890	265760	548440	244150	222060	376770	300680	430500	422870	345770	269280
AATTGSGVK	Q13404;F6VF17	Q13404	UBE2V1	Ubiquitin-conjugating enzyme E2 variant 1	2	790.418		0.0024103	9	0	yes	no	120.31	7407400	2744200	8314400	7176200	7184200	5749500	6036600	4034100	4438000	8292000	5073000	4037100	11427000	2989800	3736700	7287100	4114500	2712800
AAVATFLQSVQVPEFTPK	P22314;B4DL67;Q5JRR6;B3KUJ2	P22314	UBA1	Ubiquitin-like modifier-activating enzyme 1	2,3	1932.04		5.1181e-35	18	0	yes	no	172.82	22897000	10859000	24061000	16475000	13956000	8496000	14001000	6831600	5874200	13574000	13067000	6853400	8929400	7643900	9838200	6696400	8394400	6587100
AAVAWEAGK	Q6FI45;Q5U043;P11766;Q2VIM7;0YAG8;D6R9G2;D6RAY0	Q6FI45	ADH5	Alcohol dehydrogenase class-3	2	901.466		0.035278	9	0	yes	no	79.489	310830	171460	305400	248030	202850	165600	0	122140	151920	395180	52670	77752	232510	184710	207760	338700	359770	0
AAVAWEAGKPLSIEEIEVAPPK	Q6FI45;Q5U043;P11766;Q2VIM7;0YAG8;D6R9G2;D6RAY0	Q6FI45	ADH5	Alcohol dehydrogenase class-3	2	2304.24		0.0031474	22	1	yes	no	85.884	314970	141200	435090	243110	236280	134480	129620	92077	146440	277790	90219	76863	185070	178570	204380	148490	185850	151440
AAVENHVR	P49247;0XM63	P49247	RPIA	Ribose-5-phosphate isomerase	2	894.467		0.034666	8	0	yes	no	85.161	61258	43170	141560	105670	98000	62550	76884	58318	93978	84383	88008	74650	74466	60843	91732	32751	45666	77592
AAVENLPTFLVELSR	Q14974;B2RBR9	Q14974	KPNB1	Importin subunit beta-1	2,3	1657.9		4.107e-89	15	0	no	no	241.39	6121400	3789800	5860500	6173200	4801200	3756900	4380500	2653800	2216300	6859300	2913800	1552600	3399800	2389300	4317000	3232500	3878500	2701400
AAVESLGFILFR	Q99460;B2R6D0;K7BW74;Q99460-2;Q05CW6;Q05BX4;7C378	Q99460	PSMD1	26S proteasome non-ATPase regulatory subunit 1	2,3	1321.74		7.9477e-25	12	0	yes	no	179.19	1257700	608190	612370	1298000	897280	599360	1020400	594160	391400	1209200	923500	346760	856850	526750	735890	580230	594870	368340
AAVGQEEIQLR	P02549;P02549-2	P02549	SPTA1	Spectrin alpha chain, erythrocytic 1	2	1212.65		1.9139e-06	11	0	yes	no	131.17	1659400	483140	1124400	672100	441080	213990	415640	214170	879750	1771500	635010	206570	718060	375870	421640	417890	602800	251800
AAVIAVTR	P30613;UPI0002ADD620;Q16716;O75758;UPI0002AB7F64;B4DPM0	P30613	PKLR	Pyruvate kinase isozymes R/L;Pyruvate kinase	2	799.492		0.0069854	8	0	no	no	111.95	2807600	855890	2280900	1158500	2295500	682410	1960900	1156100	1809900	5027400	3457600	1939400	3891900	2349600	2586800	2824900	1550100	1016500
AAVLEAMTAFR	P13716;B7Z3I9;2QXQ8;P13716-2;G3QVQ0;Q6ZMU0	P13716	ALAD	Delta-aminolevulinic acid dehydratase	2	1178.61	924	2.8595e-13	11	0	yes	no	163.9	11147000	6877000	21359000	11188000	8479200	5519100	4033100	8618000	10729000	27225000	7555800	5436500	12074000	10787000	9377500	10392000	21243000	12321000
AAVMATLLFPGR	Q96GX9;J3KN82;B4DY17;Q96GX9-3	Q96GX9	APIP	Methylthioribulose-1-phosphate dehydratase	2	1245.69		0.03114	12	0	yes	no	61.344	193540	130380	433730	352450	75222	79326	189160	31180	240730	115300	291100	218550	23373	143590	0	63575	259260	161650
AAVPSGASTGIYEALELR	P06733;K7EQF3;K7EN23;B4DUJ6;P09104;B7Z2X9;F5H0C8;F5GWQ3;F5GZ30;A8K3B0	P06733	ENO1;ENO2	Alpha-enolase;Enolase;Gamma-enolase	2,3	1803.94		9.7827e-45	18	0	no	no	182.09	35485000	20623000	34868000	31056000	29712000	34694000	21375000	22124000	18638000	39614000	18538000	14669000	26818000	14942000	16721000	18670000	20274000	12298000
AAVVTSPPPTTAPHK	K7B5G6;E7EV99;A2A3N8;E7ENY0;P35611;P35611-3;Q86XM2;B4DI79;Q96D30;F7INL0;D6RF25;D6RJE2	K7B5G6	ADD1	Alpha-adducin	2	1472.8		0.033593	15	0	yes	no	59.75	101050	0	0	0	0	0	0	13909	44804	0	0	0	15378	19841	15851	0	0	0
AAWEAYLSR	P11172;B5LY69;B5LY70;B5LY72	P11172	UMPS	Uridine 5-monophosphate synthase;Orotate phosphoribosyltransferase;Orotidine 5-phosphate decarboxylase;Orotidine 5-phosphate decarboxylase	2	1065.52		0.015157	9	0	yes	no	87.258	0	14654	0	27220	0	47934	0	0	0	83148	0	0	0	0	41993	20739	10530	12624
AAWGEETDYTPVWCMR	P06132;B4DHV6;0Y5R6;Q5T446	P06132	UROD	Uroporphyrinogen decarboxylase	2	1970.83	19	8.0566e-53	16	0	no	no	185.27	2599500	1888100	3053800	2192900	1582800	1968200	1497200	1142300	853240	1509500	850690	850710	1168000	559290	870870	1015400	1375600	777270
AAWGKVGAHAGEYGAEALER	P69905;I1VZV6;E9M4D4;Q4ZGM8;E1B2D1;Q9BX83	P69905	HBA1	Hemoglobin subunit alpha	3	2042		0.00027858	20	1	yes	no	91.518	199420	0	143940	0	118940	68498	0	96924	260530	80618	47513	52233	0	0	0	0	101170	313770
AAWYGGLAVLLQTSPEAPYIYALLSR	Q9NY33;Q9NY33-4;Q5JPB8;G3V1D3;Q9NY33-2;Q53HL4;Q53GT4	Q9NY33	DPP3;DKFZp686O1117	Dipeptidyl peptidase 3	3	2822.5		8.2791e-05	26	0	no	no	71.042	21969	0	0	47868	23357	15108	26694	15344	18899	139640	0	0	26951	0	0	38858	28389	22384
AAYPDLENPPLLVTPSQQAK	P54136;E5RJM9	P54136	RARS	Arginine--tRNA ligase, cytoplasmic	2,3	2151.12		6.0035e-05	20	0	yes	no	86.222	231790	88615	151000	108030	201740	79511	120930	23469	149790	175190	238620	74795	61876	34125	54398	89274	102030	64469
AAYQVAALPK	P52758;0YBX3;0YB34;E5RI71	P52758	HRSP12	Ribonuclease UK114	2	1030.58		0.010015	10	0	yes	no	86.882	0	171980	0	101470	0	331790	234470	249950	78708	145080	339850	244010	176330	207650	239860	290220	234240	113880
AAYVLFYQR	Q13107-2;Q13107;Q53H56;Q08AK7;Q53FJ3;Q9Y4E8;F6QY38;Q9Y4E8-3;E9PCQ3;P51784;B3KP28	Q9Y4E8	USP4;USP15;USP11	Ubiquitin carboxyl-terminal hydrolase 4;Ubiquitin carboxyl-terminal hydrolase;Ubiquitin carboxyl-terminal hydrolase 15;Ubiquitin carboxyl-terminal hydrolase 11	2	1129.59		0.0012993	9	0	no	no	116.73	262480	89020	203150	185530	161690	95437	121030	108950	75678	553400	172940	38066	189120	120660	154040	161780	201000	105440
ACAEIAAQR	Q5T4S7-3;Q5T4S7;Q5T4S7-2;Q5T4S7-4;K7DB04	Q5T4S7-3	UBR4	E3 ubiquitin-protein ligase UBR4	2	988.476		0.06414	9	0	yes	no	68.657	337470	0	192620	166940	156330	85242	106490	100440	81227	229840	114880	52666	159970	77831	96502	128440	85624	70188
ACAELHQNVNVK	Q96QK1;Q53FR4;Q5HYM2	Q96QK1	VPS35;DKFZp686O2462	Vacuolar protein sorting-associated protein 35	3	1381.68		0.037866	12	0	yes	no	47.844	123060	20525	108850	0	90719	20562	59159	14934	0	55966	57161	0	52843	0	0	41363	38025	0
ACANPAAGSVILLENLR	P00558	P00558	PGK1	Phosphoglycerate kinase 1	2,3	1767.93		2.9211e-174	17	0	yes	yes	278.19	27218000	21163000	31822000	40528000	22092000	33956000	25860000	20904000	15912000	49323000	19577000	19844000	28702000	20266000	19338000	23661000	40513000	28082000
ACDSVTSNVLPLLLEQFHK	Q96T76-9;Q96T76;UPI0000070437;7C1W5	Q96T76-9	MMS19	MMS19 nucleotide excision repair protein homolog	3	2170.11		0.040175	19	0	yes	no	34.395	61207	36345	45543	0	56683	27490	20657	18250	16178	55950	16907	12703	19314	16523	22447	28718	0	16329
ACEAITVGK	B4DYK6;P36915;I7GJL9;Q0EFC6;B4DWZ0;B7ZAS6;E7ETJ1;P36915-2;Q86Z07	B4DYK6	GNL1;HSR1	Guanine nucleotide-binding protein-like 1	2	947.475		0.061007	9	0	yes	no	70.552	181400	44890	130960	108930	162090	61711	109600	0	38294	159320	92245	0	103020	54028	56946	153910	73873	23205
ACELWEQILQDHPTDMLALK	Q5R3I4;A9UJP8;7C2L7	Q5R3I4	TTC38	Tetratricopeptide repeat protein 38	3	2410.17		0.00015831	20	0	yes	no	67.153	363240	215860	452610	694070	115670	27633	196840	215650	351790	721880	61559	50961	147980	94176	213730	207550	201690	48984
ACFHCETCK	Q14847;A8K1D2;B4DIC4;B4DJI4;F6S2S5;K7ESD6	Q14847	LASP1	LIM and SH3 domain protein 1	2,3	1211.45		0.0016238	9	0	yes	no	107.69	682180	508240	426250	266540	391770	469180	541620	397440	153010	678860	483230	526530	1104700	693380	684240	697360	807720	627480
ACGNFGIPCELR	P22234;D6RF62	P22234	PAICS	Multifunctional protein ADE2;Phosphoribosylaminoimidazole-succinocarboxamide synthase;Phosphoribosylaminoimidazole carboxylase	2	1392.63		3.0728e-08	12	0	yes	no	136.38	2022000	1068100	1052500	1669100	1195100	781910	911050	542590	488110	1566000	840780	588530	1574700	729390	1624200	900910	611050	443110
ACIDSNEDGDLSK	Q5VZU9;P29144;B7Z920	P29144	TPP2	Tripeptidyl-peptidase 2	2	1422.59		2.9654e-22	13	0	no	no	165.51	848340	309030	1153700	840810	498230	370190	464210	243720	194440	698830	396690	168180	16139	220400	350030	641470	652990	321830
ACINQHLMNNK	Q5XPI4;Q5XPI4-2;B3KU09;C9JI97;G3R4Y6	Q5XPI4	RNF123	E3 ubiquitin-protein ligase RNF123	2,3	1341.63	510	2.7174e-13	11	0	no	no	166.07	1059400	478410	711130	710960	1007400	337670	710440	288060	210340	779490	424170	268290	411680	262640	463750	519290	78539	180790
ACLDTAVENMPSLK	P49327;Q6PJJ3	P49327	FASN	Fatty acid synthase;[Acyl-carrier-protein] S-acetyltransferase;[Acyl-carrier-protein] S-malonyltransferase;3-oxoacyl-[acyl-carrier-protein] synthase;3-oxoacyl-[acyl-carrier-protein] reductase;3-hydroxyacyl-[acyl-carrier-protein] dehydratase;Enoyl-[acyl-carrier-protein] reductase;Oleoyl-[acyl-carrier-protein] hydrolase	2	1547.73	1248	6.071e-25	14	0	yes	no	180.85	562510	295860	708010	498360	685690	393810	251940	118670	75130	286300	133790	84251	173390	27416	164940	161210	136700	53491
ACLIFFDEIDAIGGAR	P35998;B7Z5E2	P35998	PSMC2	26S protease regulatory subunit 7	2	1766.87		3.7777e-17	16	0	yes	no	150.05	212600	318520	217490	608070	228050	246410	244360	271060	393670	597630	231320	275300	404550	189830	254700	392110	170810	120730
ACLISLGYDVENDR	O43707;D6PXK4;F5GXS2;A4K467	O43707	ACTN4	Alpha-actinin-4	2	1623.76		1.9182e-07	14	0	yes	no	132.08	242670	141270	96728	86288	162370	75832	40262	0	33213	91538	0	0	33906	17413	20535	0	0	0
ACNCLLLK	P09104;B7Z2X9;F5H0C8;Q9NPL4;A8K3B0	P09104	ENO2	Gamma-enolase;Enolase	2	990.499		0.0086905	8	0	no	no	104.37	1541300	962900	621750	1237000	596650	818640	595230	650860	533890	1776900	346180	0	826030	430970	338450	285250	0	0
ACNQLGQFLQHR	O95782-2;O95782;B4DXJ6;9FQK7;O94973;O94973-2;B7Z5S9;O94973-3;Q8N2F8	O95782-2	AP2A1;AP2A2	AP-2 complex subunit alpha-1;AP-2 complex subunit alpha-2	3	1470.71		0.00036168	12	0	no	no	95.483	425250	164410	482200	401900	761770	310200	262270	166370	204670	866530	246320	147270	377660	317830	162770	407380	222740	93152
ACPLDQAIGLLVAIFHK	P06703;B2R577	P06703	S100A6	Protein S100-A6	2,3	1865.02		4.6909e-18	17	0	yes	no	162.29	39203000	32069000	53145000	69871000	59920000	102810000	47022000	88405000	61147000	128760000	49318000	33688000	65681000	16252000	25485000	28720000	8801700	32913000
ACPLDQAIGLLVAIFHKYSGR	P06703;B2R577	P06703	S100A6	Protein S100-A6	2,3	2328.24		0.00019845	21	1	yes	no	99.11	0	0	63947	97685	55882	0	86427	109180	113570	71679	2327000	5330100	2046100	0	0	0	0	789950
ACPLDQAIGLLVAIFHKYSGREGDK	P06703;B2R577	P06703	S100A6	Protein S100-A6	3	2757.43		0.018768	25	2	yes	no	76.678	1232600	748540	2542100	3736600	2185300	5260200	3447200	3344700	7104300	1833200	802180	2322100	615480	382510	510410	328800	495130	530680
ACTILLR	Q5SZY0;B3KX11;P49368;P49368-2;Q2TU64	Q5SZY0	CCT3	T-complex protein 1 subunit gamma	2	845.479		0.015536	7	0	yes	no	110.63	722810	283130	345140	442180	439260	98856	239860	232250	275250	1199500	533800	208620	789850	326540	387890	610580	205180	82477
ACVMMQGR	P00491;Q8N7G1;G3V5M2;UPI0002AF517B	P00491	PNP	Purine nucleoside phosphorylase	2	951.409	743;744	0.00058761	8	0	no	no	155.51	8843400	8879100	9877400	16537000	7712100	14382000	8507800	10318000	7863600	14015000	6032000	9462300	14191000	8105400	8711600	9957100	14458000	9114600
ACYLSINPQKDETLETEK	P61163;B4DM97;B4DMT4	P61163	ACTR1A	Alpha-centractin	3	2138.02		0.00061362	18	1	yes	no	88.19	686330	422770	433710	1217700	551720	667390	474030	303750	431170	1276700	284840	316470	433000	256820	247710	462130	180920	156750
ADAEGESDLENSR	Q9Y490;Q5TCU6;G3HN02	Q9Y490	TLN1	Talin-1	2	1391.58		1.3018e-18	13	0	no	no	164.92	153620	163500	90537	144700	616650	59022	33057	21243	41898	121830	34361	32603	71555	34178	21228	46350	0	18875
ADCPPGNPAPTSNHGPDATEAEEDFVDPWTVQTSSAK	P23381;G3V2Y7	P23381	WARS	Tryptophan--tRNA ligase, cytoplasmic;T1-TrpRS;T2-TrpRS	3,4	3894.69		8.2432e-37	37	0	yes	no	115.66	1985200	1096200	624960	940170	751550	345600	565680	321160	214160	703130	211310	164850	308590	167600	399080	154860	208040	100280
ADDGRPFPQVIK	P04075;3BQN4;J3KPS3;F6R6I5;3BR04;3BU78	P04075	ALDOA	Fructose-bisphosphate aldolase A;Fructose-bisphosphate aldolase	2,3	1341.7		0.00013584	12	1	yes	no	127.51	14554000	13375000	28812000	21838000	16494000	13317000	15932000	9436500	15091000	31378000	9101400	10972000	15144000	8436500	12055000	12986000	17298000	12993000
ADDPSSYMEVVQAANTSGNWEELVK	Q00610-2;Q00610	Q00610-2	CLTC	Clathrin heavy chain 1	2,3	2739.23	1450	9.2399e-05	25	0	yes	no	80.944	273720	249750	249920	229730	282730	567430	182510	130240	300130	912080	189390	105160	309600	328930	102750	438960	486640	175960
ADEASELACPTPK	P49327	P49327	FASN	Fatty acid synthase;[Acyl-carrier-protein] S-acetyltransferase;[Acyl-carrier-protein] S-malonyltransferase;3-oxoacyl-[acyl-carrier-protein] synthase;3-oxoacyl-[acyl-carrier-protein] reductase;3-hydroxyacyl-[acyl-carrier-protein] dehydratase;Enoyl-[acyl-carrier-protein] reductase;Oleoyl-[acyl-carrier-protein] hydrolase	2	1387.63		1.2533e-11	13	0	yes	yes	144.51	1500600	687450	1548100	857840	1531400	1007400	643440	0	0	624570	306350	0	293400	27595	0	382850	0	0
ADEDPALFQSVK	P48739;P48739-2;B7Z7Q0;B2R7P6	P48739	PITPNB	Phosphatidylinositol transfer protein beta isoform	2	1318.64		0.0086591	12	0	yes	no	71.933	0	264430	0	766730	653180	335920	478830	446290	468400	1184300	499500	466110	416050	528250	541340	451230	291040	423430
ADEDPIMGFHQMFLLK	P61970	P61970	NUTF2	Nuclear transport factor 2	2,3	1890.9	1385;1386	5.5028e-08	16	0	yes	yes	125.03	5643000	4471100	6951300	9541900	6179900	10173000	4096100	8445300	6590300	15476000	7164200	7082400	10759000	5898200	6998800	7211000	8644900	8598500
ADEGISFR	Q06830;B2R4P2;UPI00004700D8	Q06830	PRDX1	Peroxiredoxin-1	2	893.424		6.04e-05	8	0	yes	no	176.6	14793000	9476300	17834000	12314000	13727000	9561900	10866000	8902100	11460000	18806000	7766200	8945600	10134000	8436400	8462500	10520000	14427000	8837300
ADEPMEH	P25786;P25786-2	P25786	PSMA1	Proteasome subunit alpha type-1	2	827.312		0.037978	7	0	yes	no	94.163	188150	67262	171120	0	285230	99248	116460	87146	70247	182970	141700	95421	1858900	70026	90978	471460	127270	56335
ADEVAPAK	P53396;P53396-2;9FUT4;F7DBY4;B4E3P0	P53396	ACLY	ATP-citrate synthase	2	799.408		0.0053133	8	0	yes	no	118.74	176000	96477	0	186280	0	0	0	0	0	746900	0	0	169810	0	0	0	0	0
ADEVVWVR	P14868;7C278	P14868	DARS	Aspartate--tRNA ligase, cytoplasmic	2	972.503		0.004277	8	0	yes	no	122.52	489450	214170	912430	383310	597840	279110	353740	224750	361420	964750	365870	220060	519520	389970	216750	415310	490730	269190
ADEWLMK	P35579;Q86XU5;P35579-2;A8K6E4;B4E3S1;P35580;P35580-3;B2RWP9;P35580-2;F8W6L6	P35579	MYH9;MYH10	Myosin-9;Myosin-10	2	891.416	1120	0.014456	7	0	no	no	116.88	378980	206490	104820	0	466690	124800	124910	46101	73461	258770	58227	20796	98054	47362	42357	93798	53127	35697
ADFCIIHYAGK	P35579;Q86XU5;P35579-2;A8K6E4;B4E3S1;P35580;P35580-3;B2RWP9;P35580-2;F8W6L6	P35579	MYH9;MYH10	Myosin-9;Myosin-10	2,3	1293.62		0.0022227	11	0	no	no	90.05	768320	623640	104900	161310	854750	452190	152390	122790	147450	393640	74026	48554	162350	84964	78162	177200	85632	60848
ADFDNTVAIHPTSSEELVTLR	P00390;P00390-3;P00390-4;P00390-5	P00390	GSR	Glutathione reductase, mitochondrial	2,3	2314.14		1.5338e-36	21	0	yes	no	161.1	8022500	4546700	13707000	7736500	7948300	6553400	7244500	4891900	4223300	10413000	5080000	4744700	6791600	5627800	8459500	7377200	8546500	5672800
ADFLEQPVLGFVR	P02730;G4V2I8;G4V2I9;E2RVJ0;G4V2I7	P02730	SLC4A1	Band 3 anion transport protein	2,3	1489.79		1.3911e-22	13	0	yes	no	156	2319500	307340	631810	686540	528630	586720	485220	510600	5204200	6744200	625330	387730	1385600	519010	516320	543730	567410	313100
ADGILVPGGFGIR	Q9NRF8	Q9NRF8	CTPS2	CTP synthase 2	2	1270.7		0.020695	13	0	yes	yes	67.385	424140	142640	448250	269300	489240	144540	424100	307250	175680	496590	401550	228100	620850	332400	425060	323010	298770	177300
ADGLAVIGVLMK	P00915;E5RFE7;0YBE2;E5RJI8;E5RG81;Q7M316	P00915	CA1	Carbonic anhydrase 1	2,3	1185.68	760	8.9453e-58	12	0	no	no	220.1	285090000	200960000	179880000	224880000	411500000	246980000	229970000	421750000	120910000	295880000	212250000	208430000	291330000	193110000	346680000	379810000	438970000	156320000
ADGLAVIGVLMKVGEANPK	P00915;E5RFE7;0YBE2;E5RJI8;Q7M316	P00915	CA1	Carbonic anhydrase 1	2,3	1881.04	760	1.9042e-93	19	1	no	no	246.03	3568000	1959700	2459100	2516800	2377100	2591600	2046400	2629000	1967300	2667200	2377200	2539200	3702100	2685400	2465000	3235800	3986400	2266000
ADGLGAGDVAAVLGPLGLQEVASFVTK	Q9BU02	Q9BU02	THTPA	Thiamine-triphosphatase	3	2554.36		0.0082423	27	0	yes	yes	46.57	0	74540	0	0	76924	68038	79209	94794	0	189520	0	67835	83550	65443	75545	77825	50478	90596
ADGYVDNLAEAVDLLLQHADK	Q9H008	Q9H008	LHPP	Phospholysine phosphohistidine inorganic pyrophosphate phosphatase	2,3	2269.12		7.9508e-149	21	0	yes	yes	254.54	2031000	1605900	8514100	7002600	3344400	2750600	4546000	4286700	9053600	22178000	4406300	4108400	5298000	5960100	7304900	9400200	9778600	7189600
ADHDFVVQEDFMK	P62333	P62333	PSMC6	26S protease regulatory subunit 10B	2,3	1579.7	1412	1.0201e-22	13	0	yes	yes	168.76	2592900	1734700	2766100	2602700	2272800	1487500	1881200	1776400	1341200	3253900	1970500	1517400	2255500	1428700	1961600	2374300	949450	952490
ADHQPLTEASYVNLPTIALCNTDSPLR	P08865;A6NE09;2PB39	P08865	RPSA;RPSAP58	40S ribosomal protein SA	3	2995.47		4.2411e-23	27	0	yes	no	118.24	880560	1589200	417290	490190	565740	230800	130880	191560	238010	440900	166300	100790	856730	177290	210140	273290	0	143350
ADHSFSDGVPSDSVEAAK	Q99733;B2R6J4;F5HFY4;B7ZB83;B7ZAK9;B7ZAC7;Q5RBS2;C9JZI7;B4DS05;E9PP22	Q99733	NAP1L4;NAP1L4b	Nucleosome assembly protein 1-like 4	2	1817.81		1.7058e-45	18	0	yes	no	199.61	1059400	740210	1469600	1000500	600520	593180	1090500	898100	0	0	1098300	459240	574630	819990	1191400	1020700	793430	453070
ADHTLSSLEPAYSAK	Q5VW32;B7Z9G5;F5GXQ0;B7Z953;B7Z1V1	Q5VW32	BROX;C1orf58	BRO1 domain-containing protein BROX	2,3	1588.77		1.9348e-24	15	0	yes	no	166.64	1227900	986580	1449100	1566100	1088100	1275900	1462600	899480	1233300	2785400	951050	907980	1286200	912530	1425900	1123200	1685900	1186400
ADHVQSLAQLENLCK	Q9UIA9;A8K607;E9PEN8	Q9UIA9	XPO7	Exportin-7	2,3	1724.85		9.2797e-64	15	0	yes	no	226.39	2525500	1089100	2461500	1697000	1739500	1082900	1738200	828650	526850	2076300	1054000	562260	1091000	746280	679790	1578700	1103800	518080
ADIFMFDEPSSYLDVK	P61221;F6X725	P61221	ABCE1	ATP-binding cassette sub-family E member 1	2	1875.86	1383	3.1279e-05	16	0	yes	no	114.54	386760	341310	361030	444930	264040	210220	179600	100530	128190	382160	130620	55864	203980	101380	205640	143500	149980	110490
ADIIVSELLGSFADNELSPECLDGAQHFLK	O14744;B2RDD7;G3V5W5;B4DY30;G1RXT6;B4DX49;A8MTP3;0YJD3	O14744	PRMT5	Protein arginine N-methyltransferase 5;Protein arginine N-methyltransferase 5, N-terminally processed	3,4	3287.6		3.5577e-96	30	0	yes	no	180.05	7604700	5813200	5564600	12774000	6096500	5513700	7570700	3648600	1794300	7752200	5346300	2486100	5152200	3809200	6634300	4464200	5574000	2711000
ADILQVGLR	D6REB4;Q9H074-2;Q9H074;G3SHC4	D6REB4	PAIP1	Polyadenylate-binding protein-interacting protein 1	2	983.576		0.0017444	9	0	yes	no	110.53	146370	89948	152770	135850	177530	43064	118190	80342	132570	254730	102040	61417	147300	44977	66930	151920	99415	48143
ADIWSFGITAIELATGAAPYHK	O95747;C9JIG9	O95747	OXSR1	Serine/threonine-protein kinase OSR1	2,3,4	2331.19		3.4566e-07	22	0	yes	no	106.57	2610800	1804500	2279000	3108700	3637800	1876700	3764900	2637900	2253400	5651600	3059500	2147600	3502400	2460500	4012800	2899100	1621800	2217200
ADLAEEYSK	P68036;E7EWS7;B4DSZ4;F6RUB0;A8K4W8	P68036	UBE2L3	Ubiquitin-conjugating enzyme E2 L3	2	1024.47		1.6298e-05	9	0	yes	no	159.34	2216800	2009200	2831500	3750700	2728700	5525100	2760400	3370200	3340700	7384200	3577700	2989400	3817900	2271200	2648000	4026500	2739400	2720700
ADLEMQIESLTEELAYLK	114667513;114667511;P13645;40354192;147744568;114667509;119581085;114667507;109115264;109115262;109115260;186629;623409;61740600;87045985;57012436	114667513	KRT10	Keratin, type I cytoskeletal 10	2,3	2095.04	35	8.0376e-137	18	0	no	no	268.42	382800	348970	156160	379370	311490	131670	491080	79190	23140	70505	902360	35892	88636	101640	673530	190340	65831	57758
ADLILSYHPPIFR	Q9GZT8;Q9GZT8-3;Q6X734	Q9GZT8	NIF3L1	NIF3-like protein 1	3	1540.84		8.047e-05	13	0	yes	no	116.55	882290	367500	1211000	869620	684260	662320	702060	695940	401720	1477300	566170	455120	923230	532870	618140	819660	995430	509710
ADLINNLGTIAK	P07900;Q2VPJ6;Q14568;B4DTA5;P08238;B4DMA2;B4DGL0;Q6PK50;O14942;Q58FF8	P07900	HSP90AA1;HSP90AA2;HSP90AB1;HSP90AB2P	Heat shock protein HSP 90-alpha;Putative heat shock protein HSP 90-alpha A2;Heat shock protein HSP 90-beta;Putative heat shock protein HSP 90-beta 2	2	1241.7		2.0037e-36	12	0	no	no	203.88	20397000	7854000	17550000	11482000	16076000	6692600	15375000	7073400	5054500	15497000	11134000	4267600	8143600	5404000	7878700	8989500	10517000	5129000
ADLLGIVSELQLK	Q96CV9;Q96CV9-2;B4E184;B7ZA56	Q96CV9	OPTN	Optineurin	2,3	1397.81		4.9635e-18	13	0	yes	no	161.87	522060	256920	501160	376550	313210	194860	294510	189640	79887	441450	347950	140820	393930	254400	277060	200960	233760	180770
ADLNQGIGEPQSPSR	Q96C19	Q96C19	EFHD2	EF-hand domain-containing protein D2	2	1567.76		9.7928e-05	15	0	yes	yes	116.86	0	46737	0	35423	0	0	0	0	0	136130	0	0	0	0	0	0	0	0
ADLSGMSGAR	P30740	P30740	SERPINB1	Leukocyte elastase inhibitor	2	963.444		0.002007	10	0	yes	yes	103.08	551620	320390	584890	661280	474450	294190	489970	352560	543270	1195400	264060	266780	418290	323380	428110	414960	639810	439580
ADLSNSLEEIYIQNIGESILYLWVEK	Q9P2X3;J3QRS6	Q9P2X3	IMPACT	Protein IMPACT	3	3038.55		0.02051	26	0	yes	no	27.203	226950	251380	285520	508970	301380	381480	390720	305720	254520	625310	293960	269020	345610	240680	222210	343870	259280	262770
ADLTHLLSPQMGK	Q9C0E2;F2Z2X4;Q86VC1	Q9C0E2	XPO4	Exportin-4	3	1409.73	449	0.0023366	13	0	yes	no	79.659	264040	93116	211880	138500	205980	90869	174350	84185	78531	269980	112680	51096	134470	102480	112000	154190	117190	83479
ADMEAEAPTFQALEDFSAELIDSGHHASPEIEK	P02549;P02549-2;D3DVD8	P02549	SPTA1	Spectrin alpha chain, erythrocytic 1	4	3584.63	766	8.0892e-09	33	0	yes	no	75.512	1305700	474100	782170	743690	361680	271220	532670	170410	612340	4172200	480580	199830	372780	388740	329000	283780	307530	152310
ADMEDLMSSK	P35580;P35580-3;B2RWP9;P35580-2;F8W6L6;D3DTS1	P35580	MYH10	Myosin-10	2	1125.47	1149;1150	7.1367e-05	10	0	yes	no	128.81	164900	280220	68879	41956	420660	330690	64245	40858	42930	196640	21594	9142.8	0	23675	38242	46057	0	19264
ADMETLQR	Q53GX7;P26639;B2RDX5;P26639-2;Q5M7Z9;G3REK5;G3RZ96;G3XAN9;E7ERI3;B4DKZ9;B3KTN2	Q53GX7	TARS	Threonine--tRNA ligase, cytoplasmic	2	962.449	1055	0.0019117	8	0	yes	no	140.35	633330	105550	454370	249260	414530	137170	215460	124080	125570	354110	220740	80490	345790	30280	240810	183260	128610	90543
ADMQNLVER	Q01518-2;Q5T0S3;D3DPU2;B2RDY9;B4DNW7;Q01518;B4DUZ8;Q5T0R1	D3DPU2	CAP1	Adenylyl cyclase-associated protein;Adenylyl cyclase-associated protein 1	2	1074.51	397	0.00045616	9	0	no	no	136.96	1064200	539090	805630	679160	969800	302320	422120	350450	569240	1340800	379770	257940	539280	307110	381680	377850	393180	252290
ADNFEYSDPVDGSISR	B4DFP1;P36871;P36871-2;B7Z6C2;B4DDQ8	B4DFP1	PGM1	Phosphoglucomutase-1	2	1770.77		0.0036183	16	0	yes	no	73.279	0	139230	55479	66115	144180	67256	44545	25655	81608	0	0	18018	51492	0	32143	44764	75060	34732
ADNIEVFAQGHGIIQVDK	Q5VZU9;P29144;B7Z920	P29144	TPP2	Tripeptidyl-peptidase 2	3	1953		0.0095023	18	0	no	no	59.728	436260	200940	509280	293150	321580	443580	331570	147010	88830	334210	363350	100670	523760	222970	180930	503540	320670	147850
ADPFSFEGPEIVDCDGCTIDWK	Q99733;B2R6J4;F5HFY4;B7ZB83;B7ZAK9;B7ZAC7;Q5RBS2;C9JZI7;G7NBM6;E9PP22;0YCI4	Q99733	NAP1L4;NAP1L4b;EGK_05876	Nucleosome assembly protein 1-like 4	2,3	2557.08		9.0322e-05	22	0	yes	no	75.017	0	107910	130780	216540	119900	83893	100110	38116	282170	599800	15654	68391	99561	38601	158850	47093	104530	59207
ADPQDALR	Q92696;Q6FHF7;0YLH3;B4E069	Q92696	RABGGTA	Geranylgeranyl transferase type-2 subunit alpha	2	884.435		0.069781	8	0	yes	no	74.464	140940	0	212610	333010	188800	201700	214390	66616	70455	344210	89385	5140.6	132880	0	0	106110	104550	70266
ADPQEAINCLMR	P54920;UPI0002A4753B;UPI0002A476EC	P54920	NAPA	Alpha-soluble NSF attachment protein	2	1416.65		0.0011332	12	0	yes	no	95.183	357040	0	299350	589890	0	344820	582220	396480	221780	656670	0	0	731880	0	646050	904410	370690	0
ADQIETQQLMR	B4DMV9;B4DR44;Q9H4M9;B4DTR4;B4DZH9;C9J2Z4;Q9NZN3	B4DMV9	EHD1;EHD3	EH domain-containing protein 1;EH domain-containing protein 3	2	1331.65		2.1114e-09	11	0	yes	no	140.63	152490	0	107160	54153	122920	0	0	75515	0	161050	123830	17401	50151	0	77158	144990	82948	0
ADQLTEEQIAEFK	Q9BRL5;P62158;B2RDW0;0Y7A7;E7ETZ0;A8K1M2;UPI0000E04984;G3V479	Q9BRL5	CALM1	Calmodulin	2	1520.74		0.013451	13	0	yes	no	73.415	0	0	1115900	1367800	0	0	0	0	1104200	2281200	0	0	0	0	0	0	0	1192900
ADSELQLVEQR	P07741;K7AYT6;3BQZ9;3BQB1;3BQF1;3BSW3;Q12898	P07741	APRT	Adenine phosphoribosyltransferase	2	1286.65		0.0038581	11	0	yes	no	92.19	0	1635500	0	2082100	21473	1420900	0	0	1707900	3087600	0	1168200	0	1198600	1426600	0	30536	1258000
ADSPSIDYAELLQHFEK	Q08AM6;B4DMP4;Q9NW56	Q08AM6	VAC14	Protein VAC14 homolog	3	1961.94		0.0099081	17	0	yes	no	51.643	423330	116360	388870	288580	356050	183490	304330	157040	124400	449340	281020	104030	249610	176100	217930	222360	213770	172430
ADSRDPASDQMQHWK	P04040	P04040	CAT	Catalase	3	1770.77	786	0.0011933	15	1	yes	yes	96.489	411140	144250	864270	161350	597880	223380	606970	280830	587060	1039900	592570	110630	585480	448550	145740	576320	1180300	217480
ADTFLEHLCLLDIDSEPVAAR	B4DPM0	B4DPM0		Pyruvate kinase	3	2384.17		4.9525e-10	21	0	yes	yes	130.95	274350	193210	204010	447550	150850	139020	219530	264040	229850	656250	501830	444270	664200	393010	615900	258400	402300	304970
ADTGLETSTR	P49959;B3KTC7	P49959	MRE11A	Double-strand break repair protein MRE11A	2	1049.5		0.032763	10	0	yes	no	72.289	135330	43265	51861	53125	69126	26779	39239	20229	20720	0	81352	15708	39617	33464	32399	27874	0	16953
ADTIDTIEK	Q9Y4E8;F6QY38;Q9Y4E8-3;E9PCQ3;Q9Y4E8-4;Q2NL66;0YI31;F8W0H4;F8VZG8	Q9Y4E8	USP15	Ubiquitin carboxyl-terminal hydrolase 15;Ubiquitin carboxyl-terminal hydrolase	2	1004.5		0.014846	9	0	yes	no	89.029	2940600	1182200	4099200	3005800	2474700	1898100	2751500	2331300	1716900	5143800	2142100	1638500	3064400	2338200	2228300	2361700	3255800	2062700
ADTLDPALLR	P43686;P43686-2	P43686	PSMC4	26S protease regulatory subunit 6B	2	1083.59		0.0080098	10	0	yes	no	88.596	528550	80208	354240	151310	201110	64545	262270	23180	341840	191170	31469	16706	43721	38180	91358	96881	195060	125350
ADTLTDEINFLR	119617032;P04259;119703753;119617033;109096781;109096777;B4DRR0;119617035;P48668;P02538;B2R853;A8K2I0;84040267;59803089;5031839;46812692;27465517;1346346;1346345;114644572;114644570;114644568;109096775;30584049;1346347;B4DWU6;B4DRY0;386849;109099462	119617032	KRT6B;KRT6C;KRT6A	Keratin, type II cytoskeletal 6B;Keratin, type II cytoskeletal 6C;Keratin, type II cytoskeletal 6A	2	1406.7		0.0055667	12	0	yes	no	74.78	0	0	0	40424	0	0	0	16829	0	0	0	0	18163	51793	0	0	0	0
ADTQYILPNDIGVSSLDCR	Q9NY33;Q9NY33-4;Q5JPB8;G3V1D3;Q9NY33-2;Q53HL4;Q53GT4	Q9NY33	DPP3;DKFZp686O1117	Dipeptidyl peptidase 3	2,3	2136.02		3.5694e-05	19	0	no	no	102.89	1327800	223080	2003200	1089300	768080	610830	914110	434750	374660	1081400	602380	320540	657700	444610	407690	658200	865720	403560
ADVFHAYLSLLK	Q86VP6;A8K8U1;F7C0A4;Q86VP6-2;Q86VP6-3	Q86VP6	CAND1	Cullin-associated NEDD8-dissociated protein 1	2,3	1375.75		2.4813e-08	12	0	yes	no	138.24	4133200	1825500	2841600	3393600	4442100	2422200	4816800	1904600	1407600	5626500	3564900	1516800	2863200	1959800	2682900	3242400	2468900	2130200
ADVIPVHYYLIPPPTK	P29144;B7Z920	P29144	TPP2	Tripeptidyl-peptidase 2	3	1822		0.00025404	16	0	yes	no	89.136	1533300	536770	1703800	760880	1118700	516960	825570	448480	448570	963370	990010	265390	866330	551850	740460	774890	739720	474690
ADVLTTGAGNPVGDK	P04040	P04040	CAT	Catalase	2,3	1413.71		1.1218e-64	15	0	yes	yes	230.67	168730000	65790000	140050000	68967000	127740000	70695000	118290000	97727000	85103000	168350000	124590000	57330000	125640000	111440000	83878000	110700000	113870000	70306000
ADVLTTGAGNPVGDKLNVITVGPR	P04040	P04040	CAT	Catalase	3	2363.28		6.4281e-05	24	1	yes	yes	102.9	350260	142400	454980	261700	384100	249180	285900	379820	442200	791600	379000	237570	445720	462940	373310	338540	747970	395590
ADVVEAWIADK	P02549;P02549-2	P02549	SPTA1	Spectrin alpha chain, erythrocytic 1	2	1215.61		8.7254e-06	11	0	yes	no	125.54	727750	192400	496220	416760	151980	101310	175300	86560	302440	939540	297650	0	228910	149560	210500	200210	307990	126830
AEAAVESAVAGPQGR	B3KP31;Q9UHJ6	B3KP31	SHPK	Sedoheptulokinase	2	1411.71		0.00052056	15	0	yes	no	104.09	129470	124490	216860	320530	191190	58834	153860	197340	0	70907	110350	97303	185440	138920	250890	203250	252810	222560
AEAEQEKDQLR	Q96CV9;Q96CV9-2;B4E184;B7ZA56	Q96CV9	OPTN	Optineurin	2	1315.64		2.1617e-13	11	1	yes	no	181.68	381320	317140	331590	384040	279460	228980	331740	198220	163670	306070	274270	179820	235020	212590	224350	190950	151180	227830
AEAGGGWEGSASYK	K7EMC9;Q969T9;B4DFG2;K7ENL2;B4DFL8	K7EMC9	WBP2	WW domain-binding protein 2	2	1368.59		0.0015831	14	0	yes	no	95.195	637530	253530	313800	230850	319420	160890	216530	287580	228470	509360	315980	184570	202580	171800	191150	311110	338990	139590
AEASSGDHPTDTEMK	Q02790;B2R9U2	Q02790	FKBP4	Peptidyl-prolyl cis-trans isomerase FKBP4;Peptidyl-prolyl cis-trans isomerase FKBP4, N-terminally processed	2	1574.65	1477	0.017779	15	0	yes	no	74.853	0	0	11537	0	0	0	11663	0	8608.9	35310	0	0	0	16550	8196.1	25307	21512	5772
AEASSGDHPTDTEMKEEQK	Q02790;B2R9U2	Q02790	FKBP4	Peptidyl-prolyl cis-trans isomerase FKBP4;Peptidyl-prolyl cis-trans isomerase FKBP4, N-terminally processed	2,3	2088.89	1477	2.4003e-06	19	1	yes	no	142.4	962550	651700	1389800	1176000	903600	394610	623090	528530	553150	904920	642160	530730	842290	646590	619020	649410	664850	314580
AECLEDLVSFIIEEPPQDMDEK	7BXH2;E9PKF6;Q5H9R7-6;Q5H9R7-2;Q5H9R7;G8JLI3;G3S525;Q5H9R7-3;Q5H9R7-4;E9PKG4	7BXH2	PPP6R3	Serine/threonine-protein phosphatase 6 regulatory subunit 3	3	2606.18		0.00017073	22	0	yes	no	61.862	0	0	55904	167430	0	0	0	0	0	0	0	155790	0	0	0	0	0	0
AECMLQQAER	P13796;G1QQQ7;Q53FI1;Q59GX5	P13796	LCP1	Plastin-2	2	1234.54	476	9.7431e-06	10	0	yes	no	130.56	907290	268860	1432500	759980	795260	246450	923530	333420	787880	1685000	704080	512380	622530	543780	436820	596910	644190	260900
AEDFRKLGCEVLGVSVDSQFTHLAWINTPR	P32119;B4DF70;A6NIW5	P32119	PRDX2	Peroxiredoxin-2	4	3444.72		0.0265	30	2	yes	no	55.852	89114	0	0	379540	44566	179520	127120	161520	371440	0	0	368160	110410	164360	138650	0	106850	86303
AEDGENYDIK	O75347;E5RJD8;B4DT30;E5RIX8;E5RHG6	O75347	TBCA	Tubulin-specific chaperone A	2	1152.49		3.2631e-05	10	0	yes	no	126.03	662620	506040	873210	1108600	644500	1005900	364630	737860	983890	1175300	387370	381950	552180	355420	428160	395270	379690	818340
AEDLFVEFAHK	P02549;P02549-2	P02549	SPTA1	Spectrin alpha chain, erythrocytic 1	3	1304.64		0.0043527	11	0	yes	no	72.321	468120	44144	136830	129230	81703	67975	110660	36533	413080	824560	154660	48223	200870	100420	65090	145650	0	68660
AEDSDATGHEWK	P16157-8;P16157-5;P16157-16;P16157-3;P16157;P16157-21;P16157-12;P16157-14;P16157-10	P16157-8	ANK1	Ankyrin-1	3	1344.56		0.011874	12	0	yes	no	58.274	262730	13759	93110	42472	145410	0	124060	68161	265880	880940	150260	61923	236580	80653	78770	186670	157930	0
AEEDVEPECIMEK	Q9UJU6;0Y5J4;B4DDU5;B4DKZ4;B4DNX5;Q9UJU6-2;Q9UJU6-3;B4DDD6;C9J7P1;B4DUF9	Q9UJU6	DBNL	Drebrin-like protein	2	1577.66	1755	2.821e-22	13	0	no	no	162.31	636350	345220	631650	657730	530600	352320	539040	339060	341430	885240	304180	265230	465620	295840	321030	475000	443330	251870
AEEEFNIEK	P36543;F6S3X6;K7D5F4;C9J8H1;Q96A05	P36543	ATP6V1E1;LOC709739;ATP6V1E2	V-type proton ATPase subunit E 1;V-type proton ATPase subunit E 2	2	1107.51		1.2758e-45	9	0	yes	no	236.32	3134200	1136600	1763800	1139600	1876300	1223200	1152900	844640	943630	2035700	996040	520290	835730	465020	669020	1748300	870970	479180
AEEFLTASQEAL	Q14738-2;Q14738;E9PFR3;A8K6Y2;B4DSD7;Q14738-3;0Y8C4	Q14738-2	PPP2R5D	Serine/threonine-protein phosphatase 2A 56 kDa regulatory subunit delta isoform	2	1307.62		0.0012173	12	0	yes	no	96.82	190640	82842	263140	173470	226440	0	170880	70456	79560	281440	162790	53600	129690	100980	141840	134090	84229	86451
AEELLAEEK	O00429-5;G8JLD5;F6U0G9;O00429;J3KPI2;O00429-6;D3DUW7;D3DUW6;B4DYR6;B4DGC9	O00429-5	DNM1L	Dynamin-1-like protein	2	1030.52		0.084066	9	0	yes	no	63.32	81574	17340	177370	105070	95005	0	31525	10537	0	0	33888	16650	0	0	14135	0	0	0
AEELLDGILDK	Q9BXD5;Q9BXD5-2;G2HFT8;Q9BXD5-4;B4DLI7	Q9BXD5	NPL	N-acetylneuraminate lyase	2,3	1214.64		1.8989e-06	11	0	yes	no	131.17	725000	322600	426470	424850	626760	237220	426500	434450	480920	628380	472820	318180	517400	579430	482810	445240	707690	501940
AEELVLER	P21980;B4DIT7;P21980-2;P21980-3	P21980	TGM2	Protein-glutamine gamma-glutamyltransferase 2	2	957.513		0.00060038	8	0	yes	no	172.94	16079000	5427100	15790000	9565400	13497000	7543000	10679000	5218700	5052800	13978000	9650700	3694700	5844100	4699600	5142500	6419000	6842800	4675700
AEEQPQVELFVK	Q53FB0;O00299	Q53FB0	CLIC1	Chloride intracellular channel protein 1	2	1415.73		0.0039063	12	0	yes	no	85.672	2030300	1766000	2679100	2895000	2278500	2570100	1780100	1973500	2324600	4367700	1760400	1697100	3106400	2355500	1744300	2060000	3347600	3395700
AEEWGEPDADTR	2R4S0;Q6ZV70	2R4S0	LANCL3	LanC-like protein 3	2	1374.57		0.0060988	12	0	yes	no	74.698	91416	87441	124340	89901	93054	102240	51689	0	0	82099	0	0	0	0	0	0	0	0
AEEYEFLTPVEEAPK	P52565;J3QQX2;J3KRE2	P52565	ARHGDIA	Rho GDP-dissociation inhibitor 1	2,3	1750.83		2.7693e-33	15	0	yes	no	168.93	22279000	13448000	56950000	28553000	18015000	16295000	15488000	17317000	14337000	69852000	11681000	12702000	23230000	14137000	30498000	18436000	21478000	13582000
AEFEVHEVYAVDVLVSSGEGK	Q9UQ80;F8VTY8;Q05D08;F8VRZ3;F8VR77;F1SPH1	Q9UQ80	PA2G4	Proliferation-associated protein 2G4	3	2263.1		0.010308	21	0	yes	no	43.848	295970	88083	262360	0	265720	249150	201650	185540	0	0	160790	0	211960	0	0	0	121680	0
AEFFADVVPAVR	Q9UHY7;Q7Z508	Q9UHY7	ENOPH1	Enolase-phosphatase E1	2	1319.69		0.0032216	12	0	yes	no	82.774	657900	284790	0	682910	0	562950	265920	0	0	0	0	232200	0	0	380770	0	567190	0
AEFGPPGPGAGSR	Q9H4A4;A6NKB8;Q7RU04	Q9H4A4	RNPEP	Aminopeptidase B	2	1198.57		0.010302	13	0	yes	no	75.89	857020	245480	920930	359620	1016200	383050	562640	271460	160640	674250	205550	95423	301740	0	207110	0	316650	274230
AEGGAADLDTQR	Q9Y4E8;F6QY38;Q9Y4E8-3;E9PCQ3;Q9Y4E8-4;Q2NL66;F8W0H4;F7FZU9;B7Z3J0	Q9Y4E8	USP15	Ubiquitin carboxyl-terminal hydrolase 15;Ubiquitin carboxyl-terminal hydrolase	2	1202.55		7.9391e-19	12	0	yes	no	177.16	1065800	535400	1489100	1213600	695240	619950	992920	783460	595480	2030700	816920	558780	1200100	681440	972960	839560	1005200	867330
AEGIPVEMVVIGDDSAFTVLK	Q3LXA3;0YCY6;Q2L9C1;E9PJG8	Q3LXA3	DAK	Bifunctional ATP-dependent dihydroxyacetone kinase/FAD-AMP lyase (cyclizing);ATP-dependent dihydroxyacetone kinase;FAD-AMP lyase (cyclizing)	2,3	2189.13	1585	0.00012637	21	0	yes	no	93.729	457720	344580	623560	666290	495460	444740	634300	436890	325870	856690	495060	397260	384810	508280	855550	606040	650970	476470
AEGLGEAEVR	Q562E7;Q562E7-4	Q562E7	WDR81	WD repeat-containing protein 81	2	1029.51		0.037946	10	0	yes	no	71.03	157870	35817	0	66369	96070	26276	65841	35764	43002	187830	93024	26570	133870	0	79217	88120	95720	45499
AEGPQEWVFQECK	P14735	P14735	IDE	Insulin-degrading enzyme	2	1606.71		0.0012916	13	0	yes	yes	95.981	425320	221180	485780	469590	286420	319220	305320	166930	0	455110	182470	142900	188860	0	186500	216340	155240	80312
AEGYEVAHGGR	0YDU8;P53041;B2R6R6;Q53FR0;B4DLP6;B4DDZ8;A8MU39	0YDU8	PPP5C	Serine/threonine-protein phosphatase 5;Serine/threonine-protein phosphatase	2	1144.53		5.5155e-05	11	0	yes	no	140.78	882620	387780	772550	612640	595690	425300	435680	346870	427020	908160	401840	254590	558530	686830	532330	412500	460700	371970
AEHASSLLELASTTK	Q5T4S7-3;Q5T4S7;Q5T4S7-2;Q5T4S7-4;K7DB04;Q5T4S7-5	Q5T4S7-3	UBR4	E3 ubiquitin-protein ligase UBR4	2,3	1556.8		9.3353e-08	15	0	yes	no	133.04	774990	482360	639330	418100	657440	187180	455920	264880	281980	732240	439990	172970	557310	259480	351570	325160	238380	215780
AEHDSILAEK	Q53GX7;P26639;B2RDX5;P26639-2;Q5M7Z9;G3REK5;G3RZ96;D6RCA5;D6RDJ6	Q53GX7	TARS	Threonine--tRNA ligase, cytoplasmic	2	1111.55		8.2774e-05	10	0	yes	no	121.61	803520	513680	443190	316800	425550	242130	312560	167080	175590	339060	277800	88096	277800	149200	316880	194140	99425	101300
AEIDMLDIR	P09525;Q6P452;B4DE02;B4DDZ4;Q59FK3	P09525	ANXA4	Annexin A4;Annexin	2	1074.54		0.028721	9	0	yes	no	78.939	228300	125480	232870	282530	141540	113860	158640	119270	183260	386360	101030	0	189140	153020	206830	221780	157580	138720
AEIIPGVLFIDEVHMLDIESFSFLNR	Q9Y230;B3KQ59;B3KNL2;A6MK39	Q9Y230	RUVBL2	RuvB-like 2	3	3003.54	1778	9.1733e-40	26	0	yes	no	142.27	956170	904310	1125100	1750200	858690	903540	947430	808800	818980	945510	864990	749710	1810600	728560	564910	566350	253080	478490
AEIITVSDGR	Q9BRG1;K7EKV4	Q9BRG1	VPS25	Vacuolar protein-sorting-associated protein 25	2	1059.56		0.0014838	10	0	yes	no	103.31	0	212610	479620	385710	271990	368220	398240	0	292140	596490	383740	221900	388190	291770	0	338240	284970	297340
AEIQVGLQPGQGEQLLASEPSWWTTGK	Q9H993;B4DPT6	Q9H993	C6orf211	UPF0364 protein C6orf211	3	2909.46		2.4727e-08	27	0	yes	no	95.519	734340	513500	727670	231490	579420	123800	337890	317840	353360	126170	0	258730	308280	0	332570	390340	136140	101250
AEISCTDNQDGTCSVSYLPVLPGDYSILVK	P21333;Q5HY54;Q60FE6;A6NDY9;B4DTD5	P21333	FLNA	Filamin-A	3	3300.55		0.00046675	30	0	yes	no	44.164	102740	106050	74401	133950	205060	53888	57697	21284	28188	136460	33369	26430	28703	26464	0	0	34437	0
AEISFEDR	P21333;Q5HY54;Q60FE6;E9PHF0;B4E2F9;B4DTD5;Q2VP91;0Y5C6	P21333	FLNA	Filamin-A	2	965.445		0.0054068	8	0	yes	no	113.71	214900	184870	188240	181930	779060	65049	77129	0	0	0	0	38982	95553	0	0	0	0	0
AEISGVQGSETQVLR	Q8N3D4	Q8N3D4	EHBP1L1	EH domain-binding protein 1-like protein 1	2	1572.81		0.0011007	15	0	yes	yes	91.969	71967	23769	66722	52490	96074	22484	60402	28075	56121	75068	76739	29689	62952	104370	38237	65898	29644	25625
AEISNAIDQYVTGTIGEDEDLIK	A8K202;B4DP06;7C1S2;P31939;E9PBU3;B2R7P8	P31939	ATIC	Bifunctional purine biosynthesis protein PURH;Phosphoribosylaminoimidazolecarboxamide formyltransferase;IMP cyclohydrolase	2,3	2493.21		1.0111e-74	23	0	no	no	187.04	4235000	3374100	5042400	4556100	3591200	3355600	4287200	2272000	1615200	4505400	3196700	1942500	1841500	1820100	3410100	2509500	2570700	3013800
AEITDAEGLGLK	E9PGE1;E7EX90;A8MY36;Q14203;G5E9H4;Q6MZZ3;Q14203-2;Q6IQ37;L5L456;F7H671;F1SNT8	E9PGE1	DCTN1;DKFZp686I0746	Dynactin subunit 1	2	1215.63		0.00051242	12	0	yes	no	110.64	865660	357940	825470	486800	814960	314570	449190	240550	388720	930510	414280	398740	250660	192060	218660	377610	166840	119670
AELAELPLR	Q96QK1;Q53FR4;Q5HYM2	Q96QK1	VPS35;DKFZp686O2462	Vacuolar protein sorting-associated protein 35	2	1010.58		0.031134	9	0	yes	no	79.148	0	0	0	0	0	0	0	0	0	0	0	0	0	0	152440	163540	146760	96365
AELATEEFLPVTPILEGFVILR	Q13200;B4DM22;B4DX07;E9PCS3;B4DXY1;Q80V77	Q13200	PSMD2;Psmd2	26S proteasome non-ATPase regulatory subunit 2	2,3	2456.36		1.9611e-21	22	0	yes	no	139.9	1020200	545920	2620800	2172000	1251600	872230	1198100	755730	85311	1791600	1369300	381410	1234700	856420	2068300	783770	1827600	582290
AELDIGQHCQVEHCR	E5RJ99;Q8TCF1;E5RIG0;E5RIS3	E5RJ99	ZFAND1	AN1-type zinc finger protein 1	3	1850.82		0.014511	15	0	yes	no	58.885	168280	98824	399620	319000	202670	131490	184480	155990	196670	389020	154580	109080	178990	432500	145260	220770	176610	116530
AELEIQK	P07741;K7AYT6;3BQZ9;3BQB1	P07741	APRT	Adenine phosphoribosyltransferase	2	829.455		0.03906	7	0	yes	no	93.374	2153700	1600200	2191800	1441200	1880400	1303400	1612600	1001400	1709100	2701600	1571700	1669000	2079500	836030	1410000	1453400	1361900	1184900
AELGFLESCLR	Q92696;Q6FHF7;0YLH3;B4E069	Q92696	RABGGTA	Geranylgeranyl transferase type-2 subunit alpha	2	1293.64		0.0072418	11	0	yes	no	78.324	0	0	0	445120	0	0	0	0	0	0	0	0	0	0	0	0	0	0
AELLEFLESQQENMIK	O75165;A7E2Y5;B3KN02	O75165	DNAJC13	DnaJ homolog subfamily C member 13	2,3	1920.95		0.031463	16	0	yes	no	55.782	81289	67567	49495	92650	0	21267	34226	16813	20363	46433	23420	12393	0	25103	0	13171	37871	18957
AELNPWPEYIYTR	Q53GX7;P26639;B2RDX5;P26639-2;Q5M7Z9;G3REK5;G3RZ96;D6RCA5;D6RDJ6	Q53GX7	TARS	Threonine--tRNA ligase, cytoplasmic	2	1650.8		3.1333e-05	13	0	yes	no	122.64	1695700	428200	505120	264420	466630	160590	247350	278390	111790	630700	220280	78595	655670	221560	575620	297630	139980	84555
AELRDDPIISTHLAK	O00231;O00231-2	O00231	PSMD11	26S proteasome non-ATPase regulatory subunit 11	3,4	1677.9		0.00044698	15	1	yes	no	95.428	793730	444430	936780	668410	566310	345450	514190	301820	421330	878220	579880	245720	800780	320240	577450	331920	557630	272920
AELSEEALLSVLPTIR	P45974-2;P45974;F5H571	P45974-2	USP5	Ubiquitin carboxyl-terminal hydrolase 5	2	1739.97		0.0020103	16	0	yes	no	87.519	4441600	2884300	10988000	7255400	4993900	4631700	5736300	3237500	1203900	9026900	4372000	1603600	3816100	3197900	5502900	3783500	5397100	3114300
AELSEGQVR	Q1ZYL5;F5H7S3;7BYY1;B7Z596;Q8TCG4;P09493-2;Q15657;P09493-4;D9YZV8;D9YZV5;D9YZV2;0YK20	Q1ZYL5	TPM1		2	987.499		0.020524	9	0	yes	no	85.533	404970	178020	326490	441960	594680	186750	454470	212730	229850	641980	209180	239380	326630	162760	189750	368090	413280	99063
AELTALESLIEMGFPR	E9PRQ7;Q04323;Q04323-2;B4DNC6;B4DU88	E9PRQ7	UBXN1	UBX domain-containing protein 1	2,3	1775.91	448	0.002633	16	0	yes	no	78.505	362460	443260	460550	635190	387200	320980	274630	336310	357000	1087400	333350	201220	700770	319740	311890	462630	471690	402760
AELTSQESQISTYEEELAK	P42566;B7Z240;7BYP0;P42566-2	P42566	EPS15	Epidermal growth factor receptor substrate 15	2	2155.02		2.3364e-12	19	0	yes	no	126.26	172750	79196	110870	104680	148400	84360	65845	68354	80175	194430	67115	36906	90199	86036	72284	96640	91992	72341
AELVGQLQR	Q9H008;Q9H008-2;Q5T1Z0	Q9H008	LHPP	Phospholysine phosphohistidine inorganic pyrophosphate phosphatase	2	1012.57		0.0051578	9	0	yes	no	99.013	409030	431670	2085900	1451500	598160	694240	1162500	1201200	3114000	4943800	1245000	1184000	948330	1591900	1904800	2047700	1933600	1705800
AEMDEVER	E9PEZ3;Q6URC4;O60610;9KV28;O60610-2;B9ZVX0;E9PHQ0;O60610-3;E7ET75;A0RZB8;E7EMV0	E9PEZ3	DIAPH1	Protein diaphanous homolog 1	2	977.412	75	0.00059811	8	0	yes	no	154.49	25193	0	302560	0	232900	0	0	10995	151060	0	141770	31305	0	199520	0	0	0	0
AEMDQILHGLDK	E7EMI0;P04424;E9PE48;B4DU69;Q6XYD2	E7EMI0	ASL	Argininosuccinate lyase	3	1368.67		0.059842	12	0	yes	no	43.604	89500	43745	29110	467650	37599	75919	55321	15136	224590	251740	22373	18867	37163	45871	112750	116240	138070	230010
AEMELGLR	P19367-2;P19367-4;P19367;A8K7J7;P19367-3;E7ENR4;B3KXY9;B3KRA9	P19367-2	HK1	Hexokinase-1	2	917.464		0.080468	8	0	yes	no	77.318	144800	74381	210750	54950	139790	52045	78837	29341	63154	185600	0	0	51269	0	12582	0	0	0
AENFFILR	P59998;F8WCF6;C9JWM7;F6TTL5;F8WDD7;E7ETI0	P59998	ARPC4	Actin-related protein 2/3 complex subunit 4	2	1008.54		0.0011376	8	0	yes	no	135.71	230940	364340	246680	377390	190890	184330	101640	0	207890	537440	116530	147240	226790	117110	176810	156380	0	72405
AENNPWVTPIADQFQLGVSHVFEYIR	Q15404;Q15404-2	Q15404	RSU1	Ras suppressor protein 1	3	3029.5		4.6443e-06	26	0	yes	no	81.329	3693800	2328000	4184800	5064200	4071500	3580800	2759800	2729400	2761000	5749900	2338900	1949300	3710100	1795000	3332400	2935600	3764500	3380600
AENSSLNLIGK	B7Z5J7;P46459;2NTP5;B7Z9U2;B4DSK5;B4DGR3;P18708	B7Z5J7	NSF	Vesicle-fusing ATPase	2	1144.61		4.7212e-07	11	0	yes	no	137.4	768040	265540	742790	515000	800500	177090	867290	523250	572470	1432700	1045200	574180	763230	340860	406330	622160	265080	165030
AENTEGDLNSNLLHAPYHTGDPQLDTAIGQWLR	Q6PCE3	Q6PCE3	PGM2L1	Glucose 1,6-bisphosphate synthase	3	3645.74		2.8639e-13	33	0	yes	yes	99.971	1304200	1357400	553360	801490	941970	639430	1081800	583770	101710	1543200	955230	695240	134170	438480	1431900	298360	706040	532910
AENTGVELDDVWELQK	P02549;P02549-2;D3DVD8	P02549	SPTA1	Spectrin alpha chain, erythrocytic 1	2	1844.88		8.594e-34	16	0	yes	no	172.26	281770	98717	281090	194600	102590	64671	135460	72428	163680	385450	155580	62439	132650	118230	134840	123740	162790	71972
AENYDIPSADR	P22314;B4DL67;Q5JRR6;B3KUJ2;Q8WY81	P22314	UBA1	Ubiquitin-like modifier-activating enzyme 1	2	1249.56		6.6496e-05	11	0	yes	no	117.7	7610700	2878900	8149200	4763200	4812700	2471000	4578700	2166600	2069500	5674400	4441800	2060100	3871200	2570800	2620200	3497400	3706100	1941700
AEPEDHYFLLTEPPLNTPENR	P61158;B4DXW1;F5H3P5;Q59FV6;B4DT29	P61158	ACTR3	Actin-related protein 3	3	2481.18		5.2146e-05	21	0	yes	no	85.51	662380	840410	759220	879150	901550	480280	210900	236120	718650	1536400	336860	288690	493380	402630	435410	428040	378810	388350
AEPGQQQPAAEPPPAEGLLR	P55884;P55884-2;A4D210	P55884	EIF3B;EIF3S9	Eukaryotic translation initiation factor 3 subunit B	3	2055.04		0.012276	20	0	yes	no	47.088	106340	73405	66333	44973	61276	25744	0	0	20035	82630	0	0	42677	0	0	29294	0	0
AEPHFLSILQHLLLVR	E9PEZ3;Q6URC4;O60610;9KV28;O60610-2;B9ZVX0;E9PHQ0;O60610-3;E7ET75;A0RZB8;E7EMV0	E9PEZ3	DIAPH1	Protein diaphanous homolog 1	3,4	1885.09		0.0001082	16	0	yes	no	100.11	1002900	225670	0	669500	1073600	187000	632410	112780	14026	884510	684620	75732	221360	120190	333070	247900	235380	134460
AEPLQPDPGAAEDAAAQAVETPGWK	Q9Y5Z4;Q5THN1	Q9Y5Z4	HEBP2	Heme-binding protein 2	3	2518.2		0.008963	25	0	yes	no	53.444	226890	153730	328030	397560	0	238760	238570	252810	0	406500	0	0	262540	0	0	0	264580	0
AEPMQWASLELPAAK	Q9UHD1;Q9UHD1-2;Q9NZ93	Q9UHD1	CHORDC1	Cysteine and histidine-rich domain-containing protein 1	2	1640.82		0.00059306	15	0	yes	no	95.067	320320	108230	329660	244250	284390	254680	155800	178060	133590	243340	127510	105480	148790	97847	96314	92384	122590	87092
AEPQPPSGGLTDEAALSCCSDADPSTK	Q04760;Q04760-2	Q04760	GLO1	Lactoylglutathione lyase	3	2760.19		0.011328	27	0	yes	no	51.811	0	516420	0	0	0	0	0	0	451930	0	0	422820	0	481100	656610	0	0	481970
AEQEPTAEQLAQIAAENEEDEHSVNYKPPAQK	P52565;J3QQX2;J3KRE2;2RG12;A8MXW0;J3KRY1;J3KS60	P52565	ARHGDIA	Rho GDP-dissociation inhibitor 1	3	3563.67		4.8403e-13	32	1	yes	no	116.55	12173000	6524700	12004000	11176000	9757100	7256900	6079900	6324600	6243100	14671000	4715000	5586200	8676400	74608	5108700	6878400	9105600	81951
AEQLFSSALCAAR	Q96GD0	Q96GD0	PDXP	Pyridoxal phosphate phosphatase	2	1422.69		0.014886	13	0	yes	yes	65.956	365690	423420	515040	724230	296810	369020	473540	520070	754930	1027200	342290	559600	647920	449980	581370	749960	290280	525260
AEQPHQHAMYYLR	P14735;Q59GA5;P14735-2;B3KSB8;B7Z7W6	P14735	IDE	Insulin-degrading enzyme	3	1642.77		0.056521	13	0	yes	no	42.031	158450	58983	86698	95908	110400	47290	118880	41781	36508	253050	75599	26752	123030	35242	59984	139550	71616	34615
AEQVALSR	P11413;P11413-2;A8K8D9;B4DYA7;E7EUI8	P11413	G6PD	Glucose-6-phosphate 1-dehydrogenase	2	872.472		0.018636	8	0	yes	no	99.788	1403600	1242400	1519400	772400	1454800	1016600	1156800	1105300	882310	3089500	1074500	670040	0	995140	524690	643280	694350	732140
AESEEMETSQAGSK	P34932;B4DH02;Q59GF8;B4DIZ3;B4E0H6;B4DSE8	P34932	HSPA4	Heat shock 70 kDa protein 4	2,3	1482.61	1105	5.4024e-232	14	0	yes	no	318.7	1616000	2463000	5694200	3949700	3282700	1792300	3786200	1593700	1913100	5239900	2912900	1665900	2624400	1898200	2138800	2855700	2962100	1584100
AESFFQTK	P13798;C9JIF9;7C1U0	P13798	APEH	Acylamino-acid-releasing enzyme	2	956.46		2.6081e-44	8	0	no	no	233.57	7613100	4176800	11168000	7743900	8746700	5552700	8602000	4680200	4307800	11760000	6414300	3111300	8097200	4228000	4694900	8347800	9409500	3535500
AESGESGGPPGSQDSAAGAEGAGAPAAAASAEPK	Q9UMX0-2;Q9UMX0;B3KNI8;B3KNI2	Q9UMX0-2	UBQLN1	Ubiquilin-1	3	2909.29		0.0013805	34	0	yes	no	73.616	96815	33234	55663	0	52276	0	34735	27906	0	121080	31141	11550	45387	0	34678	36669	0	0
AESLQQEVEALK	E9PGE1;E7EX90;A8MY36;Q14203;G5E9H4;Q6MZZ3;Q14203-2;Q6IQ37;L5L456;F7H671;F1SNT8;Q6AWB1;Q6AWB3;Q59F36	E9PGE1	DCTN1;DKFZp686I0746;DKFZp686E0752;DKFZp686E191	Dynactin subunit 1	2	1343.69		7.8607e-45	12	0	yes	no	211.22	959630	350280	730730	504810	784990	365390	483220	244640	326000	935820	442240	201490	493030	194670	233690	317430	177880	110530
AESLQVTR	B7Z5J7;P46459;2NTP5;B7Z9U2;B4DSK5;B4DGR3;P18708	B7Z5J7	NSF	Vesicle-fusing ATPase	2	902.482		0.0011147	8	0	yes	no	162.88	793740	198540	798830	520430	1019900	211720	940610	344980	390330	1638300	1163600	337870	663520	297970	326120	855040	391120	197200
AESPEEVACR	Q7Z6Z7-3;Q7Z6Z7;Q7Z6Z7-2;0Y5W0;Q5H962;B4DGF6	Q7Z6Z7-3	HUWE1	E3 ubiquitin-protein ligase HUWE1	2	1146.5		0.00082385	10	0	yes	no	104.42	215000	91313	198770	160490	147980	54027	89491	52057	73148	177180	78970	43149	108930	45671	50587	89775	74450	34135
AESQNTFEETELELK	Q5JSH3;Q5JSH3-2;F8W913;B4DSE9;Q8N397;7BY83	Q5JSH3	WDR44;DKFZp761M142	WD repeat-containing protein 44	2	1766.82		0.010029	15	0	yes	no	63.31	119180	42240	104280	64997	82427	30636	43182	24829	29790	74934	29010	20885	41236	0	48072	0	0	23046
AESSEDETSSPAPSK	Q96NA2;I3L1U0;Q96NA2-2	Q96NA2	RILP	Rab-interacting lysosomal protein	2	1520.65		0.00026675	15	0	yes	no	112.12	161400	81748	313510	159090	167000	43853	40524	80669	217040	467070	67938	34498	186000	139080	100870	122510	81121	144410
AESTPEIAEQR	C9JFE4;Q13098-5;Q13098;K7C6Z9;B4DND6;9FTC0;Q13098-6	C9JFE4	GPS1	COP9 signalosome complex subunit 1	2	1229.59		8.413e-13	11	0	yes	no	150.46	807720	530850	778400	1067500	738940	524830	787920	656620	550400	1449900	671020	459110	994900	674350	805870	992050	881170	515820
AESTPEIAER	A8K070	A8K070			2	1101.53		0.02543	10	0	yes	yes	73.499	0	38313	58999	108940	65989	62300	81715	29926	186970	151360	48281	27949	72260	46199	60106	147800	127570	51995
AESVAAPITVR	E9PM46;Q96K76;Q96K76-2	E9PM46	USP47	Ubiquitin carboxyl-terminal hydrolase;Ubiquitin carboxyl-terminal hydrolase 47	2	1112.62		0.0045525	11	0	yes	no	87.667	207780	64149	177280	57323	152460	29381	108830	33551	48140	137060	77675	22917	59244	50332	42140	44933	49737	30665
AESVVPAR	P53602;3BP35	P53602	MVD	Diphosphomevalonate decarboxylase	2	827.45		0.016378	8	0	yes	no	98.458	2275500	999840	1874100	1405900	2518200	1875900	1766400	1369100	1237900	2171300	1138800	876220	2527300	1015300	972840	1429600	1029800	672040
AETECQNTEYQQLLDIK	114667513;114667511;P13645;40354192;147744568;114667509;119581085;114667507;109115264;109115262;109115260;186629;307086	114667513	KRT10	Keratin, type I cytoskeletal 10	2,3	2081.96		7.1483e-72	17	0	yes	no	203.92	608010	271910	410740	167310	177120	61307	281090	382790	239430	105660	356930	158530	103040	105730	320180	173710	123150	87316
AETSDVANAVLDGADCIMLSGETAK	P30613;UPI0002ADD620;Q16716;O75758;UPI0002AB7F64;B4DPM0	P30613	PKLR	Pyruvate kinase isozymes R/L;Pyruvate kinase	2,3	2537.16	310	2.4833e-30	25	0	no	no	144.73	1053100	462960	759000	924560	645230	402790	597470	417600	470860	1652000	866720	731000	1122800	900930	1122000	788270	561740	356890
AETSLGIPGPSEISTEVK	Q9NRY5;E7ESJ7;I6L9D5	Q9NRY5	FAM114A2	Protein FAM114A2	2	1813.93		0.016325	18	0	yes	no	57.173	168460	50480	69524	150810	0	0	61374	53482	25447	175210	0	0	93962	0	73659	129690	32537	51267
AETSLGIPSPSEISTEVK	B4E1J2;B4DQT0	B4E1J2			2	1843.94		0.03087	18	0	yes	no	52.569	0	0	0	0	112970	47700	65202	48077	17524	104950	246790	130760	60877	78102	76860	91344	0	0
AEVAAEFLNDR	F7FCV2;Q8TBC4;B2RBP3;J3JZZ9;F8W8D4	F7FCV2	UBA3;UBE1C	NEDD8-activating enzyme E1 catalytic subunit	2	1233.6		0.0038462	11	0	yes	no	89.43	886890	0	1557400	0	941690	469870	690450	978370	474640	1368500	841200	0	1075000	852080	801220	854210	319950	268560
AEVAAIYEPPQIGTQNSLELLEDPK	Q8TAT6;B4DG89	Q8TAT6	NPLOC4	Nuclear protein localization protein 4 homolog	3	2724.39		0.0061963	25	0	yes	no	40.723	119720	69105	77636	139650	120260	65908	44726	0	52212	147110	110400	68579	0	0	0	0	0	0
AEVDLER	P36959;Q59EC8;Q9P0U4;2QEJ0	P36959	GMPR;CXXC1	GMP reductase 1;CpG-binding protein	2	830.413		0.014557	7	0	yes	no	111.82	1663000	1215000	2398200	2015700	1607500	1257700	1909300	1665100	1589300	5000000	1360600	1169200	1445800	1490900	1105600	1698700	1916200	1019100
AEVVDEIAAK	Q8TAT6;B4DG89	Q8TAT6	NPLOC4	Nuclear protein localization protein 4 homolog	2	1043.55		0.0076126	10	0	yes	no	90.149	216090	0	0	18117	0	0	0	0	9676.6	0	0	0	0	0	12742	0	0	0
AEWPSETPVLCQQCGGK	Q9C0C9;K7ES11	Q9C0C9	UBE2O	Ubiquitin-conjugating enzyme E2 O	2,3	1945.87		5.131e-12	17	0	yes	no	132.4	325930	314270	569910	347980	687210	93002	478080	216990	375670	1216200	339590	250920	147370	358010	238300	179010	113630	236340
AEYEGDGIPTVFVAVAGR	P22234;D6RF62	P22234	PAICS	Multifunctional protein ADE2;Phosphoribosylaminoimidazole-succinocarboxamide synthase;Phosphoribosylaminoimidazole carboxylase	2,3	1849.92		1.7279e-25	18	0	yes	no	157.74	4924900	2884500	3874100	4060800	3862700	2491000	2366200	2226900	1876800	4804300	2825200	2041800	5013800	2128800	4962000	3872500	2162700	2130700
AFAAQEDLEK	P35241;F5H1A7;B7Z2S7;B7Z9U6;0YE16	P35241	RDX	Radixin	2	1120.54		0.0066878	10	0	no	no	89.679	725990	290750	681350	393160	359370	325710	627270	0	235380	977860	549910	187010	872080	363050	319610	796150	990500	252470
AFADALEVIPMALSENSGMNPIQTMTEVR	A8K2X8;E9PCA1;B4DE30;B4DDU6;B4DX08;P48643;E7ENZ3;B4DZT5;B4DXI1;B4DYC8	A8K2X8	CCT5	T-complex protein 1 subunit epsilon	3	3134.51	103;104;105	9.5795e-12	29	0	no	no	98.973	1638800	382470	1207700	827280	1090900	422190	162160	273780	403500	1339800	740720	459270	915610	420630	353710	457440	335170	312530
AFADAMEVIPSTLAENAGLNPISTVTELR	P50991;P50991-2;A8K3C3;B7Z2Z8	P50991	CCT4	T-complex protein 1 subunit delta	3	3029.54	1291	3.4325e-32	29	0	yes	no	127.4	4475800	2150500	3621700	3197800	3704000	1205000	1802600	2074600	1780800	8308600	3051300	1873900	4295300	2734800	4279700	3026500	1482000	1329900
AFALNDLDDYEK	Q14166;B1AH89	Q14166	TTLL12	Tubulin--tyrosine ligase-like protein 12	2	1412.65		1.1607e-21	12	0	yes	no	166.45	1460400	767000	1245900	694560	975410	632030	789040	542440	490730	1093600	620800	303030	857440	539010	783810	842140	415000	688510
AFAVGVQQVLLK	O95373	O95373	IPO7	Importin-7	2	1271.76		6.2909e-30	12	0	yes	yes	195.27	4106700	1554500	4219200	2741700	3567000	1643100	5885700	1256800	1174300	3916900	1854700	734840	2195600	1203900	1886900	2149100	1589400	1103600
AFCAENLEEK	P49407-2;P49407;J3KPP7;E9PM35;A8K103	P49407-2	ARRB1	Beta-arrestin-1	2	1209.53		0.017051	10	0	yes	no	76.927	45470	0	160220	162480	62450	14899	48764	0	79373	133260	135110	105110	226810	16820	132760	127060	140300	0
AFCEPGNVENNGVLSFIK	P54577	P54577	YARS	Tyrosine--tRNA ligase, cytoplasmic	2	1993.96		1.2781e-44	18	0	yes	yes	175.39	785920	506690	461370	433970	412270	504020	277080	79933	186260	359620	65107	31968	206920	35306	115240	111820	111210	58558
AFDCPETEYPVK	O43847;O43847-2;B1AKJ5;Q6UUU9;Q96L67;F5H7V1;B4DYV0	O43847	NRD1	Nardilysin	2	1454.64		0.0035898	12	0	yes	no	77.597	120090	52970	117510	44160	85799	45722	61273	24116	19011	141650	43966	15890	33162	0	32673	44739	49435	18743
AFDLVPPEAVPEQK	Q96G03;B4E0G8;B4DN40	Q96G03	PGM2	Phosphoglucomutase-2	2,3	1538.8		5.2277e-06	14	0	no	no	127.71	6138700	2412200	6396300	5267800	6332300	4055700	5432700	2397100	1753400	7041900	4419900	1530600	3185400	1993300	3356700	3350200	4470400	2060400
AFDSGIIPMEFVNK	P53396;P53396-2;9FUT4;F7DBY4;B4E3P0	P53396	ACLY	ATP-citrate synthase	2,3	1566.78	1318	6.5243e-33	14	0	yes	no	187.74	8779200	3862600	10519000	7697100	7133800	4408600	7308500	3114200	2658200	7546100	4920700	2465200	4119800	2639600	4184900	3315200	4738900	2283500
AFDTAGNGYCR	P49327	P49327	FASN	Fatty acid synthase;[Acyl-carrier-protein] S-acetyltransferase;[Acyl-carrier-protein] S-malonyltransferase;3-oxoacyl-[acyl-carrier-protein] synthase;3-oxoacyl-[acyl-carrier-protein] reductase;3-hydroxyacyl-[acyl-carrier-protein] dehydratase;Enoyl-[acyl-carrier-protein] reductase;Oleoyl-[acyl-carrier-protein] hydrolase	2	1230.51		0.0079064	11	0	yes	yes	79.036	96462	15963	83684	43101	81349	32747	23996	19287	0	22108	0	8431.2	0	0	12315	23147	14395	0
AFEDDDITHVEGSVDPIR	Q9NTK5;J3KQ32;B4DK14;F7ERL2	Q9NTK5	OLA1	Obg-like ATPase 1	2,3	2013.93		4.5403e-45	18	0	yes	no	180.78	4359200	3430600	5812300	7105800	4991200	5735700	3735200	4087900	4418800	7215600	2791300	2782600	4440700	3569800	3544200	3440300	4772400	3804300
AFEDDDITHVEGSVDPIRDIEIIHEELQLK	Q9NTK5;J3KQ32;B4DK14;F7ERL2	Q9NTK5	OLA1	Obg-like ATPase 1	4	3474.72		0.001303	30	1	yes	no	57.477	740050	667780	987070	976530	942980	844090	937460	714940	563170	1550200	514800	490710	866890	489310	663550	673620	568470	635720
AFEDELR	P11277;P11277-2;P11277-3;B2RMN7;G7MYA8	B2RMN7	SPTB;EGK_18288	Spectrin beta chain, erythrocytic	2	878.413		0.068351	7	0	no	no	79.469	211120	13097	70299	39992	56563	32752	68956	33603	180940	360930	63541	31873	100750	51838	28089	84219	50156	0
AFEEAEK	P55072;Q9HAP1	P55072	VCP	Transitional endoplasmic reticulum ATPase	2	822.376		0.0090245	7	0	yes	no	120.46	415190	2065900	6462400	0	4822600	1870700	4963600	1420600	1761500	7735000	0	1033500	6162800	2368400	1883100	5045500	6429800	0
AFELLHLHLDLR	Q9H4A4;A6NKB8;Q7RU04	Q9H4A4	RNPEP	Aminopeptidase B	3	1475.82		0.0010325	12	0	yes	no	81.017	172710	57192	57967	167390	205910	152160	117110	53684	9462.3	168540	51541	19213	65312	29549	55887	68577	102320	52532
AFELMHSGK	Q6FI45;Q5U043;P11766	Q6FI45	ADH5	Alcohol dehydrogenase class-3	2	1018.49		0.059533	9	0	yes	no	69.275	0	150100	0	0	0	0	194970	143500	0	0	120310	136190	304330	162810	313540	417990	0	0
AFFESHPAPSAER	B7Z463;B7Z1V9;0YDG0;E9PLK3;P55786;B7Z899;B7Z4B2	E9PLK3	NPEPPS	Puromycin-sensitive aminopeptidase	2,3	1444.67		6.4209e-05	13	0	no	no	123.26	3251600	1017200	3252200	1961900	3640500	1255700	2764400	846770	629790	4193000	1927400	571510	2226400	586500	1279000	2395500	3212000	1226900
AFFPCFDTPAVK	Q9H4A4;A6NKB8;Q7RU04;C9JMZ3	Q9H4A4	RNPEP	Aminopeptidase B	2	1398.66		0.0063817	12	0	yes	no	73.666	798210	405120	858300	819050	676170	824880	636940	335990	164100	679660	127750	113930	322480	207960	347400	438420	532790	159250
AFFSEVER	Q9UQ80;F8VTY8;Q05D08;F8VRZ3;F8VR77;F1SPH1	Q9UQ80	PA2G4	Proliferation-associated protein 2G4	2	983.471		0.00038254	8	0	yes	no	167.23	5882400	3368600	8579400	6305400	6374800	6841400	5336300	4189600	2386300	8068000	5264200	3666900	7162200	2322900	2922300	5078500	5037300	712960
AFGAGADFVMLGGMFSGHTECAGEVFER	P36959	P36959	GMPR	GMP reductase 1	3	2949.29		7.2487e-06	28	0	yes	yes	80.002	267950	156130	265660	539590	254860	259950	96015	115290	248700	341450	152950	212140	188030	39464	110400	0	94909	0
AFGAGADFVMLGGMLAGHSESGGELIER	Q9P2T1;Q86T14;Q7Z527;0YNJ6;0YLV5;0YLB8	Q9P2T1	GMPR2	GMP reductase 2;GMP reductase	3	2778.31		1.4682e-07	28	0	yes	no	90.308	433640	237200	465370	635170	431620	427380	358640	320500	323850	652310	173440	163740	399290	317370	333860	266070	364660	240220
AFGFSHLEALLDDSK	Q96FW1;F5H6Q1;J3KR44;F5GYN4;F5GYJ8;B4DPD5	Q96FW1	OTUB1	Ubiquitin thioesterase OTUB1	2,3	1648.81		4.8829e-64	15	0	yes	no	222.55	5632800	3508300	5519800	4858000	4476200	4753200	3371400	2662900	3658700	6219800	2251000	2506100	3776900	2473000	3094500	3026300	3698000	2627400
AFGGPGAGCISEGR	Q9H479;B4DH12	Q9H479	FN3K	Fructosamine-3-kinase	2	1334.6		1.2031e-07	14	0	yes	no	141.37	2501200	976990	1475800	1452800	1411300	1266000	1449000	1264800	1107900	2035300	840990	693090	856760	442000	459620	920920	1349300	442560
AFGHHAVSLLDGGLR	P25325;B3KP52;B1AH49;Q59HD5	P25325	MPST	3-mercaptopyruvate sulfurtransferase;Sulfurtransferase	2,3	1548.82		3.9972e-25	15	0	no	no	170	6901400	3289200	8180400	5748000	5070600	4635300	6566600	5257800	1896800	16255000	5768900	1724100	8446400	7161200	5919600	6641200	10931000	5795900
AFGPGLQGGSAGSPAR	P21333;Q5HY54;Q60FE6;A6NDY9	P21333	FLNA	Filamin-A	2	1428.71		0.00027196	16	0	yes	no	112.12	347640	212990	302760	309310	1230400	115070	160170	74741	121580	445950	91811	66656	130980	70884	70250	90668	110500	47647
AFGYVEIPCVAK	Q96CD2;Q96CD2-2;3BRQ0;3BQB0;3BSE3	Q96CD2	PPCDC	Phosphopantothenoylcysteine decarboxylase	2	1352.68		1.4331e-05	12	0	yes	no	126.19	325690	176510	450160	348500	230060	222180	250170	255590	199090	458270	153450	217030	366050	172020	178550	312800	393940	181290
AFHNEAQVNPER	P17987	P17987	TCP1	T-complex protein 1 subunit alpha	2,3	1410.66		5.259e-13	12	0	yes	yes	152	6502400	2152800	4266000	3385800	5871600	1211200	2487200	3011900	2873400	10045000	4851400	2037400	7376100	3665300	3853700	4258200	1673800	963800
AFIISFK	Q9HAB8	Q9HAB8	PPCS	Phosphopantothenate--cysteine ligase	2	824.48		0.036335	7	0	yes	yes	95.352	480290	318280	598360	681070	437590	407880	372650	392370	366710	792970	281440	275960	442800	226720	306970	336960	366820	281030
AFIITGQTYTR	P30566;Q71UA4;E7ERF4;B4DP46;P30566-2;A8K4X6;B7ZB91;J9JHC8	P30566	ADSL	Adenylosuccinate lyase	2	1269.67		2.2553e-50	11	0	yes	no	227.36	6156900	1899700	10521000	3340400	4547000	1998600	1541600	3208000	4665700	10396000	3141000	1429200	6541500	4467600	3777500	2680400	5591000	3180600
AFIPQLLSR	P14735;Q59GA5;P14735-2;B3KSB8;B7Z7W6	P14735	IDE	Insulin-degrading enzyme	2	1043.61		0.0084293	9	0	yes	no	94.409	1650400	617420	1290900	1131700	1219100	860210	1087400	616940	525790	1563400	915880	406530	843140	507300	715820	789800	791210	400960
AFLADPSAFVAAAPVAAATTAAPAAAAAPAK	Q53HW2;P05388;A8K4Z4;Q6NSF2;Q3B7A4;B4E3D5;F8VWS0;Q53HK9;F8W1K8;Q3MHV2	Q53HW2	RPLP0	60S acidic ribosomal protein P0	3	2751.46		2.58e-12	31	0	yes	no	101.04	1308900	1531000	581830	531110	1299900	1036000	362950	417840	758550	2255900	331790	328070	826350	586990	1198700	1113500	302900	552370
AFLASPEYVNLPINGNGK	2R572;A8MX94;P09211	P09211	GSTP1	Glutathione S-transferase P	2	1902.98		4.5076e-81	18	0	no	no	216.99	802000	235670	1183600	481340	344390	455260	254250	131720	287740	503640	154430	230920	868650	228720	311030	558020	692690	190610
AFLDSLPDVK	Q548W1;K7BQX2;O15294;G3IF31	Q548W1	OGT	UDP-N-acetylglucosamine--peptide N-acetylglucosaminyltransferase 110 kDa subunit	2	1103.59		0.00042009	10	0	yes	no	109.83	145770	63752	0	26491	0	0	0	0	39050	95457	22570	0	0	13903	0	0	0	0
AFLEENNLDYIIR	0YDU8;P53041;B2R6R6;Q53FR0;B4DLP6;B4DDZ8;A8MU39	0YDU8	PPP5C	Serine/threonine-protein phosphatase 5;Serine/threonine-protein phosphatase	2	1608.81		1.6614e-25	13	0	yes	no	173.59	935600	275130	1049300	742250	354780	502760	756940	650170	185530	1125500	627670	531050	915760	793270	370110	747130	843940	336460
AFLQGGQEATDIALLLR	E9PGE1;E7EX90;A8MY36;Q14203;G5E9H4;Q6MZZ3;Q14203-2;Q6IQ37;F7H671;Q6AWB1;Q6AWB3;O95654	E9PGE1	DCTN1;DKFZp686I0746;DKFZp686E0752;DKFZp686E191	Dynactin subunit 1	2,3	1814.99		5.5004e-45	17	0	yes	no	186.72	901850	558050	768730	874880	781860	429440	596710	371250	333880	1229400	536920	259880	315050	205580	397110	386820	145300	164940
AFLTGPHISLADLVAITELMHPVGAGCQVFEGR	P30711;Q4W252;Q4GZS9	P30711	GSTT1	Glutathione S-transferase theta-1	3,4,5	3505.78	1097	3.3523e-35	33	0	yes	no	136.77	2315900	1723600	9007800	10305000	0	0	7722200	8488200	0	0	0	0	12305000	8358000	487480	10158000	0	9741700
AFMTADLPNELIELLEK	Q00610-2;Q00610;P53675-2;UPI0002AB801C;P53675;J3KR87	Q00610-2	CLTC;CLTCL1	Clathrin heavy chain 1;Clathrin heavy chain 2	2,3	1946.01	1451	5.9065e-105	17	0	yes	no	248.25	2165000	1751400	1075900	1622500	5009700	3744800	1565900	776190	1190100	6397800	1482100	663890	1801800	2845100	1725400	2060700	2989300	1138900
AFNDPFIQK	Q92598-2;2NJJ5;Q92598;B4DYH1;Q92598-3;B4DZB4	Q92598-2	HSPH1	Heat shock protein 105 kDa	2	1078.54		0.0005884	9	0	yes	no	126.07	327850	147120	332610	155310	181680	82884	208720	88865	99201	268930	138010	56640	132110	79579	91289	121550	142820	68948
AFNGNSSLIR	P17023	P17023	ZNF19	Zinc finger protein 19	2	1077.56		0.041585	10	0	yes	yes	79.986	695310	168520	363020	262550	824690	204380	271890	120080	127290	455160	278740	78929	303830	126210	99092	292430	341100	85888
AFNSSSFNSNTFLTR	P46060;F8W7I9;B4DY16	P46060	RANGAP1	Ran GTPase-activating protein 1	2	1691.79		3.3715e-39	15	0	yes	no	187	264900	119780	164320	184640	242790	156400	213850	109930	114640	419840	184050	67092	184000	0	200880	302750	174790	120630
AFPCWDEPAIK	E9PLK3;P55786;B7Z899;B7Z4B2;B3KU93;B3KTP2;E5RJ24;E7EWZ2;B7Z6T6;F5GZY4;E9PP11;G3H5V0	G3H5V0	NPEPPS;TBC1D3	Puromycin-sensitive aminopeptidase	2	1332.62		0.030732	11	0	no	no	62.166	401920	152840	385190	361720	351970	274750	302600	137870	104460	371900	195980	111570	188800	119280	149790	236170	333610	131110
AFPEHFTYEPNEADAAQGYR	P13807-2;Q53ER0;P13807;A8K6K7;B7Z806;B7Z6I6;B7Z255	P13807-2	GYS1	Glycogen [starch] synthase, muscle	3	2312.01		0.077501	20	0	yes	no	28.14	65568	53875	75800	63367	117070	0	66855	0	46441	104520	0	8312	0	23315	0	0	0	0
AFPLPMSFGQDVDAAVGAALVMLR	B3KP31;Q9UHJ6;B4DPJ0	B3KP31	SHPK	Sedoheptulokinase	3	2475.27	271	0.00037187	24	0	yes	no	70.094	0	50118	94676	110760	59310	15060	77367	64683	30975	57608	51937	61534	73069	45813	80421	84959	73421	98722
AFQGLLDTYSVWR	Q6XQN6;C9JC60;Q6XQN6-2;Q6XQN6-3;G5E977;C9J8U2	Q6XQN6	NAPRT1	Nicotinate phosphoribosyltransferase	2	1554.78		5.2719e-56	13	0	yes	no	222.81	4072800	2293000	4722200	5404100	3976500	3880600	3467600	2948000	4994200	12187000	4307600	3113300	6709600	3895500	4304500	4321100	4635800	4585300
AFQSLLTEVNK	P50453	P50453	SERPINB9	Serpin B9	2	1248.67		1.351e-15	11	0	yes	yes	160.22	197190	243220	219310	250950	353510	229130	281180	278390	177660	601660	0	135840	268830	190290	200270	287360	294520	235910
AFRQQSYLIQHLR	B3KVL3;Q86UE3	B3KVL3	ZNF546	Zinc finger protein 546	3	1658.9		0.028758	13	1	yes	no	62.338	412590	200420	425420	347070	212070	214270	141910	145840	226330	423370	92920	74914	349250	215210	223180	276780	253500	142790
AFSDPFVEAEK	P34932;B4DH02;Q59GF8;O14992;Q9BUK9	P34932	HSPA4;HS24/p52	Heat shock 70 kDa protein 4	2	1238.58		6.7382e-05	11	0	yes	no	117.86	5175600	2074700	5543100	3926700	3374300	2262500	3861000	2271400	1550600	5032800	2746600	1477500	2653200	1884600	2532900	2463800	3415000	1610400
AFSEADMERPLQELGLVPSAVLIVAK	E9PRQ7;Q04323	E9PRQ7	UBXN1	UBX domain-containing protein 1	3	2782.49		8.2405e-05	26	1	yes	no	88.239	1061500	696190	1121500	1374900	945140	647480	650810	568610	563900	2026000	608970	442860	1286000	445590	448350	716130	814080	492590
AFSGYLGTDQSK	P10768;7BZT7	P10768	ESD	S-formylglutathione hydrolase	2	1272.6		5.1984e-46	12	0	yes	no	223.08	27157000	5813100	22285000	13283000	16412000	11141000	16273000	10340000	6298600	28455000	11389000	6647600	16109000	5157400	10057000	6201300	25903000	5459600
AFSITQGLLK	A8K8N7;J3KTQ5;O15067;A8K9T9	O15067	PFAS	Phosphoribosylformylglycinamidine synthase	2	1076.62		7.7055e-09	10	0	no	no	159.83	4593000	1735800	4120800	2436700	3953000	1445900	3077500	1296700	1141300	3553900	2129300	833920	1570600	1004300	1464700	1647400	1406800	978570
AFTGEGQK	Q9UNZ2;J3QK90;G3RCH7;F7ISU4;Q9UNZ2-6;F2Z2K0;Q53FE8;Q53FF5	Q53FE8	NSFL1C	NSFL1 cofactor p47	2	836.403		0.05566	8	0	no	no	80.219	0	120180	150560	103190	0	69749	98751	0	0	508760	106040	87160	1174500	0	240650	173740	176320	45444
AFTHTAQYDEAISDYFR	A8K202;B4DP06;P31939;E9PBU3;B2R7P8	P31939	ATIC	Bifunctional purine biosynthesis protein PURH;Phosphoribosylaminoimidazolecarboxamide formyltransferase;IMP cyclohydrolase	2,3	2033.91		5.8758e-57	17	0	no	no	188.16	12930000	4838900	11146000	7154200	9064600	5312400	10849000	6910200	4785100	10933000	7079800	4920600	5541400	4178400	8001400	8245200	7104200	4691000
AFTKPEEACSFILSADFPALVVK	Q3B7A7;P22102;Q15374;F8WD69;7C366	Q3B7A7	GART	Trifunctional purine biosynthetic protein adenosine-3;Phosphoribosylamine--glycine ligase;Phosphoribosylformylglycinamidine cyclo-ligase;Phosphoribosylglycinamide formyltransferase	3	2539.3		4.5528e-05	23	1	yes	no	102.98	1471200	1256800	455420	775620	864230	910850	411540	361120	97870	113750	199010	206720	566130	163320	589740	437600	239360	226380
AFTLGLAGLLGEGVFNFGELLMHPVLESLR	K7DIB5;Q9UNM6;Q9Y6E3;B2RBM7;Q53GN6;J3KNQ3;Q9UNM6-2;B4DJ66;E9PL38;0YD73	K7DIB5	PSMD13	26S proteasome non-ATPase regulatory subunit 13	3	3199.71	624	8.8139e-07	30	0	yes	no	90.836	0	26372	0	177850	35884	0	31634	79938	51102	47239	0	0	0	0	51456	0	35595	0
AFVAGVLPFK	O00442;A8K8K1;O00442-2	O00442	RTCA	RNA 3-terminal phosphate cyclase	2	1047.61		7.4453e-09	10	0	yes	no	160.88	2723400	1179500	3118300	2579700	2053500	2100500	1769500	1795000	1679500	4370900	1322600	1193400	2366800	877590	1405100	1535000	1753800	2236800
AFVDSGAQMTIMSQACAER	Q5TDH0;Q5TDH0-3;G1R7V1;Q8WTU0	Q5TDH0	DDI2;DDI1	Protein DDI1 homolog 2;Protein DDI1 homolog 1	3	2071.91	487;488	4.4975e-05	19	0	yes	no	97.214	0	0	0	0	0	0	0	0	0	33415	0	0	16867	0	30256	40338	50413	24177
AFVHWYVGEGMEEGEFSEAR	B3KT06;B3KPS3;P68363;A8JZY9;G5AU24;Q8WU19;G3V1U9;Q9BQE3;Q53GA7;Q71U36;F5H5D3;L5K9Q0;B7Z1K5;B4DDU2;Q13748;B4DQK4;Q9UQM3;Q6PEY2;F6SAA0;Q9NY65;C9J2C0;Q7Z3M3;B4DN58;F8VWX4;Q15670;A8MUB1;P68366	B3KT06	TUBA1B;TUBA1A;TUBA1C;TUBA3C;TUBA3E;PEX26;TUBA8;DKFZp686L04275;TUBA4A	Tubulin alpha-1B chain;Tubulin alpha-1C chain;Tubulin alpha-1A chain;Tubulin alpha-3C/D chain;Tubulin alpha-3E chain;Tubulin alpha-8 chain;Tubulin alpha-4A chain	3	2329.01	194	2.9971e-05	20	0	no	no	91.518	100600	241080	127840	206580	347740	0	112940	187830	95097	265220	121270	98942	420080	116730	617440	404030	154320	211010
AFVRPSGTEDVVR	O95394;B3KN28;D6RF12;J3KN95;0Y8I3;0Y987	O95394	PGM3	Phosphoacetylglucosamine mutase	3	1431.75		0.00066094	13	1	yes	no	105.25	364080	144830	256930	143390	319940	115020	190840	95931	20165	226690	121960	23330	120690	32084	77699	108560	130370	58519
AFVSGFDGSAGTAIITEEHAAMWTDGR	Q9NQW7;Q9NQW7-3;G8JLB2;G3QPC9;F6UTZ3	Q9NQW7	XPNPEP1	Xaa-Pro aminopeptidase 1	3	2796.28	1736	0.00012208	27	0	yes	no	66.467	341370	295350	209220	349470	282440	237900	337400	181580	106860	320640	88535	122010	202370	85873	85755	223090	203630	163830
AFYAELYHIISSNLEK	Q9UL46;Q2TNB3;0YM70;Q6FHK9	Q9UL46	PSME2	Proteasome activator complex subunit 2	2,3	1896.96		5.9723e-34	16	0	yes	no	167.18	21819000	10112000	18498000	24414000	23012000	17734000	18526000	16021000	10201000	22252000	9478200	6799300	14260000	6828800	9344900	9336800	10251000	5285200
AFYPEEISSMVLTK	Q59EJ3;Q9UQC1;UPI000013D087;P34931;B4DI54;B2RCQ9;F8W1P1;B4DXY3;UPI000013CB7C;P08107;B4DNT8;F8VZJ4;B4DWK5;B4DI39;L5LCL6	UPI000013CB7C	HSP70-1;HSPA1L;HSPA1A	Heat shock 70 kDa protein 1-like;Heat shock 70 kDa protein 1A/1B	2,3	1613.8	299	3.165e-07	14	0	no	no	128.68	5276700	2637700	5721500	5488100	3579000	3108500	5600100	3406300	2130300	5338300	2820700	1632700	3439700	2684600	3289600	2909700	5566900	3415100
AFYSLGNYIVASEIAK	Q5EBM0;Q5EBM0-3;I1Z9C7	Q5EBM0	CMPK2	UMP-CMP kinase 2, mitochondrial	2	1744.9		2.4591e-11	16	0	yes	no	136.36	0	280730	1001500	69737	293370	41314	146770	0	0	58604	0	0	0	0	0	0	0	25102
AFYVNVLNEEQR	P04040;B4DWK8	P04040	CAT	Catalase	2,3	1480.73		3.9844e-285	12	0	yes	no	341.35	89242000	39453000	82300000	48024000	72256000	51734000	72742000	54243000	51363000	106360000	67121000	31094000	68127000	62146000	50428000	71654000	90272000	44256000
AGAAPYVQAFDSLLAGPVAEYLK	D3DPU2;B2RDY9;B4DI38;Q01518;Q5T0R1	D3DPU2	CAP1	Adenylyl cyclase-associated protein;Adenylyl cyclase-associated protein 1	2,3	2350.22		1.6308e-27	23	0	yes	no	147.02	3074800	2294700	2120300	3283300	3147500	1995200	1756800	1456300	1941100	4795000	1463200	924390	2233200	1697400	2425700	1468500	1707800	1382700
AGACVTSESTVVR	Q9BVL4;Q6ICA4	Q9BVL4	SELO;dJ402G11.5	Selenoprotein O	2	1335.65		0.00078864	13	0	yes	no	113.95	0	34095	0	0	0	0	0	41626	0	0	0	34385	100420	48859	0	142610	57147	31604
AGADIIITYYTPQLLQWLK	P13716;B7Z3I9;2QXQ8;P13716-2;G3QVQ0;Q6ZMU0	P13716	ALAD	Delta-aminolevulinic acid dehydratase	2,3	2206.2		2.775e-176	19	0	yes	no	273.99	4920700	2801400	8523400	15514000	4757100	5700600	3389100	5801200	11121000	19733000	5369500	3859800	10649000	7345700	7249300	5726600	18124000	11851000
AGADIIITYYTPQLLQWLKEE	P13716;B7Z3I9;2QXQ8;P13716-2;G3QVQ0;Q6ZMU0	P13716	ALAD	Delta-aminolevulinic acid dehydratase	2,3	2464.29		1.4516e-12	21	1	yes	no	140.63	527210	215800	986370	1211600	705760	514640	333090	609320	1192800	1218200	557990	250620	878270	574630	737370	521570	1508900	1363400
AGAHLQGGAK	P04406;Q2TSD0;E7EUT5;B4DRV9;F7FF06	P04406	GAPDH	Glyceraldehyde-3-phosphate dehydrogenase	2	908.483		6.0123e-06	10	0	yes	no	140.83	355350	301800	762150	755800	739640	380130	325750	293850	332620	436170	327130	234420	128700	214190	214160	134530	118950	323480
AGAIAPCEVTVPAQNTGLGPEK	Q53HW2;P05388;A8K4Z4;Q6NSF2;Q3B7A4;B4E3D5;F8VWS0;Q53HK9;F1MDN4;F8VW21;Q8NHW5;F8VPE8;G3V210;F8VQY6;F8VRK7	Q53HW2	RPLP0;RPLP0P6	60S acidic ribosomal protein P0;60S acidic ribosomal protein P0-like	2,3	2179.09		1.0737e-10	22	0	yes	no	122.13	726400	570610	389210	302760	890360	398410	180840	140740	189140	1083100	97187	0	429960	212930	498130	435490	0	207230
AGALNSNDAFVLK	B7Z992;Q5T0H9;B3KS49;Q5T0H8;Q5T0H7;F5H1A8;P06396-3;B7Z9A0;B7Z6N2;P06396;B7Z4U6;B7Z5V1	B7Z992	GSN	Gelsolin	2	1318.69		4.9859e-31	13	0	no	no	198.52	695620	380520	565120	466860	1809500	305130	401820	177440	608640	1972600	297540	234950	224200	176840	216910	185740	266440	145680
AGALQCSPSDAYTK	Q9Y490;Q5TCU6	Q9Y490	TLN1	Talin-1	2	1467.67		2.3182e-05	14	0	yes	no	128.35	158370	97832	114360	95155	393100	31268	0	11753	23337	91533	0	0	45067	8983.7	0	27979	0	13438
AGASELGTGPGAAGGDGDDSLYPIAVLIDELR	P30154;P30154-2;A8K8B0;A8MY67;P30154-4;P30154-3;B4DK91;E9PPI5;E9PHZ6	P30154	PPP2R1B	Serine/threonine-protein phosphatase 2A 65 kDa regulatory subunit A beta isoform	3	3056.49		5.42e-05	32	0	yes	no	78.3	287900	97060	54423	129750	162500	111260	237750	177050	98807	342810	269250	166260	351350	195990	356010	344910	176220	233850
AGATTVPLLVLLGLEMTLK	G3V4E1;P23743;G3RDT9;2NHM6;Q3ZE25;B4E0C6;L5KW94	G3V4E1	DGKA	Diacylglycerol kinase alpha	3	1939.14	44	0.0012738	19	0	yes	no	72.207	18443	15873	16196	29397	18115	12844	18371	15860	7837.7	44083	28006	16668	29618	0	55093	21961	25736	24902
AGAYAAALQGYR	Q9NRS6;B3KU31;B2RDR2	Q9NRS6	SNX15	Sorting nexin-15	2	1210.61		0.03368	12	0	yes	no	75.566	0	0	0	0	0	0	0	0	0	0	0	0	0	0	0	0	0	0
AGCAVTSLLASELTK	E9PEZ3;Q6URC4;O60610;9KV28;O60610-2;B9ZVX0;E9PHQ0;O60610-3;E7ET75;A0RZB8	E9PEZ3	DIAPH1	Protein diaphanous homolog 1	2	1519.79		6.4323e-46	15	0	yes	no	204.18	649640	180840	399490	291110	426650	132260	264950	86438	126080	585890	271330	95705	322890	132310	113260	263050	123230	98419
AGCECLNESDEHGFDNCLR	O43396;B2R960;L5LU87;K7ER96;K7EML9;B3KT45	O43396	TXNL1	Thioredoxin-like protein 1	2,3	2281.88		1.0777e-45	19	0	yes	no	172.6	3395100	2565100	3874500	3358400	2806700	2439500	1996600	1507000	1550000	2602200	1426900	1719900	2711600	1065800	2054400	2261300	2986900	1914300
AGCEVTILFADLHAYLDNMK	P54577	P54577	YARS	Tyrosine--tRNA ligase, cytoplasmic	3	2280.09	1338	5.3323e-47	20	0	yes	yes	173.19	669200	713750	211450	1058300	573770	623800	277560	224930	233890	716080	189630	166050	297970	112230	258880	98800	114160	37524
AGCQVVAPSDMMDGR	P13716;B7Z3I9;2QXQ8;P13716-2;G3QVQ0;Q6ZMU0	P13716	ALAD	Delta-aminolevulinic acid dehydratase	2	1592.67	925;926	1.84e-17	15	0	yes	no	159.18	7212900	4658300	16070000	13584000	5577700	6142800	5009500	6606100	9927800	23137000	5340300	5530900	12084000	11087000	7873400	10241000	15926000	11932000
AGDALWLR	K7CXZ4;Q86UX7	K7CXZ4	FERMT3	Fermitin family homolog 3	2	900.482		0.0134	8	0	yes	no	99.442	411670	159640	224650	260470	676030	185500	367760	185680	132640	607750	313380	159340	300450	165100	237130	265520	153900	144230
AGDLLEDSPK	P51858;B7Z958;P51858-2;Q5SZ07;B7Z525	P51858	HDGF	Hepatoma-derived growth factor	2	1043.51		0.021161	10	0	no	no	77.674	21827	357470	427450	452760	513090	372200	239740	349810	567290	1145700	263430	199120	381730	197680	196300	270990	209470	380920
AGDTIVLNAISILGK	Q8WZ42-3;D3DPF9;Q8WZ42-10;Q8WZ42-9;Q8WZ42-5;Q8WZ42-11;C0JYZ2;Q8WZ42-4;Q8WZ42-7;Q8WZ42-2;Q8WZ42;Q8WZ42-8;D3DPG0;Q8WZ42-12	Q8WZ42-3	TTN	Titin	2	1483.86		0.050737	15	0	yes	no	54.276	126990	79087	128530	138330	115370	107860	138770	78963	61337	169420	108710	53189	100080	79935	95814	93669	67659	73259
AGDTLSGTCLLIANK	Q86X55-1;Q86X55	Q86X55-1	CARM1	Histone-arginine methyltransferase CARM1	2	1532.79		2.4078e-07	15	0	yes	no	134.06	108160	38225	148130	173370	95437	88605	59965	66543	171660	407750	54500	35243	309660	324000	186040	200400	235470	86218
AGDTVIPLYIPQCGECK	Q6FI45;Q5U043;P11766;Q2VIM7	Q6FI45	ADH5	Alcohol dehydrogenase class-3	2	1919.91		1.1403e-12	17	0	yes	no	140.22	1734000	1226600	1413100	1895000	984820	1097000	576800	643790	953020	1581200	527630	776660	1583600	719220	1018700	1432400	2053400	811460
AGEAPTENPAPPTQQSSAE	P16989-2;P16989;Q96GD7	P16989-2	YBX3	Y-box-binding protein 3	2	1880.84		0.0067071	19	0	no	no	61.87	148030	56160	119080	80058	26610	22876	0	36907	0	58056	47530	0	109470	50413	17802	32792	26695	9827.5
AGEIITVLDDSDPNWWK	Q92783-2;Q92783;B2RAY1	Q92783-2	STAM	Signal transducing adapter molecule 1	2,3	1957.94		1.5248e-17	17	0	yes	no	142.4	337590	267610	316300	451460	380240	217680	258880	261380	245780	566500	322880	203630	610980	396730	378210	452030	283740	247700
AGEMTEVLPNQR	O76054;B2RAW8;O76054-5;B3KRD8;O76054-4;7C417	O76054	SEC14L2	SEC14-like protein 2	2	1343.65	220	0.0061511	12	0	yes	no	83.137	113620	191910	192140	433390	157790	266200	128570	158540	146510	470510	113350	127070	125190	71932	150010	149330	180190	111270
AGEQKPSSNLLEQFILLAK	Q9H9Q2;Q53GQ2;Q9H9Q2-3;J3KQ41;J3QT95;J3KQV6;J3QT67;J3QT66;J3QT69;J3QT50;J3QT43	Q9H9Q2	COPS7B	COP9 signalosome complex subunit 7b	3	2085.15		5.5784e-10	19	1	yes	no	160.64	667300	411120	752550	887020	572100	514440	488010	510130	425030	1069400	629670	438480	763850	596640	825010	660180	606670	597370
AGEQLAPFLPQLVPR	UPI00001D76EA;Q5VYK3;J3KN16;B3KXF2	UPI00001D76EA	ECM29;KIAA0368	Proteasome-associated protein ECM29 homolog	2	1634.91		0.0067883	15	0	yes	no	69.261	265700	210890	248750	312430	174300	151790	226510	139840	129720	240930	212360	102770	217800	104420	133490	137620	228550	129270
AGEVINQPMMMAAR	K7AE07;P18206;B3KXA2;B4E3Q9;B4DKC9;B4DTM7	K7AE07	VCL	Vinculin	2	1517.72	585;586;587	0.0011782	14	0	yes	no	101.72	162060	109140	125360	119060	187910	68818	69703	26853	31281	119430	29568	17090	42162	17638	19295	43623	0	17611
AGFAALQLEYFFTAGPDEVR	Q9NTK5;J3KQ32	Q9NTK5	OLA1	Obg-like ATPase 1	2,3	2201.08		1.0419e-88	20	0	yes	no	209.73	1141600	931390	1156000	1700700	1053800	1321000	1296400	1164400	829620	2070600	848460	1097200	1623400	690400	1117500	1298800	1025300	982030
AGFAGDDAPR	P68032;A8K3K1;B7Z6P1;P63267;P62736;P68133;Q5T8M8;A6NL76;B3KW67;Q7Z7J6;Q13707;Q5T8M7;B3KUD3;F6PLA9;F8WB63;B8ZZJ2;C9JFL5;F6QUT6;B7Z6I1;F8WCH0;Q53G99;P60709;F7GR39;Q8WVW5;Q53GK6;Q53G76;G5E9R0;C9JUM1;Q6S8J3;A5A3E0;P0CG38;L0R5C4;P0CG39;P63261;B4E3A4;I3L3I4;B4DVQ0;I3L4N8;K7EM38;J3KT65;B4DW52	Q53G99	ACTC1;ACTG2;ACTA2;ACTA1;ACTB;POTEE;POTEF;POTEI;POTEM;POTEJ;ACTG1	Actin, alpha cardiac muscle 1;Actin, gamma-enteric smooth muscle;Actin, aortic smooth muscle;Actin, alpha skeletal muscle;Actin, cytoplasmic 1;Actin, cytoplasmic 1, N-terminally processed;POTE ankyrin domain family member E;POTE ankyrin domain family member F;POTE ankyrin domain family member I;POTE ankyrin domain family member J;Actin, cytoplasmic 2;Actin, cytoplasmic 2, N-terminally processed	2	975.441		2.5075e-07	10	0	no	no	146.11	15947000	15482000	12412000	12643000	36409000	5657300	7811200	6036400	22083000	60269000	4679900	4661000	13884000	4560900	5051600	6683400	5427700	5021700
AGFAQPSGLSLASEDPWSCLFVADSESSTVR	Q8NBF2;Q7Z658	Q8NBF2	NHLRC2;DKFZp779F115	NHL repeat-containing protein 2	3	3270.51		4.4585e-05	31	0	yes	no	62.993	70950	0	244350	0	0	0	0	0	20540	126710	50302	0	0	0	0	47193	55568	0
AGFIQDTSLILYEEVKPNLTER	B7Z815;Q93009;F5H8E5;B7Z855;B7ZAX6;B7Z7T5	B7Z815	USP7	Ubiquitin carboxyl-terminal hydrolase;Ubiquitin carboxyl-terminal hydrolase 7	3	2535.32		0.0090851	22	1	yes	no	58.864	0	0	161300	0	124310	0	52448	94147	83048	348860	123860	36347	150060	165790	171870	122140	191140	110700
AGFLAFTQLPK	O75165;A7E2Y5;Q8N7A5	O75165	DNAJC13	DnaJ homolog subfamily C member 13	2	1191.67		0.049649	11	0	yes	no	73.951	0	0	0	0	0	0	0	0	0	0	0	0	0	0	0	0	0	0
AGGAAGLFAK	Q9UBW5-2;Q9UBW5;B2RAR0	Q9UBW5-2	BIN2	Bridging integrator 2	2	861.471		0.0073903	10	0	yes	no	94.85	0	0	0	16764	166140	0	0	0	18692	51426	0	0	11765	0	0	0	0	0
AGGEAGVTLGQPHLSR	P41091;A8K2Y2;Q53HK3;B2R5N2;Q2VIR3;Q2VIR3-2;F8W810;7BZU1	P41091	EIF2S3;EIF2S3L	Eukaryotic translation initiation factor 2 subunit 3;Putative eukaryotic translation initiation factor 2 subunit 3-like protein	2,3	1548.8		4.9359e-34	16	0	yes	no	192.4	2460300	2103900	3506200	2319400	2472200	923830	1579800	898730	1201100	2569200	1562100	727640	1897300	1054400	1406700	1193000	772500	527220
AGGIETIANEYSDR	P34932;B4DH02;Q59GF8;O14992;Q9BUK9	P34932	HSPA4;HS24/p52	Heat shock 70 kDa protein 4	2	1494.7		8.7995e-25	14	0	yes	no	169.04	6029800	2179100	6374100	4376400	3735900	2197900	4293200	2301400	2143200	6231900	2969100	1731500	3028500	2157100	2810700	3028400	3564600	1743900
AGGPEGPPWLPR	Q14166;B1AH89	Q14166	TTLL12	Tubulin--tyrosine ligase-like protein 12	2	1232.63		1.8624e-12	12	0	yes	no	149.94	381420	206190	333020	283360	321070	190020	273420	162910	152690	535000	218310	102820	243210	146610	196210	216850	227100	186590
AGGSASAMLQPLLDNQVGFK	Q53FT8;P20618	Q53FT8	PSMB1	Proteasome subunit beta type;Proteasome subunit beta type-1	2,3	2003.01	979	2.5511e-103	20	0	yes	no	220.89	14786000	10153000	13881000	16578000	9399500	11141000	11168000	11091000	10731000	21166000	8982700	8743700	12829000	11412000	8329800	8846500	16022000	8204100
AGHFDKEIVPVLVSTR	Q9BWD1;A8K4W5;Q59GW6;B7Z233	Q9BWD1	ACAT2	Acetyl-CoA acetyltransferase, cytosolic	3	1766.97		0.047066	16	1	yes	no	57.788	463600	315170	850060	569200	722030	489880	523930	360050	600280	795640	522260	231410	476020	451970	535520	444110	400300	778220
AGHYAASIIIR	Q5JQ10;P55263;Q86U79;B7Z800;P55263-3	Q5JQ10	ADK	Adenosine kinase	2	1170.65		0.0052718	11	0	yes	no	84.198	316940	137120	355090	275330	329600	163650	279090	188110	150500	669710	250780	82705	255420	114180	164800	122810	321570	135970
AGIISTVEVLK	B7Z463;B7Z1V9;E9PLK3;P55786;B7Z899;B7Z4B2;B3KU93;G3H5V0	G3H5V0	NPEPPS	Puromycin-sensitive aminopeptidase	2	1128.68		1.1631e-13	11	0	no	no	161.19	3205200	1098700	3601900	2171600	2967800	1656900	2562700	1020700	1030100	3495700	1689400	690880	1664800	1088100	1505700	2199900	3116100	1191700
AGIPVYAWK	P23526	P23526	AHCY	Adenosylhomocysteinase	2	1003.55		0.02126	9	0	yes	yes	84.743	7268700	5481100	9603800	10475000	7815100	7573300	8114800	6075200	5534500	13543000	6123800	5172500	7977900	5708700	6696300	6958000	4168600	5216400
AGIQQVYTR	Q13616;B4DLA3	Q13616	CUL1	Cullin-1	2	1034.55		0.0033446	9	0	yes	no	103.88	213860	68722	275910	155090	200230	101250	185640	83188	83951	284100	197530	58084	179620	81747	98605	143400	0	89905
AGITTIEAVK	Q5VU59;Q5HYB6;F7IC11;B2RDE1;Q5VU66;F7DXL9;B4DWT5;Q5VU61;F7IC14;Q5VU58;Q5VU72;D6R904;D6RFM2	Q5VU59	TPM3;DKFZp686J1372		2	1001.58		0.045414	10	0	yes	no	75.229	470310	432150	434050	912150	521780	842100	423210	1225300	756780	1882000	575410	439590	1456400	632740	562840	972560	0	0
AGLEVLFASAAPAITCR	Q92530;Q5QPM7;E7ER20;B4DFK1	Q92530	PSMF1	Proteasome inhibitor PI31 subunit	2,3	1745.91		3.2747e-34	17	0	yes	no	183.41	4323700	2391700	5068100	6076500	4009800	3561200	2637100	3742900	5431800	13158000	3713400	3828600	8509100	5706200	5695100	6639800	6256000	4069300
AGLITNFNEPINQIATQIAVLIAK	Q9UI26;F8WDV0	Q9UI26	IPO11	Importin-11	2,3	2551.44		1.1805e-28	24	0	yes	no	143.93	671520	427880	748470	1222300	938600	720250	687890	391610	118810	1492000	710130	267680	579110	391100	1032900	620820	459060	337430
AGLLALEFYTPEAFNWR	Q9NY33;Q9NY33-4;Q5JPB8;G3V1D3;Q53HL4;Q53GT4	Q9NY33	DPP3;DKFZp686O1117	Dipeptidyl peptidase 3	2,3	1997		1.7144e-70	17	0	no	no	195.6	1155600	1010600	805040	2670300	1277100	1141800	1442300	791580	285450	3022700	1477700	554450	1389300	1346100	951470	946800	1949000	1384000
AGLLFIFNFHPSK	Q04446;E9PGM4;B4DUF1;B4DNJ3	B4DUF1	GBE1	1,4-alpha-glucan-branching enzyme	3	1489.81		0.0010668	13	0	no	no	81.709	153290	115740	38331	207410	142350	108460	243360	104880	66105	330140	160290	114310	184060	138630	139260	55289	73675	156610
AGLLNTSGTK	Q08AM6;Q9NW56;3BQD9	Q08AM6	VAC14	Protein VAC14 homolog	2	960.524		0.0021354	10	0	yes	no	102.53	194960	40589	259810	125570	162600	32203	125630	42365	75727	216320	122700	33182	115020	62616	73493	92897	72137	51994
AGLLVLAVLSDGAGDHIR	Q8TEX9;B3KQ33;Q8TEX9-2;Q59FI4;0YN14;B3KPY9;B3KSQ4;B3KTB3;B3KT38;B3KPS9;Q59H62	Q8TEX9	IPO4	Importin-4	3	1775.99		6.8139e-05	18	0	yes	no	101.3	189110	236210	113610	122000	69518	47658	0	0	15817	136060	52195	61195	140390	103130	133820	112750	0	0
AGLNCSTENMPIK	P05198;0YJS4	P05198	EIF2S1	Eukaryotic translation initiation factor 2 subunit 1	2	1433.66	815	1.83e-25	13	0	yes	no	176.87	1575400	986060	1335700	1907100	1075100	652810	633580	661500	598030	1820000	405210	284420	842360	367600	493050	494300	509410	224090
AGLNEMVEYITHSR	Q14738-2;Q14738;E9PFR3;B4DSD7;Q14738-3;0Y8C4	Q14738-2	PPP2R5D	Serine/threonine-protein phosphatase 2A 56 kDa regulatory subunit delta isoform	3	1618.78		0.00036209	14	0	yes	no	99.161	258970	88123	258090	198920	302160	160650	219080	59568	61465	366820	149330	60446	129150	113360	115180	143460	121770	90917
AGLTHLITMDLHQK	O60256;B2R7R5;O60256-2;B7ZKZ1	O60256	PRPSAP2	Phosphoribosyl pyrophosphate synthase-associated protein 2	3	1576.84		0.00014257	14	0	yes	no	148.13	540880	175140	764200	453540	503990	174300	650200	507940	1044500	1867300	439500	453740	678700	991970	808560	369210	1045200	1681400
AGLYGLPR	P49327	P49327	FASN	Fatty acid synthase;[Acyl-carrier-protein] S-acetyltransferase;[Acyl-carrier-protein] S-malonyltransferase;3-oxoacyl-[acyl-carrier-protein] synthase;3-oxoacyl-[acyl-carrier-protein] reductase;3-hydroxyacyl-[acyl-carrier-protein] dehydratase;Enoyl-[acyl-carrier-protein] reductase;Oleoyl-[acyl-carrier-protein] hydrolase	2	845.476		0.024614	8	0	yes	yes	90.777	725820	210720	617180	282170	830210	301690	352130	137820	65939	338470	160550	82305	165460	57936	114520	174910	119860	44024
AGNNMLLVGVHGPR	P21333;Q5HY54;Q60FE6;A6NDY9;E9PHF0;B4E2F9	P21333	FLNA	Filamin-A	3	1433.76		0.042402	14	0	yes	no	52.495	83734	68844	0	0	162320	0	0	0	0	0	0	0	0	0	0	0	0	0
AGPIWDLR	Q05CK9;F7A621;O60506-2;O60506;B2R8Z8;Q59GL1;B7Z645;O60506-5;Q0VGD6;Q6MZS5;O43390;B2R7W4;G1RAR3;G1LSK8;Q2L7G6;B4DMB1	Q05CK9	SYNCRIP;HNRPR;DKFZp686A13234;HNRNPR	Heterogeneous nuclear ribonucleoprotein Q;Heterogeneous nuclear ribonucleoprotein R	2	926.497		0.0056648	8	0	yes	no	111.74	202180	135980	102440	176530	59795	72685	111520	0	207010	485740	145010	41168	167720	69522	121820	101130	145070	53001
AGPSAQEPGSQTPLK	O60271-4;O60271-2;O60271;Q719J0;B4DS36	O60271-4	SPAG9	C-Jun-amino-terminal kinase-interacting protein 4	2	1466.74		0.0029664	15	0	yes	no	78.69	86666	2738100	72213	37565	53959	14622	42493	18191	18827	68838	29645	10122	34657	18736	22131	34087	33990	13848
AGPVVTDNGNFILDWK	P49247;0XM63	P49247	RPIA	Ribose-5-phosphate isomerase	2	1744.88		1.4872e-33	16	0	yes	no	171.15	2475900	1261100	4214700	4065000	2308500	2648800	2601300	2378300	2936900	7197300	2469400	2525700	4125200	2214600	2467100	3003700	4761000	2589100
AGQAVDDFIEK	P52209;F5H7U0;B4E2U0;K7EM49;K7EPF6;K7EMN2	P52209	PGD	6-phosphogluconate dehydrogenase, decarboxylating	2	1191.58		6.6974e-40	11	0	yes	no	218.62	26345000	13868000	24146000	18695000	24859000	20693000	22209000	21043000	13849000	35662000	18802000	10596000	18336000	13922000	15197000	13272000	18570000	8997400
AGQGTSAPPEASPTAAPESSTSFPPAPTSGMSHPPPAAR	P54725;K7ESE3;K7ENJ0;K7ELW1;Q59EU8;A8K1J3;Q5M7Z1	Q59EU8	RAD23A	UV excision repair protein RAD23 homolog A	3,4	3698.73	1341	1.8144e-10	39	0	no	no	82.744	1355900	340650	1264200	785760	692980	335470	701540	509640	205970	915780	402990	362250	1103400	431270	498250	1106900	499530	549690
AGQHSQAVADLQAALR	Q6PGP7;D6RCE2	Q6PGP7	TTC37	Tetratricopeptide repeat protein 37	3	1634.85		0.01443	16	0	yes	no	55.335	95440	32394	90046	79316	92913	35834	89472	32125	33811	139540	31173	0	40982	33557	37518	47912	0	24825
AGQPLESDSVK	K7CJ32;9FXL5;Q9ULP9;B9A6M6;3BQ06	K7CJ32	TBC1D24	TBC1 domain family member 24	2	1129.56		0.0075248	11	0	yes	no	81.92	163440	104880	205050	280440	136910	132920	177870	99356	224680	603390	152300	87649	178950	86926	176260	246290	183240	165470
AGQPLQLLDASWYLPK	P25325;B3KP52;B1AH49;Q59HD5	P25325	MPST	3-mercaptopyruvate sulfurtransferase;Sulfurtransferase	2,3	1798.96		1.8439e-53	16	0	no	no	197.7	7897600	4793500	10032000	10221000	6631800	7108200	7245600	7839400	6611100	14756000	7614600	6683700	11119000	8802700	8720100	8504400	12912000	10148000
AGQSAAGAAPGGGVDTR	P21333;Q5HY54	P21333	FLNA	Filamin-A	2	1441.69		3.0846e-12	17	0	yes	no	148.19	268190	231430	241670	380630	1029600	114570	114950	71800	90129	216900	85797	49788	91509	57332	85699	44794	59561	32988
AGSDGESIGNCPFCQR	O15247;A6PVS0;Q86YM0	O15247	CLIC2	Chloride intracellular channel protein 2	2	1753.71		1.8472e-33	16	0	yes	no	168.93	354890	182780	355330	326650	257700	240740	154880	106070	182070	242760	151840	73852	124060	64252	84445	69185	90916	47465
AGSDGESIGNCPFSQR	B4DWC4;Q9Y696;Q9NVF8	B4DWC4	CLIC4	Chloride intracellular channel protein 4	2	1680.72		0.00035315	16	0	yes	no	103.01	128270	81072	85764	112780	98942	50431	115020	109270	88287	255210	63798	78470	261920	84418	141510	90491	158960	96250
AGSEGLQQVVGMK	Q8WZA9;B7ZMD6	Q8WZA9	IRGQ	Immunity-related GTPase family Q protein	2	1302.66		0.022379	13	0	yes	no	74.537	74646	53292	164260	89512	84947	55893	176630	35127	65545	255250	49048	23240	130990	42411	69122	79187	53995	52746
AGSSTPGDAPPAVAEVQGR	Q7Z6Z7-3;Q7Z6Z7;Q7Z6Z7-2;0Y5W0	Q7Z6Z7-3	HUWE1	E3 ubiquitin-protein ligase HUWE1	2,3	1765.86		3.9647e-05	19	0	yes	no	108.75	373050	119890	263700	150320	180870	62394	100230	66745	60275	185460	125570	55212	134840	85081	122490	94806	100800	66989
AGTEDEEEEEEGRR	O95456-2;O95456;B2RD51;F8WBH7	O95456-2	PSMG1	Proteasome assembly chaperone 1	2,3	1634.67		6.3829e-11	14	1	yes	no	150.51	1498300	1057900	1347300	487830	2140500	1645100	1095800	1391100	141650	2115200	120740	662530	1282700	826570	185950	1649700	1002500	791580
AGTQIENIDEDFR	O43707;F5GXS2;A4K467;B4E337;B4DSX0;K7EP19;B3W6H4	O43707	ACTN4;MLL-ACTN4	Alpha-actinin-4	2	1506.7		2.1793e-07	13	0	yes	no	130.61	986010	460420	305480	253420	597370	347200	103100	85923	109220	365760	105250	46144	85888	44363	52790	55821	58253	29045
AGTQIENIEEDFR	P12814;P12814-3;K7C607;B7TY16;2NLM0;Q86TX4;B4DRP5;P35609;B2RCS5;Q08043;B2R8Y4;B7Z4V1;B4DZQ2;G3V5M4;G3V380	P12814	ACTN1;ACTN2;ACTN3	Alpha-actinin-1;Alpha-actinin-2;Alpha-actinin-3	2	1520.71		6.0994e-56	13	0	yes	no	222.81	58480	94349	0	139710	704800	40959	56867	0	62614	308340	0	30239	31296	0	0	0	0	0
AGVLAHLEEER	P35579;Q86XU5;P35579-2;A8K6E4;B4E3S1;P35580;P35580-3;B2RWP9;P35580-2;F8W6L6	P35579	MYH9;MYH10	Myosin-9;Myosin-10	2,3	1222.63		9.8435e-07	11	0	no	no	133.89	6798700	1587200	650900	446520	6590500	893530	1058200	560090	620530	1598200	546360	224930	588380	377640	284530	700760	181430	245080
AGVNFSEFTGVWK	9FNC2;O75340;Q53FC3;0Y9N1	9FNC2	PDCD6	Programmed cell death protein 6	2	1440.7		2.2952e-30	13	0	yes	no	187.74	890520	531080	1107200	1626300	1037900	979050	969350	959560	1220300	2102300	991520	860110	1455700	1112100	1223200	1297000	865000	986120
AGVPMEVMGLMLGEFVDDYTVR	O00487;Q5ZJ35	O00487	PSMD14	26S proteasome non-ATPase regulatory subunit 14	2,3	2428.15		0.00029616	22	0	yes	no	62.648	162130	185170	169890	269350	223670	128960	114810	156860	97014	345090	209860	108360	260750	96040	145610	185320	189290	155340
AGVSVYGIVK	Q96DG6;B2RD36	Q96DG6	CMBL	Carboxymethylenebutenolidase homolog	2	991.57		7.2076e-11	10	0	yes	no	175.93	1329500	663920	3831400	2528700	847350	656620	1694800	1688600	1078700	3001000	3230600	3010400	2291500	2508500	1450100	2107700	3769700	2808800
AGVYPEKDQAENEDGAQENTFSMDPQLER	K7C0T3;K7ESI9;P50570;K6ZVA6;F5H4R9;E9PEQ4;G3H6B2;B4DJ53;K7ELR1;B3KUU8;Q6ZSZ9	K7C0T3	DNM2	Dynamin-2	3	3267.43	608	7.2433e-05	29	1	yes	no	87.052	93911	0	60181	0	116120	0	82004	52010	41468	182020	92227	61247	125510	69059	125020	127070	0	55177
AGWNAYIDNLMADGTCQDAAIVGYK	P07737;I3L3D5	P07737	PFN1	Profilin-1	3	2716.23	849	3.8317e-50	25	0	yes	yes	171.39	543530	896790	500720	1451500	822780	582050	346510	449680	1476600	2224200	0	135100	353100	179480	132910	0	180980	413060
AGWSLEDVDIFEINEAFAAVSAAIVK	Q9BWD1;A8K4W5;Q59GW6;B7Z233	Q9BWD1	ACAT2	Acetyl-CoA acetyltransferase, cytosolic	2,3	2764.4		1.9096e-50	26	0	yes	no	159.98	1112100	1352800	889280	2411000	1325900	1916600	1331500	2013900	1371200	1450100	962810	1047700	1743300	890940	1233200	1326100	1370700	1269500
AGYAFEYLIETLNDSSHK	P48200;D3DW85;0YMA8;0YL48;0YNL8;Q8WVK6;E1CJT9;0YKU0	P48200	IREB2;IREB2 variant	Iron-responsive element-binding protein 2	3	2056.97		0.072403	18	0	yes	no	31.614	79982	28216	33016	62922	27446	0	39095	21682	0	52602	31376	12908	31116	0	31089	10264	0	13164
AHAAQVTCVAASPHK	Q9BQA1;0Y711;B4DP38	Q9BQA1	WDR77	Methylosome protein 50	3	1546.77		0.00011254	15	0	yes	no	109.99	2663900	0	2554100	3550900	1438700	1671600	1726100	1382600	1139100	4164000	1351500	1146900	0	23309	0	0	1715400	593530
AHCVTLVQLSISCDHLIDK	F2Z2V0;Q99829;A6PVH9;E7ENH5;Q59EI4;E7EV27	F2Z2V0	CPNE1	Copine-1	3	2208.1		8.7625e-07	19	0	no	no	122.96	32581	32116	49624	244920	0	181620	204490	52866	0	106230	96009	39550	30110	14191	85374	103450	154190	31680
AHDGGIYAISWSPDSTHLLSASGDK	O75083;B3KXN4;O75083-3;B4DY05;Q59ER5;Q53H17	Q59ER5	WDR1	WD repeat-containing protein 1	3,4	2584.22		1.7291e-62	25	0	no	no	173.45	6671300	3926200	8347000	7158500	7707700	4914500	4932800	3349300	4929800	12016000	3197800	2311000	4335200	3073300	4758400	6299000	7216200	3486700
AHEHIFGMVLMNDWSAR	P16930	P16930	FAH	Fumarylacetoacetase	3,4	2012.93	952	3.9809e-34	17	0	yes	yes	164.15	483050	260290	4204100	2535000	513340	619940	1159500	1008300	780160	1297100	639100	677030	1478100	613840	241950	610340	264560	291720
AHEILPNLVCCSAK	G5E9B2;P50990;B4DEM7;Q53HU0;B4DQH4;7C4C8	G5E9B2	CCT8	T-complex protein 1 subunit theta	2,3	1610.79		0.00047696	14	0	yes	no	91.307	1015200	446480	412000	892100	499240	240420	204990	468190	400790	1345600	132430	307700	796660	422040	654740	456330	354660	75350
AHFLDADPGFVHSDGTISHHDMYDYLHLSR	Q15102;UPI0002A4760B	Q15102	PAFAH1B3	Platelet-activating factor acetylhydrolase IB subunit gamma	4,5,6,7	3452.56		1.3596e-05	30	0	yes	no	61.429	4485600	1569300	8710800	3959800	3823200	2332400	1146900	2792300	3687000	7162100	1549700	1700500	2636500	3959600	2661100	3483200	7865100	5267300
AHFQNFPNGVTDFIK	G1QXD5;Q92973;E7EW37;J3KPU5	G1QXD5	TNPO1	Transportin-1	3	1733.85		0.0052273	15	0	yes	no	60.345	146170	49328	57334	46409	84616	55068	68698	25306	25964	71442	52001	26285	44214	19068	44956	49115	36143	0
AHIAQLCEK	Q00610-2;Q00610;P53675-2;UPI0002AB801C;P53675;J3KR87;A4FU99	Q00610-2	CLTC;CLTCL1	Clathrin heavy chain 1;Clathrin heavy chain 2	2	1068.54		0.00017035	9	0	yes	no	134.23	737580	454600	656690	413070	1441100	984670	439950	211180	496050	1939800	355110	171590	755550	421330	347290	1177600	1363200	175750
AHLVAVFNEYQR	B4DPJ2;P50995;Q59EP1;0Y6E1	B4DPJ2	ANXA11	Annexin;Annexin A11	3	1445.74		0.00060927	12	0	yes	no	88.134	24832	0	0	27526	0	25541	0	0	119150	396710	0	0	42721	23799	35201	34701	50566	35681
AHMGMFTELAILYSK	Q00610-2;Q00610;J3KS13;P53675-2;UPI0002AB801C;P53675;B7Z2Y4	Q00610-2	CLTC;CLTCL1	Clathrin heavy chain 1;Clathrin heavy chain 2	3	1710.85	1452;1453	0.00010877	15	0	yes	no	105.03	355000	277880	239200	267240	723540	460820	269450	146770	360570	1172600	274170	160330	374230	441650	365070	506600	586640	184770
AHQLVMEGYNWCHDR	P67775;Q6I9T8;Q8WZ56;Q5U0I7;P62714;B3KRM2;B3KQ51	P67775	PPP2CA;PPP2CB	Serine/threonine-protein phosphatase 2A catalytic subunit alpha isoform;Serine/threonine-protein phosphatase;Serine/threonine-protein phosphatase 2A catalytic subunit beta isoform	3,4	1914.83	1428	1.1776e-07	15	0	yes	no	122.63	3167400	3171300	2875900	3987400	2526200	2533000	1970400	2253900	2304200	5394100	1657700	2757900	4917400	2278600	2654000	2997200	2480200	1755300
AHQVVEDGYEFFAK	P62136;G1R3I1;E9PMD7;B3KXM2;F7CR20;A6NNR3;F8VYE8;P36873;F8W0W8;P36873-2;F8W0V8;C5LJH8	P62136	PPP1CA;PPP1CC	Serine/threonine-protein phosphatase PP1-alpha catalytic subunit;Serine/threonine-protein phosphatase;Serine/threonine-protein phosphatase PP1-gamma catalytic subunit	2,3	1638.77		1.878e-38	14	0	no	no	190.34	902980	455940	1080800	1249200	957490	777150	489120	439330	717180	2156700	551160	260380	766210	443940	522270	540500	430800	380940
AHSSMVGVNLPQK	P00558;B4E1H9	P00558	PGK1	Phosphoglycerate kinase 1	2,3	1366.7	754	9.9543e-46	13	0	yes	no	215.77	23969000	33096000	61756000	41396000	33518000	39220000	37022000	30959000	28002000	59048000	30431000	25193000	44945000	32300000	33183000	29572000	44486000	32342000
AHTDFFEAFK	F7FMZ1;P61201;Q53HJ0;B4DIH5;G3PX40	P61201	COPS2	COP9 signalosome complex subunit 2	2,3	1211.56		6.2521e-08	10	0	no	no	143.04	924140	564560	923370	1274200	1112700	709210	683180	638390	1260900	1732400	772400	884300	1649700	939830	831130	1345600	1319200	778310
AHTMTDDVTFWK	Q00610-2;Q00610;J3KSQ2	Q00610-2	CLTC	Clathrin heavy chain 1	2,3	1450.66	1454	0.0064881	12	0	yes	no	71.153	441410	234990	344970	258170	1010800	530830	291630	116480	201560	1541500	241140	80808	387360	362770	195210	466030	347560	167080
AHVIVMAATNRPNSIDPALR	P55072;Q0IIN5;Q9HAP1	P55072	VCP	Transitional endoplasmic reticulum ATPase	3,4	2145.15	1359	0.0066588	20	1	yes	no	75.968	1635300	904020	1858300	1081200	1610300	741080	1547000	591500	544480	1914200	1165400	182570	1544400	678030	749310	1295300	1614600	603860
AHVVPCFDASK	P21333;Q5HY54;Q60FE6;A6NDY9	P21333	FLNA	Filamin-A	2,3	1229.59		0.034071	11	0	yes	no	57.347	216220	144850	178830	109670	737040	37137	92888	37867	40779	267680	52907	41391	81224	35998	35673	0	27405	27562
AHYGGFTVQNEANK	B4E1D3;Q32Q65;P02675	B4E1D3	FGB	Fibrinogen beta chain;Fibrinopeptide B;Fibrinogen beta chain	3	1534.72		0.063703	14	0	yes	no	40.88	0	17900	0	19564	269050	5803.3	18812	0	0	0	0	0	0	0	0	0	19224	5651.8
AIADTGANVVVTGGK	G5E9B2;P50990;B4DEM7;Q53HU0;B4DQH4;7C4C8	G5E9B2	CCT8	T-complex protein 1 subunit theta	2	1371.74		1.1697e-26	15	0	yes	no	177.39	4342000	894040	2615100	1696500	2585800	736790	1266200	1544000	871950	3746400	1974500	854700	2636800	1245500	1967300	1507500	608570	594220
AIAFLQQPR	Q3B7A7;P22102;Q15374;O14660	Q3B7A7	GART	Trifunctional purine biosynthetic protein adenosine-3;Phosphoribosylamine--glycine ligase;Phosphoribosylformylglycinamidine cyclo-ligase;Phosphoribosylglycinamide formyltransferase	2	1042.59		0.0032197	9	0	yes	no	104.06	974140	532290	327640	569070	555570	497950	219330	177340	0	97093	131740	0	301950	84690	305390	282710	65242	182750
AIAGVINQPYYNYEAGPDAVLGR	O95861;O95861-2;B4DUS9;B7Z9J7	O95861	BPNT1	3(2),5-bisphosphate nucleotidase 1	2,3	2450.22		9.5786e-15	23	0	yes	no	120.56	597100	314960	786970	773810	684860	907160	328980	596410	521860	1149800	404520	543310	646430	488200	715090	592720	496200	362820
AIAHYEQSADYYK	P54920;UPI0002A4753B;Q4G0M0;F6Z057;B4DK44;Q9H115;B4DIV0	P54920	NAPA;NAPB	Alpha-soluble NSF attachment protein;Beta-soluble NSF attachment protein	2,3	1557.71		2.7067e-23	13	0	yes	no	171.99	2386800	784010	1963400	2061400	3852900	1501200	2461900	1643800	1972300	4222200	1809500	1829400	2171900	1327100	1541000	2955400	1587900	1331500
AIAHYEQSADYYKGEESNSSANK	P54920;UPI0002A4753B;Q4G0M0;F6Z057;B4DK44;Q9H115;B4DIV0	P54920	NAPA;NAPB	Alpha-soluble NSF attachment protein;Beta-soluble NSF attachment protein	3,4	2561.13		1.3627e-10	23	1	yes	no	129.98	1030200	465530	724480	901270	1384100	703220	800050	838620	508450	1583100	655250	416090	868830	671510	918340	827970	350950	775860
AIANECQANFISIK	P55072;Q0IIN5;Q9HAP0	P55072	VCP	Transitional endoplasmic reticulum ATPase	2,3	1577.79		6.053e-44	14	0	yes	no	196.18	1491000	914970	1453500	1368000	1174100	966900	950190	535600	508180	1104600	827560	443940	913000	463850	427820	785330	642710	370920
AIATPVQGVWDMR	Q9UKV8;Q9UKV8-2;F7H341;A4FVC0	Q9UKV8	EIF2C2	Protein argonaute-2	2	1442.73	1757	0.00088696	13	0	yes	no	110.92	590910	129940	315770	276440	203680	106320	215340	86230	199950	643990	144690	57817	411480	156890	154190	157710	192190	79682
AIAVLTSGGDAQGMNAAVR	P08237;P08237-2;Q6ZTT1;F8VX13;F8VP00;F8VSF7;F8VW30;F8VTQ3;F8VZI0;F8VVE3	P08237	PFKM	6-phosphofructokinase, muscle type	2,3	1800.92	871	7.5431e-82	19	0	yes	no	229.93	666130	118600	1040600	225860	353730	73121	110180	150010	245930	644630	264580	61698	411670	454020	324520	358650	486730	180940
AIAVTVQEMVTK	Q9Y490	Q9Y490	TLN1	Talin-1	2	1288.71	1785	0.0016558	12	0	yes	yes	100.22	132530	94376	100710	86018	282640	0	19002	0	0	56558	22838	18723	17125	0	0	17483	0	0
AICDHVR	P40925;P40925-3;B9A041;B8ZZ51	P40925	MDH1	Malate dehydrogenase, cytoplasmic	2	869.418		0.004175	7	0	yes	no	163.34	8475800	127800	7843000	434620	9286500	10306000	6939200	11881000	5808800	12239000	4712000	11063000	11605000	103190	4980200	7527400	234420	5633100
AICIDPAYSK	O43765;B4DEA6	O43765	SGTA	Small glutamine-rich tetratricopeptide repeat-containing protein alpha	2	1136.55		0.045119	10	0	yes	no	66.056	0	174220	0	318230	0	0	0	0	544240	389320	0	159380	222650	0	107010	0	0	291890
AICLDHAK	G3S502;Q93008;D3DWB6	G3S502	USP9X	Probable ubiquitin carboxyl-terminal hydrolase FAF-X;Ubiquitin carboxyl-terminal hydrolase	2	926.464		0.054919	8	0	yes	no	76.774	102270	62371	196590	109220	100550	0	0	50220	0	137850	45022	0	101380	76464	81527	77656	45828	0
AICTEAGLMALR	Q53HB3;P62191;Q6NW36;B4DR63	Q53HB3	PSMC1	26S protease regulatory subunit 4	2	1304.66	1389	0.00039177	12	0	yes	no	119.39	834770	475490	744840	1041300	638340	287130	705970	518230	284790	1450000	373270	265240	551230	155070	481640	759710	670150	180140
AIDENNEPTACFLIR	Q9P2R3;Q9P2R3-4;I3L2C5;Q9P2R3-2;B3KPZ0;Q5H9P4	Q9P2R3	ANKFY1;DKFZp686M19106	Ankyrin repeat and FYVE domain-containing protein 1	2	1761.84		4.1974e-11	15	0	yes	no	136.39	432560	217320	562710	579760	405160	0	366140	175480	99835	219390	201000	153580	159230	251740	136230	366390	323040	101450
AIDFAASLAR	E5RJ99;Q8TCF1;E5RI74;E5RIG0	E5RJ99	ZFAND1	AN1-type zinc finger protein 1	2	1033.56		0.00010019	10	0	yes	no	121.6	121740	62954	220670	289270	0	0	235800	120060	173630	284050	135890	87324	199110	120850	160700	95933	0	145560
AIDIYEQVGTNAMDSPLLK	P54920;UPI0002A4753B	P54920	NAPA	Alpha-soluble NSF attachment protein	2,3	2077.04	1348	6.7771e-198	19	0	yes	no	289.81	2090800	1020300	1524800	2280500	2918700	2423100	2070800	2109100	1596800	4256200	2053200	1881200	2213000	1653500	2144900	2743400	1402900	2688600
AIDLFTDAIK	B4E0U6;P50502;Q3KNR6;Q1XBU6;7C3I1;Q8NFI4;Q8IZP2;D6W507	B4E0U6	ST13;ST13P5;ST13P4;hCG_1990625	Hsc70-interacting protein;Putative protein FAM10A5;Putative protein FAM10A4	2	1105.6		1.1258e-11	10	0	yes	no	182.16	6505000	4425600	8599800	10788000	7135100	4617600	5235100	7997300	6776900	19435000	7145700	6074700	12707000	6901000	8515300	10426000	8589100	6171200
AIEAVAISPWK	Q9H4A4;A6NKB8;Q7RU04	Q9H4A4	RNPEP	Aminopeptidase B	2	1183.66		0.00022009	11	0	yes	no	111.63	1109300	489890	1121400	775650	1259000	809770	779740	381000	387040	1063300	293010	118800	458360	332350	384590	585700	608950	334690
AIEEGVNHMWTVSAFQQHPR	P46926;D6RAY7;A8K3S1;G3R0S4;E7EVU7;D6R9P4;D6RFF8;B3KMV2;B7Z3X4;Q8TDQ7;Q8TDQ7-3;Q2VYF1	P46926	GNPDA1;GNPDA2	Glucosamine-6-phosphate isomerase 1;Glucosamine-6-phosphate isomerase 2	3	2336.11		2.7945e-13	20	0	no	no	126.43	344560	565460	1068200	1186700	316420	280030	264940	327300	0	1123700	393880	0	411110	294850	466980	413900	0	609780
AIEFCIAR	Q5VZU9;P29144;B7Z920	P29144	TPP2	Tripeptidyl-peptidase 2	2	978.496		0.0012058	8	0	no	no	134.81	304230	211320	349990	331220	242430	210900	239880	129960	92232	429520	189230	93375	285530	103220	170460	334730	187790	84355
AIEHADGGVAAGVAVLDNPYPV	P48637;B6F210	P48637	GSS	Glutathione synthetase	2	2134.07		1.1404e-19	22	0	yes	no	137.72	1423400	1093300	1947700	1529300	1606200	1658400	1539600	1332100	1114100	1989000	1230300	1152600	2056500	1243800	1453400	1917300	2050500	1046500
AIEINPDSAQPYK	B4E0U6;P50502;Q3KNR6;Q1XBU6;7C3I1;Q8NFI4;Q8IZP2	B4E0U6	ST13;ST13P5;ST13P4	Hsc70-interacting protein;Putative protein FAM10A5;Putative protein FAM10A4	2	1444.72		3.5388e-18	13	0	yes	no	161.87	5729100	6459700	14171000	12860000	7425100	3106300	5343700	5460300	6814600	24767000	6377800	5866100	10932000	7849000	9721800	9118600	9637200	8338200
AIEIYTDMGR	P54920;UPI0002A4753B;UPI0002A476EC	P54920	NAPA	Alpha-soluble NSF attachment protein	2	1167.56	1349	3.9094e-09	10	0	yes	no	163.88	4115900	660790	1819900	1908500	2494400	2027100	1958800	1652400	1259100	4927900	1681000	1354500	1963200	1287600	1775600	2336700	1302800	1513300
AIELNPANAVYFCNR	O43765;B4DEA6	O43765	SGTA	Small glutamine-rich tetratricopeptide repeat-containing protein alpha	2	1750.85		4.5287e-39	15	0	yes	no	183.96	435450	510620	542560	2449300	254090	550830	434060	355230	375440	1117600	265420	560590	531100	296190	425150	558890	454040	275200
AIELWYHDPACTTPVLK	E7ESC6;L5L676;Q9UIA9;A8K607;E9PEN8;D3DSQ7	Q9UIA9	XPO7	Exportin-7	2,3	2013		6.1554e-05	17	0	no	no	100.68	5088700	2839100	3920600	3524500	3952000	2189300	2802700	1275200	909300	3395100	1464500	802920	1661400	1120500	1205100	2421400	1986000	756540
AIEMLGGELGSK	P07954	P07954	FH	Fumarate hydratase, mitochondrial	2	1203.62	864	1.0114e-12	12	0	yes	yes	154.67	312170	1418600	2333700	2105800	1006300	1265800	961130	1090100	2371500	1716200	829260	820830	1518800	1054100	1205100	1202000	1672600	1197900
AIENELLAR	P48637;B6F210	P48637	GSS	Glutathione synthetase	2	1027.57		1.666e-06	9	0	yes	no	172.59	235520	622810	312290	1577800	449410	952710	602170	221520	356280	2606200	270580	168600	659280	561320	954050	1412600	2908600	1313400
AIENIDTLTNLESLFLGK	Q15435;7C003;Q15435-2;C9JD73;Q15435-3;C9J177;B5MBZ8;B5MCY6;Q15435-4	Q15435	PPP1R7	Protein phosphatase 1 regulatory subunit 7	2,3	1990.06		2.2678e-175	18	0	yes	no	281.96	5384400	5106900	6426200	9122500	5572900	6966500	6644400	4991500	5372800	13571000	4872300	4668400	6973900	4834100	6544800	5912600	4049400	5621900
AIEPNDYTGK	O75223;B8ZZN4;B3KMN7	O75223	GGCT	Gamma-glutamylcyclotransferase	2	1106.52		0.0010635	10	0	yes	no	104.22	2493600	1392200	3645700	2965200	2163100	2212200	2446900	2137700	1859400	4134800	1765700	1771500	2585700	1706100	1994400	2166900	2764500	1665500
AIEPPPLDAVIEAEHTLR	Q08211;G3SFU0;B3KU66	Q08211	DHX9	ATP-dependent RNA helicase A	3	1970.05		0.024384	18	0	yes	no	41.695	1033200	600070	589530	551550	821840	373760	458000	322180	320510	1299600	443650	227580	287340	309500	455120	426740	318670	194830
AIETQCYVVAAAQCGR	Q86X76-4;B7Z410;Q86X76;B2R8D1;Q86X76-3	Q86X76-4	NIT1	Nitrilase homolog 1	2	1795.83		2.3434e-11	16	0	yes	no	135.61	220690	142590	112660	394760	122230	189650	151750	88910	113910	214000	94877	107940	195090	106930	124920	65583	189650	108040
AIETTDVTR	E9PM46;Q96K76;Q96K76-2;B3KRV9	E9PM46	USP47	Ubiquitin carboxyl-terminal hydrolase;Ubiquitin carboxyl-terminal hydrolase 47	2	1004.51		0.026299	9	0	yes	no	81.95	277990	143610	238250	0	237250	55478	171470	154940	119130	644900	146680	52886	116000	105010	87878	220760	84479	183400
AIFLFVDK	3BSM5;P60520	3BSM5	GABARAPL2	Gamma-aminobutyric acid receptor-associated protein-like 2	2	951.543		0.0055929	8	0	yes	no	111.95	419830	188630	260090	282100	171380	232030	91073	200260	161990	229190	158690	220440	199900	94736	131430	87921	142090	156330
AIFQTIQNR	O95373;G5BRK8;B3KQG6	O95373	IPO7	Importin-7	2	1089.59		2.1292e-06	9	0	yes	no	170.5	3395600	1243300	3153000	1010100	800630	1230800	2553000	1001200	140210	356750	1433000	75327	1594400	726980	1345500	1484300	1513900	153080
AIGISNFNHLQVEMILNKPGLK	P15121;E9PCX2	P15121	AKR1B1	Aldose reductase	3	2435.34		0.025466	22	1	yes	no	53.254	153470	119160	395140	462940	276110	215880	94518	122140	140140	466830	82661	90227	228380	100180	101810	62988	139150	75829
AIGSASEGAQSSLQEVYHK	Q5U0A0;P28066;B4E2V4	Q5U0A0	PSMA5	Proteasome subunit alpha type;Proteasome subunit alpha type-5	2	1960.95		2.164e-93	19	0	yes	no	227.41	433730	219740	563400	394500	376480	226980	293180	305140	330820	524420	240750	259210	457880	286510	300980	362670	312760	293560
AIGTEPDSDVLSEIMHSFAK	O00410;F6Z6Q9;0Y8C6;B4E0R6	O00410	IPO5	Importin-5	2	2146.03		0.0061304	20	0	yes	no	56.081	29415	40273	34925	51613	32302	33218	27922	17209	19924	35994	20886	51479	21450	27464	29752	0	0	25689
AIGVKPPR	P55072;Q9HAP1	P55072	VCP	Transitional endoplasmic reticulum ATPase	2	836.523		0.019898	8	1	yes	no	132.09	3239300	1187100	2934000	1607100	2978100	1256700	2478600	1026600	846490	2541900	2176200	661600	1711600	949630	696090	1641200	2461200	844840
AIGVLTSGGDAQGMNAAVR	P17858;Q01813	P17858	PFKL;PFKP	6-phosphofructokinase, liver type;6-phosphofructokinase type C	2,3	1786.9	959	6.0237e-93	19	0	no	no	228.26	3282100	951940	2324000	1349000	1871300	440640	1491300	910630	806730	3718400	2111400	759150	2379500	1615500	2109500	2459800	2943700	965560
AIHSWLTR	P28070;B4DFL3	P28070	PSMB4	Proteasome subunit beta type-4	2	982.535		0.0088932	8	0	yes	no	104.2	587340	507150	854500	646370	371880	366280	316340	507190	523140	1376100	245760	401210	382520	409290	267570	246640	422340	397000
AIIASNIMYIVGQYPR	O14980;B4DR01	O14980	XPO1	Exportin-1	2,3	1807.97	666	5.6217e-34	16	0	yes	no	169.3	935900	645960	784880	950090	838870	824110	1024500	420040	462270	1693400	804270	356850	1051400	702630	1004300	845460	740150	773050
AIIESDQEQGR	Q12765;B4DIV7	Q12765	SCRN1	Secernin-1	2	1244.6		1.8646e-06	11	0	yes	no	130.56	273330	188900	457260	610730	142500	273370	270820	240390	226880	612660	164520	147380	250490	191060	332610	288360	302760	189100
AIIISGGPNSVYAEDAPWFDPAIFTIGK	P49915;B4DUT7;Q53F90	P49915	GMPS	GMP synthase [glutamine-hydrolyzing]	3	2948.5		2.3528e-23	28	0	yes	no	119.18	137650	53233	145450	90168	166190	81074	105510	95718	31881	232090	75903	32663	84691	94764	145120	90198	131780	111420
AIIKPQYVDQIPK	P61221;F6X725;0Y990	P61221	ABCE1	ATP-binding cassette sub-family E member 1	3	1511.87		0.0058659	13	1	no	no	81.676	1013100	361850	790250	370640	605080	111270	393020	184110	221970	657570	320980	122280	382850	141970	293460	254270	209160	132610
AIITDSVK	Q96P70	Q96P70	IPO9	Importin-9	2	845.486		0.025534	8	0	yes	yes	90.37	0	0	1258400	580150	1296400	465910	0	397220	325430	1427300	805510	0	0	350810	0	824440	480410	315880
AILEVLQS	Q3LXA3;Q9UFX5	Q3LXA3	DAK;DKFZp586B1621	Bifunctional ATP-dependent dihydroxyacetone kinase/FAD-AMP lyase (cyclizing);ATP-dependent dihydroxyacetone kinase;FAD-AMP lyase (cyclizing)	2	871.501		0.0049507	8	0	yes	no	121.09	0	0	74718	0	143350	13243	120960	0	52935	86141	109530	0	0	0	0	75039	71475	0
AILFSQPLQITDTQQGCIAPVELR	Q8NBF2	Q8NBF2	NHLRC2	NHL repeat-containing protein 2	3	2697.42		1.9011e-07	24	0	yes	yes	98.76	403410	277290	364940	477600	286150	352530	285360	138230	127170	430740	193390	103470	134220	126540	203200	137550	117430	123480
AILPCQDTPSVK	P09960;B4DVZ8;P09960-4;P09960-2;P09960-3;Q59ES1	P09960	LTA4H	Leukotriene A-4 hydrolase	2	1327.68		0.0041793	12	0	yes	no	78.903	4745000	2528900	4784900	4483100	4887400	3684900	5753600	1706700	1129200	6088100	2858500	1487500	4143300	1643400	2560300	4704300	5734300	2029200
AILQNHTDFK	Q86X55-1;Q86X55;Q86X55-2;K7EQA8	Q86X55-1	CARM1	Histone-arginine methyltransferase CARM1	2	1185.61		1.5388e-05	10	0	yes	no	128.03	201110	39044	236710	139750	146500	101490	75479	123750	147770	370720	182090	82324	237080	337360	311490	158280	172200	206860
AILQQLGLNSTCDDSILVK	P19367-2;P19367-4;P19367;A8K7J7;P19367-3;E7ENR4;B3KXY9	P19367-2	HK1	Hexokinase-1	2,3	2087.09		1.4204e-71	19	0	yes	no	193.27	281830	201460	469260	226810	218160	138100	99213	76263	136870	234700	115350	35854	72615	75253	44526	28414	82418	56039
AIMTLVSGIPMGPPR	Q9BXD5;Q9BXD5-2;B4DVG3	Q9BXD5	NPL	N-acetylneuraminate lyase	2	1538.83		0.000841	15	0	yes	no	92.939	265920	108380	164290	166410	188380	135350	102000	135040	74013	213040	154990	116530	126390	139770	175160	168980	210010	213200
AINCATSGVVGLVNCLR	P49327;Q6PJJ3	P49327	FASN	Fatty acid synthase;[Acyl-carrier-protein] S-acetyltransferase;[Acyl-carrier-protein] S-malonyltransferase;3-oxoacyl-[acyl-carrier-protein] synthase;3-oxoacyl-[acyl-carrier-protein] reductase;3-hydroxyacyl-[acyl-carrier-protein] dehydratase;Enoyl-[acyl-carrier-protein] reductase;Oleoyl-[acyl-carrier-protein] hydrolase	2,3	1802.91		2.114e-05	17	0	yes	no	115.2	381210	279700	367950	391860	225350	357970	89564	100820	42337	0	71249	49382	75830	0	83159	70109	0	0
AINCPEDIVFPALDILR	Q9Y263	Q9Y263	PLAA	Phospholipase A-2-activating protein	2	1955.02		2.1693e-12	17	0	yes	yes	137.52	405970	325620	340790	339250	313340	122740	174320	96470	128200	316210	133380	72422	128920	99013	145090	136180	60795	69938
AINPINTFTK	Q07960	Q07960	ARHGAP1	Rho GTPase-activating protein 1	2	1117.61		0.050159	10	0	yes	yes	64.82	394040	212210	19642	296140	883640	341140	445530	461440	278900	784210	522570	332780	487260	527240	536960	793690	353560	442910
AINQGGLTSVAVR	P60900;G3V5Z7;B4DXJ9;G3V295;G3V3I1;G3V3U4	P60900	PSMA6	Proteasome subunit alpha type-6;Proteasome subunit alpha type	2	1284.71		0.0012645	13	0	yes	no	104.41	0	92676	0	180570	147720	171810	174840	92012	91328	0	106050	64531	0	0	122750	0	238970	0
AIPDLTAPVAAVQAAVSNLVR	K7AE07;P18206;B4DTM7	K7AE07	VCL	Vinculin	2,3	2075.17		7.048e-19	21	0	yes	no	139.28	2997400	1984500	2544300	2533400	4579100	1180800	914840	468000	607260	2194000	351410	226690	408410	182390	276230	301160	196190	280330
AIPLVLVSGNHDIGNTPTAETVEEFCR	Q9BRF8	Q9BRF8	CPPED1	Calcineurin-like phosphoesterase domain-containing protein 1	3,4	2938.45		1.057e-40	27	0	yes	yes	148.36	5287600	3993900	7637700	10599000	3360900	6197000	2616000	2987700	1951300	4662100	1504100	1883000	4810800	2454400	2852400	3815500	5237500	2197300
AIQDPAFSDGIR	Q7Z6Z7-3;Q7Z6Z7;Q7Z6Z7-2;Q5H962;B4DGF6	Q7Z6Z7-3	HUWE1	E3 ubiquitin-protein ligase HUWE1	2	1288.64		0.0017427	12	0	no	no	91.307	629050	232320	393500	270130	332050	116430	278780	138530	143920	528400	303790	108760	300640	217250	262020	293770	192850	153030
AIQESLLTSTEGLCPSALSETSR	B4DYP5;Q8IZ07;B3KMT9;Q9Y5A3;B3KT78	B4DYP5	ANKRD13A	Ankyrin repeat domain-containing protein 13A	3	2449.2		0.0011319	23	0	yes	no	52.99	136370	0	105690	48314	109070	39709	90213	49145	43864	136180	74611	22463	107970	29326	48401	50566	42736	39622
AIQGGTSHHLGQNFSK	P07814;B4DP50	P07814	EPRS	Bifunctional glutamate/proline--tRNA ligase;Glutamate--tRNA ligase;Proline--tRNA ligase	2	1680.83		0.011853	16	0	yes	no	65.477	46136	40827	0	41923	0	32863	0	11226	11925	39657	0	0	0	0	15280	0	0	0
AIQINPAFADAHSNLASIHK	Q548W1;K7BQX2;O15294;G3IF31	Q548W1	OGT	UDP-N-acetylglucosamine--peptide N-acetylglucosaminyltransferase 110 kDa subunit	4	2117.1		0.0024127	20	0	yes	no	54.292	252960	138880	91674	45859	137570	34973	33845	30431	31282	111920	53360	0	72089	45576	36970	32518	0	29840
AIQLEYSEAR	Q6IBN0;O43242;Q96N86;B4DEB0;B4DPM7;B4DV84;Q8N9M2;B4DT72	Q6IBN0	PSMD3	26S proteasome non-ATPase regulatory subunit 3	2	1178.59		0.00014712	10	0	yes	no	115.33	2417300	900290	1926900	1647100	1537800	595540	1364500	712770	764630	2546200	1207600	508590	1427600	621300	859210	1222100	1833700	450770
AIQLSGAEQLEALK	Q9BT78;Q53FV3;B3KM48;D6RAX7;D6RFN0;B3KST5	Q9BT78	COPS4	COP9 signalosome complex subunit 4	2	1469.81		2.3664e-06	14	0	yes	no	122.75	1012400	310400	1402700	1172900	635360	870870	157730	483870	1019700	2546100	578850	302780	746680	862060	898280	730760	982150	749400
AIQLSMQGSSR	D3VVD3;D3VVG4;E9PJN5;D3VVP8;G3V4U9;D3VVM6;D3VVL3;D3VVC9;D3VVQ8;D3VVQ6;D3VVQ0;D3VVH0;D3VVS2;D3VVQ5;D3VVQ4;D3VVB1;D3VVB0;D3VVR3;D3VVJ5;D3VVH9;D3VVF8;D3VVE4;D3VVM5;D3VVS7;D3VVP9;D3VVG9;D3VVJ1;G3V3R7;D3VVN7;D3VVM3;D3VVK8;D3VVK5;D3VVH8;D3VVH2;D3VVS8;D3VVR2;D3VVH7;D3VVR9;D3VVQ9;D3VVP2;D3VVP0;D3VVQ2;D3VVB3;D3VVK2;D3VVK0;D3VVF9;D3VVN1;D3VVG0;E9PB63;C9JQV6;P54252;Q4VBR4;F5H211;D3VVN2;D3VVL4;D3VVI2;D3VVL5;…	D3VVD6	ATXN3	Ataxin-3	2	1176.59	404	0.0051224	11	0	no	no	93.649	0	70953	58447	131810	180110	163470	16321	137300	181750	441870	107880	148140	135530	59324	0	96367	40908	59786
AIQTLGYFPVGDGDFPHQK	UPI00001D76EA;Q5VYK3;J3KN16;B3KXF2	UPI00001D76EA	ECM29;KIAA0368	Proteasome-associated protein ECM29 homolog	3	2089.03		0.00032985	19	0	yes	no	70.802	445330	211550	371570	365380	241990	213400	423110	164870	115890	329770	234550	136790	273360	121260	248090	282920	347370	134370
AISCMGQIICNLGDNLGSDLPNTLQIFLER	Q86VP6;A8K8U1;F7C0A4	Q86VP6	CAND1	Cullin-associated NEDD8-dissociated protein 1	3	3361.65	169	4.1097e-05	30	0	yes	no	68.835	177990	191050	141460	492180	0	288860	340880	98432	0	542490	143710	101310	199820	228200	339090	237510	191000	212930
AISGVHTVR	P41091;A8K2Y2;Q53HK3;B2R5N2;Q2VIR3;Q2VIR3-2;F8W810;7BZU1	P41091	EIF2S3;EIF2S3L	Eukaryotic translation initiation factor 2 subunit 3;Putative eukaryotic translation initiation factor 2 subunit 3-like protein	2	938.53		0.03366	9	0	yes	no	79.489	442330	214330	537680	780240	477690	131210	230990	275380	292330	777690	145410	131460	325940	190040	327180	223740	104490	139120
AISHEHSPSDLEAHFVPLVK	F6Q1K8;P30153;A8K3H8;F7H4J6;F5H3X9;B4DE69	F6Q1K8	PPP2R1A	Serine/threonine-protein phosphatase 2A 65 kDa regulatory subunit A alpha isoform	3,4,5	2212.13		7.0867e-73	20	0	yes	no	191.15	10850000	4391000	10595000	9041800	10167000	6351800	9107400	5898300	8348600	20532000	8994200	4080200	8858800	6415100	6786800	8515300	6182600	7824100
AITIAGIPQSIIECVK	B4DLC0;B2M1R7;Q61990;Q15366;G3RA49;F8VXH9;G1S7I7;G3V0E8;F8VZX2;B4DXP5;E2RCF9;G1S7I4;F8VWQ4;F8VRG9;F8VRH0	B4DLC0	PCBP2;Pcbp2	Poly(rC)-binding protein 2	2	1711.95		1.2656e-07	16	0	yes	no	130.47	446810	374300	237130	728000	320800	249340	198500	238200	306080	881960	230220	267600	485830	211920	229500	426910	107230	117170
AITIAGVPQSVTECVK	Q15365	Q15365	PCBP1	Poly(rC)-binding protein 1	2	1671.89		0.0062549	16	0	yes	yes	70.167	594970	546980	508940	934700	640490	436050	474970	389970	654130	1648300	403470	530820	1050500	490210	495090	750920	377120	630530
AITIANQTNCPLYITK	Q16555;G1S2I9;Q53ET2	Q16555	DPYSL2	Dihydropyrimidinase-related protein 2	2	1819.95		8.7486e-25	16	0	yes	no	162.79	55671	43389	99311	182460	48986	39783	71034	25281	44601	208300	54211	31358	97422	47466	84653	143870	160160	60102
AITISSALQAGTVWVNCYGVVSAQCPFGGFK	P00352	P00352	ALDH1A1	Retinal dehydrogenase 1	3	3287.61		4.3475e-05	31	0	yes	yes	62.696	192380	133550	0	610320	0	119810	171760	278520	166480	269120	129210	299730	362990	249860	134320	161090	193460	0
AITSAYYR	Q6FHR0;Q15907;A5YM50;B4DMK0;Q5U0I1;Q6FI42;J3KQP6;B4DT13;3BMH2;3BSC1;P62491;B4DMN1;P57735	Q6FHR0	RAB11B;RAB11A;RAB25	Ras-related protein Rab-11B;Ras-related protein Rab-11A;Ras-related protein Rab-25	2	943.476		0.018821	8	0	yes	no	93.429	816190	420920	975410	830470	979900	631940	979720	879560	454470	1383500	759140	460630	1052900	776180	823450	1189700	1010300	423140
AITTGLQEYVEAVSFQHFIK	Q99598;C4P0D6;C4P0D8;Q5VVQ1;Q7Z3N9	Q99598	TSNAX;DISC1;DKFZp686G1650	Translin-associated protein X	3	2280.18		0.00010472	20	0	yes	no	75.548	1333300	938490	1747900	1808100	1577700	1319300	1008600	924840	1439100	2827700	909300	999320	1398100	1139200	1436100	1398600	1875900	1320900
AITVFSPDGHLFQVEYAQEAVK	Q05DH1;O14818;Q5JXJ2;0UI83;Q8TAA3-2;B0YJ74;Q8TAA3-5;Q8TAA3;F5GY34	Q05DH1	PSMA7;PSMA8	Proteasome subunit alpha type;Proteasome subunit alpha type-7;Proteasome subunit alpha type-7-like	2,3	2448.23		9.2719e-91	22	0	yes	no	197.84	18859000	14326000	24098000	27648000	17694000	17783000	17117000	18874000	14784000	28470000	16418000	12028000	24444000	14768000	14119000	18717000	22568000	12323000
AIVAIENPADVSVISSR	P08865;A6NE09;2PB39;Q96RS2	P08865	RPSA;RPSAP58;LAMR1P15	40S ribosomal protein SA	2	1739.94		1.0785e-24	17	0	yes	no	157.98	835090	1143600	223000	288140	442910	117970	71721	139990	136030	228100	114130	56732	441700	107090	126730	205660	0	97948
AIVDALPPPCESACTVPTDVDK	Q15181	Q15181	PPA1	Inorganic pyrophosphatase	2	2354.11		7.1551e-10	22	0	yes	yes	113.78	846790	454470	673960	905290	634730	429550	430340	579010	201660	1049400	195290	231440	522210	220740	343760	302720	392000	252950
AIVQLVNER	Q15102	Q15102	PAFAH1B3	Platelet-activating factor acetylhydrolase IB subunit gamma	2	1040.6		2.636e-05	9	0	yes	yes	153.24	1198200	351460	1716200	1210800	765200	711180	247030	789480	891630	2086300	401770	210630	969640	783820	595880	778560	2547200	1400300
AIVWGMQTR	P53396;P53396-2;9FUT4;F7DBY4;B4E3P0	P53396	ACLY	ATP-citrate synthase	2	1060.55	1319	0.0013759	9	0	yes	no	120.31	2870300	1347200	3594600	2585400	2680100	1390300	2005400	930830	977580	3318100	1772500	678220	2072400	871920	1167600	1455900	1565000	698220
AIWGYCDQLK	Q96P70	Q96P70	IPO9	Importin-9	2	1252.59		2.9548e-07	10	0	yes	yes	137.98	307760	181840	289140	431420	225510	282460	207250	161820	82748	379680	175050	147960	173540	107230	167370	214120	88043	72424
AIYDTPCIQAESEK	O00232;F6UPI2	O00232	PSMD12	26S proteasome non-ATPase regulatory subunit 12	2	1623.74		4.0052e-33	14	0	yes	no	178.67	1114600	850500	689600	1286900	683960	466180	807010	536170	471230	836790	586680	374730	726460	474680	596490	519970	607990	287830
AIYNSGQDHVQNEENYAQVLDK	Q9ULH1;Q9ULH1-2;0YBY9;E5RHD7	Q9ULH1	ASAP1	Arf-GAP with SH3 domain, ANK repeat and PH domain-containing protein 1	3	2534.17		4.0392e-05	22	0	yes	no	87.554	247740	63314	257590	156610	171560	47069	72968	82090	59613	166540	140220	33085	147870	132200	160410	127510	102960	76884
AIYQATYR	P28074;G7MX33	P28074	PSMB5	Proteasome subunit beta type-5;Proteasome subunit beta type	2	984.503		8.3271e-17	8	0	yes	no	205.36	4073400	3391900	5174200	6887400	3019500	4369000	5187800	5110100	4935200	10090000	5517700	3315800	6258700	4269900	4160700	4817600	7297500	3278800
AIYVEYGYHITK	Q96G03;B4DN40	Q96G03	PGM2	Phosphoglucomutase-2	2,3	1455.74		0.00019298	12	0	no	no	114.24	2862900	1110800	2337400	2478000	2309700	1728600	2631400	994240	847740	3754600	1792800	765720	1668100	1032700	1701600	2479100	2451700	956570
AKDQDILDLVGVLHDPETLLR	P08397-2;P08397;F5H345	P08397-2	HMBS	Porphobilinogen deaminase	2,3,4	2359.27		4.7784e-74	21	1	yes	no	216.9	15056000	12359000	12543000	13128000	14543000	13409000	10123000	12297000	10450000	24488000	9563800	8952100	10118000	7100700	11513000	8887000	10469000	9137500
AKEEQQDDTVYMGK	E9PGE1;E7EX90;A8MY36;Q14203;G5E9H4;Q6MZZ3;Q14203-2;Q6IQ37;L5L456;F7H671;F1SNT8	E9PGE1	DCTN1;DKFZp686I0746	Dynactin subunit 1	3	1640.74	436	0.0054148	14	1	yes	no	88.092	517450	125990	343180	116060	407130	105470	240330	57212	96350	630580	188850	48508	164400	86908	63226	240780	82112	0
AKEILQEEEDLAEIVQLVGK	P38606;G3QP75;Q2PFS7	P38606	ATP6V1A	V-type proton ATPase catalytic subunit A	3	2253.21		0.070457	20	1	yes	no	47.68	0	59097	27381	71850	57574	78305	41545	21690	0	91294	32373	0	36265	0	41089	18887	27063	31501
AKPAMPQDSVPSPR	P53396;F7DBY4	P53396	ACLY	ATP-citrate synthase	2,3	1479.75	1320	0.014872	14	1	yes	no	89.26	1791300	656730	3543000	1980900	2880400	1181400	1091500	799650	270770	3419400	898290	296930	880910	0	512270	0	104490	257550
AKPPPGGGEQEPPPPPAPQDVEMK	Q6IBN0;O43242;Q96N86;B4DPM7;F5H8K4	Q6IBN0	PSMD3	26S proteasome non-ATPase regulatory subunit 3	3	2449.19	683	0.00018999	24	1	yes	no	92.551	963440	429900	857440	708020	611110	308330	463390	347090	306740	903120	538820	187880	774830	358720	303590	477600	442110	144020
ALAAGGVGSIVR	O15511;G1S8Q5	O15511	ARPC5	Actin-related protein 2/3 complex subunit 5	2	1069.62		2.5698e-06	12	0	yes	no	139.32	275540	294980	321180	299590	411420	165560	97706	72908	563760	840150	154960	113860	286600	188490	141660	155300	113120	144100
ALAAQGLPVSCTAESPTPQALATGIR	P10746	P10746	UROS	Uroporphyrinogen-III synthase	2,3	2579.34		1.2784e-39	26	0	yes	yes	155.91	3012600	2553200	2628100	2749300	3181200	2473700	942220	1213900	1731900	3782400	876500	896660	2572000	896340	1197200	1812300	1517300	1035900
ALACIPVQELK	Q96IV0;Q96IV0-2;Q96IV0-3;Q96IV0-5;Q9NV10	Q96IV0	NGLY1	Peptide-N(4)-(N-acetyl-beta-glucosaminyl)asparagine amidase	2	1240.68		0.040361	11	0	yes	no	60.641	168840	54437	120710	107690	107570	57259	151290	57296	53838	202850	105030	57427	97594	64651	85125	127850	110200	65267
ALADVEVTYTVQR	Q96CV8;P52888	Q96CV8	THOP1	Thimet oligopeptidase	2	1463.76		1.0791e-17	13	0	yes	no	155.66	297850	129170	417280	226870	315710	157610	300060	130220	98843	291280	174240	68692	139020	113970	162370	166810	185490	147180
ALAEGVLLR	P48637;B6F210	P48637	GSS	Glutathione synthetase	2	940.571		3.5289e-08	9	0	yes	no	181.55	4932500	3554600	6232600	4783900	4309200	3851600	4555900	3788000	3645200	10288000	3018100	3321900	9077100	3388200	4170100	4972000	6861000	3279400
ALAELFGLLVK	Q7Z6Z7-3;Q7Z6Z7;Q7Z6Z7-2;0Y5W0;Q5H962	Q7Z6Z7-3	HUWE1	E3 ubiquitin-protein ligase HUWE1	2	1172.72		3.2469e-09	11	0	yes	no	141.88	517160	343850	252240	312970	272270	117280	258280	163070	134530	436020	244780	146100	331100	189930	238770	217960	167480	147240
ALAENSGVK	G5E9B2;P50990;B4DEM7;Q53HU0;B4DQH4;7C2U0	G5E9B2	CCT8	T-complex protein 1 subunit theta	2	887.471		0.00654	9	0	yes	no	128.27	3671100	1935000	3560300	2179800	3993400	1301900	1901900	1692100	2104400	6308500	3162800	1142500	8873800	2323000	3252700	3577800	2190400	1168000
ALAGCDFLTISPK	P37837;F2Z393	P37837	TALDO1	Transaldolase	2	1391.71		1.043e-22	13	0	yes	no	173.19	7637000	6413500	9640600	15086000	7231000	10851000	8279200	8549900	7947000	24870000	4526800	7440900	13893000	5910900	6963300	9915300	13506000	7265400
ALALLGVLPDGDSSLEDQALPVTVPTGASEEQLEK	O43149;O43149-2	O43149	ZZEF1	Zinc finger ZZ-type and EF-hand domain-containing protein 1	3	3561.83		6.4501e-05	35	0	yes	no	51.758	93919	49158	56653	72104	45459	0	49902	32439	22659	67763	66718	24638	121970	39879	53010	0	0	49233
ALALTGNQGIEAAMDWLMEHEDDPDVDEPLETPLGHILGR	E9PRQ7;Q04323;Q04323-2;B4DNC6;B4DU88	E9PRQ7	UBXN1	UBX domain-containing protein 1	4	4368.07		0.040348	40	0	yes	no	19.003	266550	218860	372280	339220	290290	181550	220250	211850	240560	604460	238360	177020	313730	204130	168890	220770	241050	0
ALAMAESTEK	Q7Z6Z7-3;Q7Z6Z7;Q7Z6Z7-2;0Y5W0	Q7Z6Z7-3	HUWE1	E3 ubiquitin-protein ligase HUWE1	2	1049.51		0.019945	10	0	yes	no	78.488	0	0	153560	45216	91478	0	78304	17310	22547	0	73401	14899	53057	0	0	0	0	0
ALANSLACQGK	P04075;J3KPS3;F6R6I5;3BR68	P04075	ALDOA	Fructose-bisphosphate aldolase A;Fructose-bisphosphate aldolase	2	1131.57		7.3616e-19	11	0	yes	no	183.85	40043000	18848000	37991000	33887000	30128000	22613000	23045000	16957000	15141000	45243000	15857000	13192000	23363000	13163000	16595000	17078000	23985000	14633000
ALANVNIGSLICNVGAGGPAPAAGAAPAGGPAPSTAAAPAEEK	Q6ICQ4;P05386	Q6ICQ4	RPLP1	60S acidic ribosomal protein P1	3,4	3807.92		3.9172e-22	43	0	yes	no	95.245	335990	666370	43345	210950	266630	469070	0	211770	281380	366650	195920	205280	312950	110020	437130	351600	0	136960
ALAQLSLSR	Q6XQN6;C9JC60;Q6XQN6-2;Q6XQN6-3;G5E977;Q8WY82	Q6XQN6	NAPRT1	Nicotinate phosphoribosyltransferase	2	957.561		1.4874e-05	9	0	yes	no	145.25	1970000	2009900	2427100	2822800	2179000	2377600	3128200	2080600	2209800	7052700	2889900	2401500	4515400	2522300	3568800	3374000	2013300	2607900
ALASIDSK	K7AE07;P18206;B3KXA2;B4E3Q9	K7AE07	VCL	Vinculin	2	803.439		0.045069	8	0	yes	no	82.75	486240	264550	462540	344620	837430	162320	177630	58481	104640	461520	87640	0	89885	33056	27634	0	44783	37182
ALASPEQLAQLPSSGVPR	Q9Y3Q8;7BZ77	Q9Y3Q8	TSC22D4	TSC22 domain family protein 4	2	1819.98		0.00091823	18	0	yes	no	83.666	193030	106280	155700	195760	137640	22590	109530	206590	146780	532130	198500	167440	324170	179300	237050	193690	94811	117780
ALASQLQDSLK	K7AE07;P18206;B3KXA2;B4E3Q9	K7AE07	VCL	Vinculin	2	1172.64		7.8051e-14	11	0	yes	no	163.46	1669000	730040	1413500	908770	2232100	428080	444520	178190	235760	867310	153760	83474	161410	57910	53638	146720	72024	77627
ALATNPALR	Q5T4S7-3;Q5T4S7;Q5T4S7-2;Q5T4S7-4;K7DB04	Q5T4S7-3	UBR4	E3 ubiquitin-protein ligase UBR4	2	925.535		0.0054456	9	0	yes	no	100.25	825940	283880	559000	332610	660370	153930	412180	155930	221480	687810	437060	109820	469490	173190	195260	306610	214010	134900
ALAYFEQLK	O43592;A8KA19;F8WDU6	O43592	XPOT	Exportin-T	2	1081.58		0.0037156	9	0	yes	no	101.65	395470	150470	132190	72617	127250	54939	70527	37118	51062	169120	56047	22511	77020	25946	69912	51644	34359	35729
ALCADLSPR	Q9NQW7;Q9NQW7-3;B3KSI7;G8JLB2;G3QPC9	Q9NQW7	XPNPEP1	Xaa-Pro aminopeptidase 1	2	1001.5		0.0013047	9	0	yes	no	119.68	450450	0	301140	199980	247690	110150	290690	89748	70366	378310	174070	62506	204750	78377	104180	340920	145940	63724
ALCAVCAPVSFLECGSDELFVGR	2R4S0;Q6ZV70	2R4S0	LANCL3	LanC-like protein 3	3	2556.18		0.016384	23	0	yes	no	36.923	0	39787	0	93924	0	73303	37239	0	25776	0	0	0	0	0	0	0	0	0
ALCDNVDTR	P49589;P49589-3;P49589-2;B4DKY1;A8K067;A8MVQ3;Q53HG6;B4DPV7;B4DI19	P49589	CARS	Cysteine--tRNA ligase, cytoplasmic	2	1062.48		0.00086863	9	0	yes	no	123.35	594880	204600	541050	570690	353320	153510	248180	103510	113660	390720	177830	77453	198690	77741	98508	151610	127700	49347
ALCEAAGCGSALLWPR	Q2TAA2;F8WF34	Q2TAA2	IAH1	Isoamyl acetate-hydrolyzing esterase 1 homolog	2	1730.82		0.054535	16	0	yes	no	58.079	396440	218570	320170	326860	172970	214120	216440	219660	162620	380310	74914	76334	280410	156600	126810	185280	270810	121460
ALCELESGIPAAESQIVYAER	Q5TDH0;Q5TDH0-3;G1R7V1	Q5TDH0	DDI2	Protein DDI1 homolog 2	2,3	2305.13		5.8593e-27	21	0	yes	no	148.75	1986600	978800	1681000	3019000	1628500	1667000	2081700	1898900	1602100	4970500	1646800	2448100	3329000	2303700	3154100	2901100	3203700	1077900
ALCELESGIPAAESQIVYAERPLTDNHR	Q5TDH0;Q5TDH0-3;G1R7V1	Q5TDH0	DDI2	Protein DDI1 homolog 2	3,4	3138.54		4.6733e-05	28	1	yes	no	85.062	3567000	1852000	3329800	4045300	3021900	2671000	3288400	2932300	3072500	7903100	3779400	3045000	5943500	3611300	3734600	4902000	4276300	2384100
ALCHLNVPVTVVLDAAVGYIMEK	J3KMX9;Q14232	J3KMX9	EIF2B1	Translation initiation factor eIF-2B subunit alpha	3	2511.32		0.00031698	23	0	yes	no	61.276	328100	176140	250340	439210	211870	210800	164550	158870	258470	410540	138480	163940	235760	145570	0	174130	178840	167440
ALCQITDSTMLQAIER	Q9Y678	Q9Y678	COPG1	Coatomer subunit gamma-1	3	1848.91		0.0021359	16	0	yes	yes	66.215	488450	157930	337050	232610	495580	155960	437390	163980	77391	326800	215150	73901	211170	178660	252110	117550	168480	153590
ALCVINPGNPTGQVQTR	P24298;B4DPT5	P24298	GPT	Alanine aminotransferase 1	2	1823.93		0.0018589	17	0	yes	no	79.92	0	0	99546	41181	0	0	50839	15201	0	0	54184	13719	0	0	22325	37435	246630	53804
ALDCSEVTVR	Q6XQN6;C9JC60;Q6XQN6-2;Q6XQN6-3;G5E977;C9J8U2;0YF31	Q6XQN6	NAPRT1	Nicotinate phosphoribosyltransferase	2	1148.55		7.134e-11	10	0	yes	no	172.27	4414700	2874300	4661200	4213700	4258800	3731100	4376400	3236200	3606200	13277000	4230100	4266900	8952200	4259900	4242600	5805900	3753600	1923700
ALDDISESIK	Q9Y3B8;0YGR4;0YG54;F5GYG5;F5GX07;0YG83;0YH58	Q9Y3B8	REXO2	Oligoribonuclease, mitochondrial	2	1089.56		0.0021667	10	0	yes	no	99.283	924890	623320	0	1234400	824960	732110	990810	817670	761020	1588800	754250	499910	1018800	869450	973110	897700	1105900	873830
ALDDMISTLK	Q5SZY0;B3KX11;P49368;P49368-2;Q2TU64;E9PRC8;Q5SZX6;Q5SZX9;Q5SZW8;E9PM09	Q5SZY0	CCT3	T-complex protein 1 subunit gamma	2	1105.57	281	1.5633e-07	10	0	yes	no	146.11	1494600	223050	501360	206620	576070	63401	332920	136140	328050	527730	315340	141510	278550	242800	744290	237640	82224	89705
ALDEGDIALLK	P35998	P35998	PSMC2	26S protease regulatory subunit 7	2	1156.63		9.9403e-13	11	0	yes	yes	150.46	3835100	405970	2569100	1183700	1585900	1056500	2700900	215320	205490	1769900	271020	137390	437950	493480	1535400	1125900	2127700	758850
ALDEGIPITSASYYATVTLDQVR	Q5T6V5	Q5T6V5	C9orf64	UPF0553 protein C9orf64	2,3	2482.26		3.4476e-60	23	0	yes	yes	173.19	824610	652260	992820	1023500	667260	621350	525600	471820	551700	705780	510280	401080	648880	517490	416500	450060	436840	680790
ALDELMDGDIIVFQK	B7Z815;Q93009;F5H8E5;B7Z855;B7ZAX6;B7Z7T5	B7Z815	USP7	Ubiquitin carboxyl-terminal hydrolase;Ubiquitin carboxyl-terminal hydrolase 7	2	1705.86	382	0.00019337	15	0	yes	no	119.87	107480	21578	121860	59729	52079	23199	0	30445	55212	151500	40949	13837	77629	73577	52073	69003	63754	42883
ALDEYYDK	P38606;G3QP75;Q2PFS7	P38606	ATP6V1A	V-type proton ATPase catalytic subunit A	2	1015.45		0.0010707	8	0	yes	no	137.14	986090	696810	1407200	847540	1456500	522440	721920	522770	312000	1876700	597990	231730	738570	264280	452600	879240	392400	246640
ALDFIASK	P12814;P12814-3;K7C607;B7TY16;2NLM0;9KV75;B7Z565;Q86TX4;B4DRP5;Q08043;B2R8Y4;B4DZQ2;G3V5M4;O43707;B4E337;B4DSX0	O43707	ACTN1;ACTN3;ACTN4	Alpha-actinin-1;Alpha-actinin-3;Alpha-actinin-4	2	863.475		0.064396	8	0	no	no	76.17	561470	325180	301740	201450	955910	160270	99284	63736	114240	393230	59206	40891	75550	21336	27076	38087	34292	31592
ALDGAFTEENR	Q9Y490;Q5TCU6	Q9Y490	TLN1	Talin-1	2	1221.56		1.51e-13	11	0	yes	no	158.56	0	0	41741	0	919620	0	0	0	0	0	0	0	0	0	0	0	0	0
ALDGPEQMELEEGK	P62195;J3QQM1;J3QSE0;J3KTQ9	P62195	PSMC5	26S protease regulatory subunit 8	2	1544.7	1397	8.3281e-05	14	0	yes	no	132.97	608170	148580	422780	336250	196670	162750	197110	208110	150520	331800	0	125710	247010	136830	175130	195160	141500	62684
ALDIAENEMPGLMR	P23526	P23526	AHCY	Adenosylhomocysteinase	2,3	1558.75	1033;1034	3.7865e-62	14	0	yes	yes	212.55	8927800	4836500	11200000	9806200	8641200	8250000	7676800	6151400	7192800	11947000	5964300	5415900	6521300	4871800	4872200	5915400	7059200	4422500
ALDLDSSCK	P31948;A8K690;G3XAD8;Q3ZCU9;F5H0T1;B4DM70;0YGI8	P31948	STIP1	Stress-induced-phosphoprotein 1	2	1007.46		0.0010236	9	0	yes	no	122.96	4541600	1435600	5246000	2761400	3043800	1086700	3522900	1373800	1632100	3379600	2774200	1185200	2706600	837910	1214800	1884400	1616500	865030
ALDLVAAK	Q6IBN0;O43242;Q96N86;B4DEB0;B4DV84;Q8N9M2;B4DT72;0YGV8	Q6IBN0	PSMD3	26S proteasome non-ATPase regulatory subunit 3	2	799.48		0.034086	8	0	yes	no	87.696	1097100	240030	990980	580740	716250	250850	842000	160340	473080	894210	340630	100810	406120	112740	235150	426570	462630	130770
ALDLVSDPEYINLMK	Q9H8M7	Q9H8M7	FAM188A	Protein FAM188A	2	1719.88		1.3648e-11	15	0	yes	yes	143.93	1404300	701880	1572900	1532200	1205700	1096500	1205400	815100	854030	2000900	843920	727740	954550	657300	789840	648530	877610	667980
ALDPLLYEK	Q92696;Q6FHF7;0YLH3;0YMG5;0YKZ8	Q92696	RABGGTA	Geranylgeranyl transferase type-2 subunit alpha	2	1060.58		0.01234	9	0	no	no	90.15	882990	404780	1225200	777220	940850	542260	665880	462670	306170	1266200	336470	173660	348680	68017	186420	98747	125450	101870
ALDQASEEIWNDFR	G3V1U3;B3KWL6;B4DUX5;P50579;F8VY03;F8VQZ7;F8VRR3;Q8NB11;G3XA91;F8VZX9	G3V1U3	METAP2	Methionine aminopeptidase;Methionine aminopeptidase 2	2,3	1692.77		1.6864e-05	14	0	yes	no	123.72	241150	122610	95709	119040	74126	71474	116630	77287	33153	204960	268910	97152	176740	91681	209810	189450	130140	140850
ALDTMNFDVIK	G1QSH3;P11940;B4DZW4;E7ERJ7;B4DQX0;3A5M3;B3KT93;Q9H361;Q3ZCS4;0YBN4;B1ANR0;K7BG41;Q13310;Q6IQ30;G3QN25;L5L895;0YEQ8	G1QSH3	PABPC1;PABPC3;PABPC4	Polyadenylate-binding protein 1;Polyadenylate-binding protein 3;Polyadenylate-binding protein 4	2	1265.63	484	0.0062898	11	0	yes	no	89.266	301680	111530	74666	64787	231030	36428	63695	42716	44567	109590	168640	38287	71875	45719	136160	0	50286	32025
ALDVGSGSGILTACFAR	P22061;7BY58;B7Z972	P22061	PCMT1	Protein-L-isoaspartate(D-aspartate) O-methyltransferase;Protein-L-isoaspartate O-methyltransferase	2	1693.85		9.5654e-71	17	0	yes	no	207.66	1594100	1203400	1615500	2699700	1207500	1662000	1157400	1968100	1200800	3424800	1200900	1587800	2270300	1098700	1357000	1948900	1866200	1427700
ALDVMVSTFHK	P26447	P26447	S100A4	Protein S100-A4	2,3	1246.64	1053	3.2741e-06	11	0	yes	yes	126.03	6696200	6561800	14153000	18531000	20538000	31314000	15971000	28539000	24254000	70519000	19392000	21391000	30077000	11880000	16379000	14414000	13885000	20946000
ALDVSASDDEIAR	P13798;C9JIF9;7C1U0	P13798	APEH	Acylamino-acid-releasing enzyme	2	1360.65		5.8786e-68	13	0	no	no	237.53	21362000	11837000	27845000	12954000	24597000	9090200	17002000	8296700	7151300	19616000	13753000	5456200	12404000	7344700	8326300	11892000	15841000	6975300
ALDYYMLR	Q9Y490;Q5TCU6	Q9Y490	TLN1	Talin-1	2	1043.51		0.024303	8	0	yes	no	93.429	86480	77866	44550	89336	257150	24753	24648	0	14829	89722	16150	13524	38608	0	0	21666	0	0
ALEAAQIIIDVLQLPMSK	Q08623;Q08623-3;Q08623-4	Q08623	HDHD1	Pseudouridine-5-monophosphatase	2,3	1952.1	1500	0.00034129	18	0	yes	no	90.755	321370	251110	331820	470800	124860	97415	83799	73367	63907	321470	69568	134140	220960	112610	200540	102620	202910	126790
ALEAFETFK	Q00796;0YLA4;B4DKI2	Q00796	SORD	Sorbitol dehydrogenase	2	1054.53		0.0014284	9	0	no	no	115.71	1225200	1015100	1294100	1238400	1360200	1098200	890140	684540	508020	1918300	1475200	532260	2282100	948640	1433100	1382500	1532100	1174000
ALEATTEHIR	Q9Y490;Q5TCU6;G3HN02	Q9Y490	TLN1	Talin-1	2	1139.59		0.00011275	10	0	no	no	117.71	138540	160950	67395	137550	495490	0	30622	16820	43121	81936	33573	27395	33912	11023	0	26057	0	17325
ALEDLAQELEK	P11277;P11277-2;P11277-3;O14724;B2RMN7;G7MYA8	B2RMN7	SPTB;HSpTB1;EGK_18288	Spectrin beta chain, erythrocytic	2	1257.65		6.7644e-14	11	0	no	no	162.49	320230	0	83433	136020	0	54365	91450	45792	359930	714420	107900	46896	127220	123460	100180	169480	131360	81416
ALEEALEAK	P35580;P35580-3;B2RWP9;P35580-2;F8W6L6;D3DTS1	P35580	MYH10	Myosin-10	2	972.513		0.059465	9	0	no	no	70.399	846170	266020	92741	53883	650830	179440	101400	57506	62555	256370	0	0	40499	27886	0	68345	0	0
ALEEAMEQK	P35579;P35579-2	P35579	MYH9	Myosin-9	2	1047.49	1121	7.683e-06	9	0	no	no	166.07	0	2084500	0	1181300	2952900	923170	1050200	1085400	644530	3558600	656530	743120	1919000	1027100	0	1854100	0	522410
ALEEANADLEVK	114667176;P02533;15431310;12803709;30584787;119581150;386848;38503465;154090941;P19012;B3KVF5;60814531;24430190;125081;60826407;73965801;149433305;1708590;111035014;B4E204;B4DL17;1245902;114671783;F6YKA7;146741522;P08779;24430192;1195531;186685;B4DWU0;B4E2J5	114667176	KRT14;KRT15;KRT16	Keratin, type I cytoskeletal 14;Keratin, type I cytoskeletal 15;Keratin, type I cytoskeletal 16	2	1300.65		0.026062	12	0	no	no	62.287	0	0	0	24335	101970	0	31634	19359	27839	0	56554	0	0	23814	0	0	0	0
ALEENNNFSK	B7Z4N6;Q93045;2QWB7	B7Z4N6	STMN2	Stathmin-2	2	1164.54		3.2696e-06	10	0	yes	no	136.49	139210	228860	109080	104600	0	77561	48134	78110	92383	185600	63262	61494	196720	80694	187510	124870	92802	130140
ALEESNYELEGK	114667513;114667511;P13645;40354192;147744568;114667509;119581085;114667507;109115264;109115262;109115260;623409;307086;61740600;87045985;112983636;387397;116242600;223657;7638398	114667513	KRT10	Keratin, type I cytoskeletal 10	2	1380.64		5.6887e-30	12	0	yes	no	193.28	982690	540410	849750	586360	543730	196680	743320	529480	369680	408570	1755600	293740	398640	215870	652810	671010	362810	140080
ALEHFTDLYDIK	Q00610-2;Q00610	Q00610-2	CLTC	Clathrin heavy chain 1	2,3	1463.73		4.7743e-09	12	0	yes	no	138.99	2157700	926290	1797100	1067800	4609900	2326900	1569000	526800	1891000	5758800	1242900	473030	1578000	1587500	990440	2091000	2303100	726820
ALEHSALAINHK	P17812;B4DMB5;Q9NRF8	P17812	CTPS1;CTPS2	CTP synthase 1;CTP synthase 2	2,3	1302.7		3.4423e-06	12	0	no	no	130.01	1562700	392850	1260000	514740	1826200	296330	1141300	490280	389520	963580	872450	403150	676780	340130	567300	815420	262310	183850
ALEIIPR	Q99832;Q53HV2;Q6IBT3;G7NAC2;B8ZZC9;F5GZK5;Q99832-4;B7Z7I4;B7Z1C9;Q99832-2	Q99832	CCT7;EGK_05444	T-complex protein 1 subunit eta	2	810.496		0.019394	7	0	yes	no	108.24	1900300	530680	1207300	841710	1157400	328350	451250	569670	618310	3139600	987230	375130	1524500	733300	898840	1059700	579280	446230
ALELDPDNETYK	O43765;B4DEA6	O43765	SGTA	Small glutamine-rich tetratricopeptide repeat-containing protein alpha	2	1406.66		0.023282	12	0	yes	no	91.62	0	0	1675200	0	0	0	0	0	0	0	1017300	0	0	0	1107900	0	0	0
ALELDPNLYR	P35580;P35580-3;B2RWP9;P35580-2;F8W6L6	P35580	MYH10	Myosin-10	2	1202.63		0.0041092	10	0	no	no	91.549	826160	433840	113830	81930	792950	307760	140380	0	63887	248920	38793	14730	41104	37987	40570	86742	0	0
ALELDQER	P35241;F5H1A7;B7Z2S7;B7Z9U6;0YE16	P35241	RDX	Radixin	2	972.488		0.0060505	8	0	yes	no	109.44	530490	0	494500	267240	278920	0	511170	0	0	0	452260	170940	593640	0	0	529140	0	0
ALELDSNLYR	P35579;Q86XU5;P35579-2;A8K6E4;B4E3S1	P35579	MYH9	Myosin-9	2	1192.61		1.0496e-08	10	0	no	no	155.11	2506200	1405400	509810	287340	3352300	559470	817670	372900	550440	1307500	405270	163260	454060	344480	256690	387710	149990	185460
ALELDSNNEK	Q02790;B2R9U2	Q02790	FKBP4	Peptidyl-prolyl cis-trans isomerase FKBP4;Peptidyl-prolyl cis-trans isomerase FKBP4, N-terminally processed	2	1131.54		4.7747e-15	10	0	yes	no	190.57	593940	401270	1486700	134700	455810	281250	489360	340350	484920	1299100	431900	167100	803630	240110	404580	555910	701970	332420
ALELEQELR	P24298;B4DPT5;B4E1C6	P24298	GPT	Alanine aminotransferase 1	2	1099.59		0.0011262	9	0	yes	no	119.62	0	0	181800	37379	0	0	75404	69472	100370	191380	95473	132280	0	64787	86700	98391	386250	73631
ALELEQER	P26038	P26038	MSN	Moesin	2	986.503		0.0051834	8	0	no	no	115.71	0	664750	0	0	0	0	0	0	0	0	0	408670	0	0	734960	1060400	0	0
ALELLEQAAVGPAPDSLQVSAQPAEQELR	Q96NA2	Q96NA2	RILP	Rab-interacting lysosomal protein	3	3029.57		1.1533e-05	29	0	yes	yes	75.193	409000	152070	483290	300190	256300	79129	84417	43155	285610	718180	152940	95393	270250	236330	197060	174650	177940	194800
ALENDPDCR	P13796;G1QQQ7;Q53FI1;Q59GX5	P13796	LCP1	Plastin-2	2	1088.46		1.3723e-05	9	0	no	no	142	1494600	738010	2761000	2181900	1639700	701970	1769800	785810	1354400	3641000	1319400	816300	1315700	1074100	1207800	1305300	1397900	821000
ALENTAVK	Q5VZU9;P29144;B7Z920	P29144	TPP2	Tripeptidyl-peptidase 2	2	844.465		1.8391e-06	8	0	no	no	180.93	3502300	1340600	5173400	2129500	2962700	1283700	2395600	1118600	928110	5688200	2685100	739930	2408800	1457400	1501700	2339500	2574400	961400
ALEQKPDDAQYYCQR	A8K7W3;2NJZ5;Q9Y2Z0;A8K5T7;Q9P1S2	A8K7W3	SUGT1	Suppressor of G2 allele of SKP1 homolog	3	1883.85		0.0001769	15	1	yes	no	107.65	268890	261060	0	387730	212250	148170	0	128800	135830	361400	158240	141510	338340	166760	205860	182480	106520	99553
ALEQQVEEMK	P35579;P35579-2;Q6ZNL4	P35579	MYH9;FLJ00279	Myosin-9	2	1203.58	1122	6.1367e-10	10	0	no	no	172.61	1571600	1133300	200290	339230	2560000	636310	369150	304590	251560	713480	192650	103370	319930	133160	161990	266720	166850	88451
ALEQQVEEMKTQLEELEDELQATEDAK	P35579;P35579-2;Q6ZNL4	P35579	MYH9;FLJ00279	Myosin-9	3	3146.48	1122	0.00039955	27	1	no	no	71.696	79600	231060	0	49552	125340	152730	0	36989	49062	79488	31636	25983	49467	0	0	0	0	39389
ALEQQVEEMR	P35580;P35580-3;B2RWP9;P35580-2;F8W6L6;D3DTS1	P35580	MYH10	Myosin-10	2	1231.59	1151	0.0017736	10	0	yes	no	103.21	508990	129230	0	16675	598380	97918	24911	0	16844	116790	0	0	0	0	14055	29089	0	0
ALESDMAPVLIMATNR	Q9Y230;B3KQ59;B3KNL2;A6MK39	Q9Y230	RUVBL2	RuvB-like 2	2	1730.87		2.3709e-24	16	0	yes	no	158.29	596370	329550	698820	733050	498280	372880	409150	335880	309480	750550	439050	279510	793240	410890	198600	312980	228920	203900
ALESPERPFLAILGGAK	P00558;B4E1H9;B4DWQ3	P00558	PGK1	Phosphoglycerate kinase 1;Phosphoglycerate kinase	2,3	1767.99		5.8591e-06	17	1	no	no	136.33	48325000	29073000	56746000	62165000	48223000	53803000	36482000	49439000	32644000	67280000	39085000	33467000	52088000	30889000	40797000	43882000	94344000	42283000
ALESSIAPIVIFASNR	Q9Y265;B5BUB1;L5LX04;Q9Y265-2;E7ETR0;B3KRS7;7C4G5;7C4I3	Q9Y265	RUVBL1	RuvB-like 1	2,3	1686.93		8.439e-12	16	0	yes	no	138.31	1560800	983410	1852800	1888100	1313100	1042300	1113900	943450	823330	2105500	957550	789290	2099400	957690	650820	1004900	878450	738290
ALEVAEYLTPVLK	Q9NT62;Q9NT62-2;F8WDI0	Q9NT62	ATG3	Ubiquitin-like-conjugating enzyme ATG3	2,3	1444.82		7.626e-12	13	0	yes	no	147.26	2332700	1318500	1715900	3187800	1613200	1521700	1388800	1795700	727330	2044300	1729800	1825800	1971600	1269800	1730500	1674900	829300	1239100
ALEVYDLIR	Q9H5X1;G1RP89;0YKV4	Q9H5X1	FAM96A	MIP18 family protein FAM96A	2	1090.6		0.0014229	9	0	yes	no	114.97	297060	231910	447420	596350	262980	317160	185380	329490	434180	933310	260930	311530	440360	307800	311170	367380	493760	381800
ALEYACGIK	Q9H008;Q9H008-2;Q5T1Z0	Q9H008	LHPP	Phospholysine phosphohistidine inorganic pyrophosphate phosphatase	2	1023.51		0.021744	9	0	yes	no	83.998	241650	174590	913070	908850	227800	402920	498930	657970	982060	2566900	0	537700	620860	660540	0	1222200	1491900	0
ALFAISCLVR	Q9NZL4;B4DG11	Q9NZL4	HSPBP1	Hsp70-binding protein 1	2	1148.64		0.0013187	10	0	yes	no	101.97	164510	145390	166680	364090	112820	207040	105000	107180	126190	355490	60247	110180	192860	114070	86520	172710	110460	88125
ALFDFNGNDEEDLPFK	P46108;P46108-2	P46108	CRK	Adapter molecule crk	2	1869.84		0.027981	16	0	yes	no	52.93	0	122170	347730	349580	0	196370	0	0	207160	532800	0	155290	268570	0	196970	0	260670	176840
ALFEEVPELLTEAEK	A8K202;B4DP06;7C1S2;7BZU3;P31939;E9PBU3;B2R7P8	P31939	ATIC	Bifunctional purine biosynthesis protein PURH;Phosphoribosylaminoimidazolecarboxamide formyltransferase;IMP cyclohydrolase	2,3	1716.88		2.9684e-40	15	0	no	no	189.99	15063000	8666100	14144000	12274000	10870000	7972400	13196000	8690200	5896300	13349000	8524600	6457600	6688400	4969400	11808000	8793500	7063300	6068900
ALFEEVPELLTEAEKK	A8K202;B4DP06;7C1S2;7BZU3;P31939;E9PBU3;B2R7P8	P31939	ATIC	Bifunctional purine biosynthesis protein PURH;Phosphoribosylaminoimidazolecarboxamide formyltransferase;IMP cyclohydrolase	2,3	1844.98		0.0044408	16	1	no	no	88.768	1138400	867530	2178400	1546100	773600	1101000	636980	681690	747980	1665500	1145500	28665	625810	441650	1099100	901460	54845	77592
ALFPGDSEIDQLFR	G1S738;P24941;UPI0002AF51A6;UPI0002AF51D3;G3V5T9;E7ESI2;B4DDL9;UPI0002AF51B6;UPI0002AF517E;UPI0002AF5188;UPI0002AF517F;UPI0002AF51BC;Q00526;2QDX1	G1S738	CDK2;CDK3	Cyclin-dependent kinase 2;Cyclin-dependent kinase 3	2	1606.8		1.5286e-05	14	0	yes	no	125.97	282900	130840	225780	626800	353600	280740	433800	311620	289780	1364900	309170	314530	729330	458720	705590	682680	457400	585650
ALFSEHEGYFGAVGALLELLK	Q9BZ23-4;Q9BZ23;D3DVZ1;Q6P1K9	Q9BZ23-4	PANK2;hCG_39342	Pantothenate kinase 2, mitochondrial	3	2263.19		3.9216e-05	21	0	yes	no	93.371	152380	0	273830	297740	215150	154210	254310	270510	243920	445400	194810	283770	482400	253490	332690	368650	125490	143430
ALGALVDSCAPGLCPDWDSWDASKPVTNAR	P21333;Q5HY54;Q60FE6;A6NDY9;F8WE98	P21333	FLNA	Filamin-A	3	3228.5		0.005446	30	1	yes	no	55.986	178400	212930	157120	357270	527080	124380	83529	54185	75244	236550	0	49741	69354	40713	46304	56314	58048	30186
ALGDFDYK	P35813;B2R8E4;G3SHN6;B5BUD5;P35813-2	P35813	PPM1A	Protein phosphatase 1A	2	927.434		0.021808	8	0	yes	no	91.069	246890	275940	329960	308000	314950	189410	241180	289880	236520	552560	161350	214110	429340	249480	427070	430750	316190	246220
ALGDLISATK	Q9Y490;Q5TCU6;G3HN02	Q9Y490	TLN1	Talin-1	2	987.56		0.00027301	10	0	no	no	116.55	232420	0	0	0	868640	0	46434	0	0	0	49340	0	0	22944	0	38346	0	0
ALGLASGELAAR	Q8WZA9;B7ZMD6	Q8WZA9	IRGQ	Immunity-related GTPase family Q protein	2	1127.63		3.3378e-08	12	0	yes	no	142.08	330690	185320	243680	316930	291140	220600	317500	168360	102480	452550	232550	104790	201380	93969	229430	238060	157290	121250
ALGLGVEQLPVVFEDVVLHQATILPK	P49327	P49327	FASN	Fatty acid synthase;[Acyl-carrier-protein] S-acetyltransferase;[Acyl-carrier-protein] S-malonyltransferase;3-oxoacyl-[acyl-carrier-protein] synthase;3-oxoacyl-[acyl-carrier-protein] reductase;3-hydroxyacyl-[acyl-carrier-protein] dehydratase;Enoyl-[acyl-carrier-protein] reductase;Oleoyl-[acyl-carrier-protein] hydrolase	3,4	2784.58		3.6119e-05	26	0	yes	yes	77.469	7697500	4230000	4797500	6978900	7911600	6163900	4370200	2739300	663380	4556500	2616600	1314700	2156400	1312400	3482200	1698500	1604000	1119000
ALGNNFYEYYVDDPPR	B7ZLM8;Q53F59;P30047	B7ZLM8	GCHFR	GTP cyclohydrolase 1 feedback regulatory protein	2	1931.87		1.3679e-11	16	0	yes	no	136.36	238510	94599	325240	246120	224610	157700	138570	208020	292350	593970	69303	90080	147750	0	97251	0	138610	66070
ALGPEQLLR	B4DYK6;P36915;I7GJL9;Q0EFC6;B4DWZ0;B7ZAS6;E7ETJ1;P36915-2;Q86Z07	B4DYK6	GNL1;HSR1	Guanine nucleotide-binding protein-like 1	2	995.576		5.187e-05	9	0	yes	no	140.83	305940	150410	309170	319600	316950	163700	254490	0	116610	409130	194660	104420	211760	150390	200390	0	148040	124520
ALGQNPTNAEVLR	P12829;I3L532;I3L3U1	P12829	MYL4	Myosin light chain 4	2	1381.73		6.2411e-23	13	0	yes	no	174.94	1447500	1626900	459770	649170	1667600	1586200	406110	780030	948240	2781100	375940	313210	661000	387230	328040	561330	346740	317040
ALGSEVQDASK	Q9H2G2-2;Q9H2G2;B4DZC9	Q9H2G2-2	SLK	STE20-like serine/threonine-protein kinase	2	1103.55		0.030512	11	0	yes	no	67.749	179990	65071	76771	83759	134140	27459	97862	45817	48942	167570	106920	43114	118720	56712	71308	83707	39863	30373
ALGSVGPVDLLVNNAAVALLQPFLEVTK	Q7Z4W1;J3KS22;J3QS36;J3QL34;J3KRZ4;J3KSZ5	Q7Z4W1	DCXR	L-xylulose reductase	2,3	2847.61		1.3307e-11	28	0	yes	no	106.06	2505700	2270100	2631400	3989700	2277500	2160400	2865300	3365000	2859600	5485700	3311100	2742600	6146600	3771300	4819800	3667300	4126300	4069800
ALGTLGMTTNEK	Q5T4S7-3;Q5T4S7;Q5T4S7-2;Q5T4S7-4;K7DB04;B4DYV5;B4DPF6;B3KMT2;B3KM62	Q5T4S7-3	UBR4	E3 ubiquitin-protein ligase UBR4	2	1234.62	262	0.0008748	12	0	no	no	110.15	266680	98834	143290	82799	186340	35660	112700	42737	73642	208290	98062	42709	159540	63985	66456	84101	63019	34463
ALHFVFK	Q9HC38-2;A8K8F0;B4DX01;Q9HC38;I3L3Q4;Q9HC38-3;I3L1F4;I3NI27;I3NI24;I3L2C2;I3L277	Q9HC38-2	GLOD4	Glyoxalase domain-containing protein 4	2	860.491		0.034181	7	0	yes	no	95.957	747000	378870	1252000	934700	830990	845600	671430	761680	793220	1715000	519350	456270	774830	570050	636380	637310	781790	826930
ALHHGIDLEK	P14868;7BZ35	P14868	DARS	Aspartate--tRNA ligase, cytoplasmic	2	1131.6		0.055831	10	0	yes	no	60.167	0	69945	38181	182630	91044	128320	43612	54645	59171	137300	50192	41624	39855	110800	108170	51218	82695	116380
ALHQLYYDPNIENK	O94829;A8K2A8;Q6PKD4	O94829	IPO13	Importin-13	3	1716.85		0.0056573	14	0	yes	no	91.307	239890	0	226840	0	233550	0	112750	0	50467	0	102110	43645	78452	45235	0	0	0	0
ALHSLLLR	Q15102;UPI0002A4760B	Q15102	PAFAH1B3	Platelet-activating factor acetylhydrolase IB subunit gamma	2	921.576		0.0063581	8	0	yes	no	110.12	463750	171830	766450	474580	326390	169080	135190	234150	437220	845800	154760	124750	367710	340960	311320	310970	624710	496760
ALHSVLQAVPLNELR	Q16401;A8K4T6;Q16401-2;F2Z3J2	Q16401	PSMD5	26S proteasome non-ATPase regulatory subunit 5	2,3	1658.95		1.4211e-33	15	0	yes	no	176.19	3139400	1355700	3179400	3517000	2969100	1439500	2619100	3372900	3433600	9529600	2081400	2267400	4502600	2316200	2560700	3578100	2499000	2351200
ALIAAQYSGAQVR	P26641;B4DUK7;B4DSR4;Q2F838	P26641	EEF1G	Elongation factor 1-gamma	2	1346.73		0.00059966	13	0	no	no	116.19	374610	1025100	74441	22969	1032500	456980	0	0	952390	2328700	0	0	148410	81341	0	130400	0	0
ALIAGGGAPEIELALR	P50991;P50991-2;A8K3C3;B7Z2Z8	P50991	CCT4	T-complex protein 1 subunit delta	2	1549.88		2.0099e-07	16	0	yes	no	130.95	8574000	2562200	4570700	4235200	5316500	2062600	2587800	3328100	2738900	19351000	4582000	2373200	6011600	3675300	4674700	3862200	2218400	2003100
ALIDPSSGLPNR	B4DUJ0;B4DXW9;0Y555;Q92530;Q5QPM7;E7ER20;B4DFK1	Q92530	PSMF1	Proteasome inhibitor PI31 subunit	2	1238.66		0.0030139	12	0	no	no	85.813	493630	322940	408580	0	226690	0	0	0	86846	125800	0	0	8290.2	0	0	0	0	0
ALIEVLQPLIAEHQAR	P23381	P23381	WARS	Tryptophan--tRNA ligase, cytoplasmic;T1-TrpRS;T2-TrpRS	2,3	1800.03		2.979e-18	16	0	yes	yes	154.65	8581000	4543500	5696100	5605000	6009400	3674600	3931800	3278400	2440200	5638400	790700	470460	952830	1724500	2342400	1083800	1201100	1666200
ALILVGGYGTR	Q9Y5P6;Q9Y5P6-2	Q9Y5P6	GMPPB	Mannose-1-phosphate guanyltransferase beta	2	1118.64		0.0001221	11	0	yes	no	116.55	1577800	460060	1128300	618740	1235100	526210	592850	426110	1029300	963420	209520	124600	309350	271080	384770	340340	530620	273210
ALIQYFSPYVSADMHR	C9JFE4;Q13098-5;Q13098;K7C6Z9;B4DND6;9FTC0;Q13098-6;J3QQX0;A8K070	C9JFE4	GPS1	COP9 signalosome complex subunit 1	3	1896.92		0.0060195	16	0	no	no	56.514	0	45929	504080	102590	313690	92533	308800	32352	219370	539890	291420	143250	403700	52347	124120	115570	214810	92391
ALLAGQAALLQALMELAPASAPAR	Q9BTY7;P0CB43	Q9BTY7	FAM203A;FAM203B	Protein FAM203A;Protein FAM203B	3	2346.31		5.6143e-07	24	0	yes	no	101.6	316290	135330	277830	468220	143330	18233	236550	207030	128780	466540	298610	197960	498650	289410	179550	330960	181630	244570
ALLCYNR	Q9UHD1;Q9UHD1-2;E9PPQ5;E9PIZ4;E9PSD5;E9PL00;E9PIF7	Q9UHD1	CHORDC1	Cysteine and histidine-rich domain-containing protein 1	2	908.454		0.038257	7	0	yes	no	92.692	206410	235530	273860	289250	218740	148020	174010	0	151890	292420	143680	0	141350	97541	0	112880	123980	118270
ALLELQEYFGSLAA	Q9BY32;Q9BY32-2;Q9BY32-3	Q9BY32	ITPA	Inosine triphosphate pyrophosphatase	2	1523.79		8.7345e-06	14	0	yes	no	128.76	374630	322520	0	171030	384170	408200	160370	283280	407180	1045800	251460	170930	249200	149700	250650	0	171100	320470
ALLELQLEPEELYQTFQR	P13639;B4DPU3;Q6PK56;B4DRE8	P13639	EEF2	Elongation factor 2	2,3	2219.15		1.168e-34	18	0	yes	no	166.3	1243100	1564700	426330	745870	1625900	832320	596180	414170	40805	914250	410380	175340	653860	427500	1249500	417240	290070	336710
ALLEVLGR	B4DT01;Q16775;3BPK3;3BPQ4	B4DT01	HAGH	Hydroxyacylglutathione hydrolase, mitochondrial	2	869.533		2.0629e-06	8	0	no	no	179.21	4703700	4403400	4548100	5071900	4453400	4232800	5818800	5947600	4623100	12937000	5077900	6314100	9987900	4597600	6241600	9773700	8467300	5546600
ALLEVVQSGGK	Q05DH1;O14818;Q8TAA3-2;B0YJ74;Q8TAA3-5;Q8TAA3	Q05DH1	PSMA7;PSMA8	Proteasome subunit alpha type;Proteasome subunit alpha type-7;Proteasome subunit alpha type-7-like	2	1099.62		6.9323e-14	11	0	yes	no	166.11	5239100	5122700	5910600	7972100	4329700	4129800	3741000	4659700	5253000	9605800	3359300	3610900	6631000	3792800	3847500	4351200	5129500	5024800
ALLFIPR	P08238;B4DMA2;B4DGL0;Q6PK50	P08238	HSP90AB1	Heat shock protein HSP 90-beta	2	828.522		0.035306	7	0	yes	no	95.957	1474200	629730	938050	759480	1411700	389650	1423300	606090	391770	1330800	1051400	309600	845150	524100	809300	876660	773800	396090
ALLFVPR	P07900;Q2VPJ6;O75322;Q86U12	P07900	HSP90AA1	Heat shock protein HSP 90-alpha	2	814.507		0.015166	7	0	yes	no	111.69	10648000	5063600	8509200	7827300	9079000	4319100	8268000	4054600	3479300	11258000	7075500	2584600	5793400	3332900	4814300	5428800	6685800	3174500
ALLGYADNQCK	Q9HC38-2;A8K8F0;Q9Y3E8;B4DX01;Q9HC38;B7Z403;I3L3Q4;B3KV49	Q9HC38-2	C17orf25;GLOD4	Glyoxalase domain-containing protein 4	2	1251.59		8.83e-05	11	0	yes	no	115	3074200	1206900	3466900	2736100	1929100	1787200	2229100	1463200	1312600	3324800	1698700	1131100	2599300	1476700	1669700	1555300	2328900	879050
ALLIFLEK	Q9NPQ8-4;Q9NPQ8;Q9NPQ8-3;Q9NPQ8-2;0YEN0	Q9NPQ8	RIC8A	Synembryn-A	2	945.59		0.010357	8	0	no	no	102.51	1122900	443220	417960	406100	683890	363890	621100	505500	243880	613890	564320	435600	400520	285180	252450	353030	185100	132970
ALLLSTYIK	O95782-2;O95782;9FQK7;O94973;O94973-2;B7Z5S9;O94973-3;E9PJJ7;B7Z1Q4	O95782-2	AP2A1;AP2A2	AP-2 complex subunit alpha-1;AP-2 complex subunit alpha-2	2	1020.62		1.3875e-05	9	0	no	no	143.03	440350	160380	470320	353100	668980	293970	328630	134630	226020	1082300	337100	84670	386320	284230	217600	425170	245710	140810
ALLQEMPLTALLR	P10155-3;Q5LJA0;P10155-4;P10155	P10155-3	TROVE2	60 kDa SS-A/Ro ribonucleoprotein	2	1467.85		0.0016073	13	0	yes	no	92.939	195940	137060	109350	119460	80307	32190	72037	66237	70298	139650	32415	27761	104460	65106	77544	50611	34767	19448
ALLQMVQQFGVDFEK	K7C0T3;K7ESI9;P50570;K6ZVA6;F5H4R9;E9PEQ4;G3H6B2;Q59G96;B4DJ53	K7C0T3	DNM2	Dynamin-2	2	1751.89	609	0.00030863	15	0	yes	no	110.97	115060	99922	96358	260720	161280	79702	149490	121870	100850	368250	249580	145590	230870	168620	302400	255290	152110	162790
ALLQSSASR	Q9UQ80;Q05D08;F1SPH1	Q9UQ80	PA2G4	Proliferation-associated protein 2G4	2	931.509		3.136e-06	9	0	yes	no	172.98	6634400	1797700	7148400	3128100	8808900	5649800	5764900	2215600	1219400	3472000	4923300	1665900	6687500	1177900	1086100	3908700	5018100	821220
ALLTLADGR	P12429	P12429	ANXA3	Annexin A3	2	928.534		0.00066169	9	0	yes	yes	128.86	0	0	0	0	181660	0	0	0	260830	714520	0	29520	0	0	0	0	0	36428
ALLTPVAIAAGR	P00390;P00390-3;P00390-4;P00390-5	P00390	GSR	Glutathione reductase, mitochondrial	2	1151.7		3.6334e-08	12	0	yes	no	140.78	9063500	3428800	12223000	6639800	8001900	5151100	6800800	3387500	3208800	9767100	4917700	3464400	7132800	4184800	6369100	7290300	7400400	4570800
ALLVEPVINSYLLAER	P21980;B4DIT7;F5H6P0;B4DTN7	P21980	TGM2	Protein-glutamine gamma-glutamyltransferase 2	2,3	1799.02		1.0307e-53	16	0	yes	no	196.37	8430700	6252500	10745000	9136700	8231300	9166300	8006800	5079600	4743600	10328000	7423400	4283900	5117300	3345100	6506100	3681100	4518500	5389900
ALLVEVQLLESK	O00231;O00231-2;B4DTS5	O00231	PSMD11	26S proteasome non-ATPase regulatory subunit 11	2	1340.79		4.267e-08	12	0	yes	no	134.68	516070	477620	462980	645200	420800	306500	418130	408510	374910	604760	407510	286310	529090	274210	384580	348370	446470	223790
ALLVTASQCQQPAENK	Q01518-2;D3DPU2;B2RDY9;B4DNW7;B4DI38;Q01518;Q5T0R1	D3DPU2	CAP1	Adenylyl cyclase-associated protein;Adenylyl cyclase-associated protein 1	2,3	1756.88		6.3129e-266	16	0	no	no	328.41	5666000	3462700	3737600	3306700	4268300	1778500	2423400	1783400	2561600	6810100	1827200	1440400	3077200	1875200	1969900	1878800	1925700	985020
ALMDEVVK	P00558;B4E1H9;E7ERH5;B4DHB3;B4DWQ3	P00558	PGK1	Phosphoglycerate kinase 1;Phosphoglycerate kinase	2	903.474	336	0.00028269	8	0	no	no	171.38	14101000	7654800	16791000	14804000	22787000	10166000	13269000	8992000	7360600	19993000	10413000	6657500	13100000	7570600	8959000	9835900	11530000	9204900
ALMQVVDFLSR	Q9GZT8;Q9GZT8-3;Q6X734	Q9GZT8	NIF3L1	NIF3-like protein 1	2	1277.68	1714	2.151e-06	11	0	yes	no	138.42	3452600	1861300	4453300	4427900	2658500	3024700	2916300	2816300	2374300	5458400	2471100	527450	3587500	2705200	2717100	3105100	3308000	2501800
ALMVEWTDEFK	Q92783-2;Q92783;B2RAY1	Q92783-2	STAM	Signal transducing adapter molecule 1	2	1367.64		0.002111	11	0	yes	no	88.596	69447	49201	120850	113440	152200	45188	0	26288	0	211100	52434	0	167020	57551	62373	72569	48642	34857
ALNFEFDLVFTSVLNR	P07738;B3KUR3;Q59GR5	P07738	BPGM	Bisphosphoglycerate mutase;Phosphoglycerate mutase	2,3	1883.98		4.5191e-128	16	0	yes	no	262.24	1034400	825860	697640	3128500	1176800	2937600	1929400	1549400	1715600	1715800	1098700	2013900	2007000	1129700	1625300	1289300	2751700	1050200
ALNRPPTYPTK	P55010;Q6IBU0;F7ICJ0;Q32Q19;Q05DF3	P55010	EIF5	Eukaryotic translation initiation factor 5	2	1256.69		0.049386	11	1	yes	no	90.697	76682	117180	105730	298850	115280	172120	89891	79661	70803	101380	75758	49806	49743	62982	115660	70252	61995	81873
ALNSIIDVYHK	P05109	P05109	S100A8	Protein S100-A8;Protein S100-A8, N-terminally processed	2,3	1271.69		1.1233e-15	11	0	yes	yes	174.23	0	2548000	0	1784000	5545100	143280	0	0	10827000	37314000	0	2042400	1424100	222350	0	176530	0	1243200
ALNVEPDGTGLTCSLAPNIISQL	P30044-2;P30044;UPI00001B09B9;P30044-3;B7ZVW3;A6NC19	P30044-2	PRDX5	Peroxiredoxin-5, mitochondrial	2	2382.21		1.4748e-05	23	0	yes	no	97.352	117320	125210	103790	103550	98368	107760	46258	83865	96347	246440	67022	47929	84724	81264	80847	135180	87716	159780
ALPAVQQNNLDEDLIR	P22314	P22314	UBA1	Ubiquitin-like modifier-activating enzyme 1	2,3	1807.94		1.8011e-95	16	0	yes	yes	235.35	23422000	8821200	22614000	14510000	14359000	7177900	13866000	5376100	5217800	15489000	14414000	5202800	9229100	6877200	8206800	8132800	9955900	6239800
ALPFWNEEIVPQIK	Q53G35;P18669;Q6FHK8;Q6P6D7;B4DKL5;B7Z9E5;B4DJA4;P15259;A4D2J6;Q8N0Y7;B7ZW15	Q53G35	PGAM1;PGAM2;PGAM4	Phosphoglycerate mutase;Phosphoglycerate mutase 1;Phosphoglycerate mutase 2;Probable phosphoglycerate mutase 4	2,3	1682.9		6.938e-08	14	0	yes	no	130.69	17267000	11267000	24479000	23759000	20092000	23394000	17656000	16171000	13861000	23985000	13892000	12846000	13264000	11190000	12601000	14772000	18123000	12296000
ALPGQLKPFETLLSQNQGGK	2R572;P09211	P09211	GSTP1	Glutathione S-transferase P	2,3	2125.15		1.3009e-09	20	1	no	no	148.19	28474000	19351000	35095000	33626000	22606000	25556000	12910000	15553000	19291000	36637000	14017000	13468000	33123000	24594000	23120000	35479000	30565000	15618000
ALPPAQAGALLLALPPASPSAAR	Q8WZA9;B7ZMD6	Q8WZA9	IRGQ	Immunity-related GTPase family Q protein	3	2152.24		0.011295	23	0	yes	no	47.688	158840	66345	191920	131070	70461	105440	102280	77884	43933	135600	83840	39374	64002	39772	85227	94530	60027	54707
ALPVEAPPPGPEGAPSAPR	Q9BVL4	Q9BVL4	SELO	Selenoprotein O	2	1808.94		0.00019144	19	0	yes	yes	91.065	91605	45994	70107	106970	36464	25061	86534	61463	44703	195320	97549	50636	114730	59132	118090	143120	82756	81251
ALQAAYGASAPSVTSAALR	3BLU7;O43488	3BLU7	AKR7A2	Aflatoxin B1 aldehyde reductase member 2	2	1803.95		0.00046776	19	0	yes	no	83.423	0	0	105220	0	0	0	0	63266	0	310390	0	0	132390	293090	83384	0	180610	141790
ALQASALK	P04075;3BQN4;J3KPS3;F6R6I5;3BR68	P04075	ALDOA	Fructose-bisphosphate aldolase A;Fructose-bisphosphate aldolase	2	800.476		0.00088171	8	0	yes	no	146.79	12605000	8467600	18134000	13717000	10831000	7874300	7363800	6657500	7130300	19933000	6852800	306630	10099000	4979100	6242000	10125000	13850000	4609200
ALQEGEGDLSISADR	P49589;P49589-3;P49589-2;B4DKY1;A8K067;A8MVQ3;Q53HG6;B4DPV7;B4DI19	P49589	CARS	Cysteine--tRNA ligase, cytoplasmic	2	1559.74		3.8395e-39	15	0	yes	no	189.52	466930	198210	660860	317100	365010	178220	259460	119060	169150	374490	189470	71361	237800	92077	173550	140880	172440	80591
ALQFLEEVK	Q59ET3;P40227;B2R9K8;B4DPJ8;P40227-2;A1JUI8	Q59ET3	CCT6A	T-complex protein 1 subunit zeta	2	1075.59		0.00023236	9	0	yes	no	131.52	2662600	1029000	1663200	1759600	2032100	591130	881460	1103300	992990	4697000	1980700	695470	2639600	1279000	1685700	2002400	952270	637670
ALQHMTDFAIQFNK	0UID4;P63010;0UID3;E2RIV1;A8K916;L5JQT4;A8K0G3;F6YFQ3;Q68DI0;K7EJT8;B4DWG4;B4E261;B4DIL5	0UID4	AP2B1;DKFZp781K0743	AP-2 complex subunit beta	3	1662.82	3	1.583e-06	14	0	yes	no	134.56	178510	65431	166290	284230	294690	230630	112140	136250	180460	1040400	138640	109890	264410	224680	231560	319290	152980	117230
ALQIPEVYLR	Q14C86-5;Q14C86-2;Q14C86;K7D792;Q14C86-4;Q14C86-3;F8W9S7;G5B6V6;B3KN67;B3KTX2;B3KMM3	Q14C86-5	GAPVD1	GTPase-activating protein and VPS9 domain-containing protein 1	2	1200.69		0.018076	10	0	yes	no	76.332	780890	413000	764920	562740	874870	203420	551590	291590	331980	1243500	728410	213920	705330	458120	520840	426050	228400	254030
ALQLEEER	Q6NUR7;P15311;E7EQR4;B2R6J2;B7Z5V2;B7Z437	Q6NUR7	EZR	Ezrin	2	986.503		0.0022291	8	0	yes	no	153.24	3787900	664750	127090	0	102810	0	1926500	610540	614390	0	1436200	0	1514200	814680	0	0	1937100	651150
ALQLLHCFPLDIR	A0AVT1;0Y8S8	A0AVT1	UBA6	Ubiquitin-like modifier-activating enzyme 6	3	1594.87		0.001416	13	0	yes	yes	74.611	0	143820	18451	116750	108330	69798	0	38642	42371	150070	41765	29401	42271	30397	34788	47876	33617	23807
ALQNAVTTFVNR	B4E1E2;O14964;G7PT48;O14964-2	B4E1E2	HGS	Hepatocyte growth factor-regulated tyrosine kinase substrate	2	1332.71		1.468e-12	12	0	yes	no	149.41	468240	179260	401230	426940	436690	190910	293330	168590	234810	841920	363120	118730	498630	391610	387510	456170	238070	200050
ALQPHGCC	P10746	P10746	UROS	Uroporphyrinogen-III synthase	2	941.385		0.01781	8	0	yes	yes	94.407	577870	404930	410730	374880	437100	438010	142730	142780	224630	64362	0	134140	624920	111250	154390	342820	150630	167070
ALQPLEEGEDEEK	Q14764;B4DXN0;B4DDR2;B4DP93	Q14764	MVP	Major vault protein	2	1485.68		0.067518	13	0	yes	no	51.004	147630	66182	101040	74738	221070	56486	67690	29385	0	43191	0	7266.3	0	0	0	0	0	0
ALQSLACGKPTQR	G1RF91;Q13618;Q9JLV5;F6XPF9;B7Z600	G1RF91	CUL3;Cul3	Cullin-3	3	1428.75		0.0043194	13	1	yes	no	86.288	193040	39427	170420	66558	194620	43567	193880	42927	49193	289750	101740	37385	138690	40035	38147	156900	99070	36302
ALQSLATVFSSSGYQGETDLNDAITEAGK	Q9Y5X1;B2RAU5;B3KXH8;Q59ES5	Q9Y5X1	SNX9	Sorting nexin-9	3	2972.43		0.0019437	29	0	yes	no	47.806	89763	67481	78061	115700	56517	75359	78249	51213	38410	124210	52934	22036	68857	57437	63803	61053	85328	36987
ALQSNILPFCDEVMQLLLENLGNENVHR	G3H5V0	G3H5V0			3	3265.62		0.00018541	28	0	no	no	47.208	0	71254	0	153720	63531	85720	62594	39966	0	169300	37107	21825	80025	34577	71147	40952	42791	39393
ALQSVGQIVGEVLK	P62333;0YJC0;0YJE9;0YJT1	P62333	PSMC6	26S protease regulatory subunit 10B	2,3	1439.83		1.4579e-17	14	0	yes	no	156.52	4527900	2077800	3667300	4035100	3206400	2284100	3036300	2482900	2125200	5461200	2139400	2026200	2930400	1890200	2440300	2525400	2662500	1721200
ALQVGCLLR	O95782-2;O95782;9FQK7	O95782-2	AP2A1	AP-2 complex subunit alpha-1	2	1028.58		0.0016087	9	0	no	no	112.41	92637	64630	72116	154940	192050	110720	59302	47206	60814	343560	74603	47455	110140	70667	48579	146570	37637	19277
ALQYEQEQR	Q0VF99;Q969R2;B4DFA8;7C428;F5H2A3;B4DK24;Q6ZN50;B4DKE4;7C368;7C1R2;7C313	Q0VF99	OSBP2	Oxysterol-binding protein;Oxysterol-binding protein 2	2	1163.56		1.7956e-05	9	0	yes	no	155.06	0	0	64781	49225	0	0	141990	35231	45386	131340	134520	49661	128710	111230	141740	191040	133050	0
ALSDHHIYLEGTLLK	P04075;3BQN4;J3KPS3;F6R6I5;3BU78;A4UCT0	P04075	ALDOA	Fructose-bisphosphate aldolase A;Fructose-bisphosphate aldolase	3	1708.91		7.0644e-09	15	0	yes	no	135.81	455510	240610	762930	600680	491810	338220	302610	286310	212940	812730	322380	119760	364600	241150	354380	321730	432140	268570
ALSDHHIYLEGTLLKPNMVTPGHACTQK	P04075;3BQN4;J3KPS3;F6R6I5;3BU78;A4UCT0	P04075	ALDOA	Fructose-bisphosphate aldolase A;Fructose-bisphosphate aldolase	4,5	3130.57	792	2.3257e-06	28	1	yes	no	111.25	9645400	8962100	9489500	9848700	8585100	8184600	4891700	3885700	5152900	10256000	5258400	4950500	8548500	4233400	5460700	8189500	6509700	4352600
ALSHILQTPIEIIQADSPPIIVGEEYSK	Q8N6M0;B4DEY0	Q8N6M0	OTUD6B	OTU domain-containing protein 6B	3	3060.64		1.6942e-32	28	0	yes	no	133.47	333010	258230	395050	671820	279940	234090	273570	318540	177400	495700	174800	176590	246580	161870	212100	213570	168150	152780
ALSINTLVK	UPI00001D76EA;Q5VYK3;J3KN16;B3KXF2	UPI00001D76EA	ECM29;KIAA0368	Proteasome-associated protein ECM29 homolog	2	957.586		0.02831	9	0	yes	no	81.972	224970	91566	179880	143420	161430	83632	150460	74913	66344	180040	110210	48062	156560	63223	83470	108570	0	58821
ALSIVESEQDK	Q6PGP7	Q6PGP7	TTC37	Tetratricopeptide repeat protein 37	2	1217.61		0.0054677	11	0	yes	yes	82.505	65613	27863	0	36398	89783	19594	39036	13152	33466	146870	38779	10748	32760	24569	16034	43319	0	0
ALSNAANLQR	P02549;P02549-2;D3DVD8	P02549	SPTA1	Spectrin alpha chain, erythrocytic 1	2	1056.57		5.2804e-09	10	0	yes	no	163.88	1630800	470650	1561900	791140	871030	344310	821720	355190	1029200	1922300	959570	297460	958550	494230	487840	791210	915770	327130
ALSNLESIPGGYNALR	Q9UMX0-2;Q9UMX0;B3KNI8;B3KNI2;0YDS0;Q59FJ2;D3DVA8;B4DM19;B4DZF1;B4DZF6;Q9NRR5;Q9UHD9	Q9UMX0-2	UBQLN1;UBQLN4;UBQLN2	Ubiquilin-1;Ubiquilin-4;Ubiquilin-2	2	1673.87		0.00053254	16	0	yes	no	97.2	480480	249370	199280	265650	234910	91269	168090	80746	57015	384550	177310	50427	181950	87244	153390	133570	0	64117
ALSPLEEWLR	P26640;B0V043;0Y4A6;0Y3X9	P26640	VARS	Valine--tRNA ligase	2	1212.65		0.004888	10	0	yes	no	90.149	98479	193080	0	0	112960	26073	0	0	61413	145990	0	0	22196	0	0	13383	0	0
ALSQLAEVEEK	Q53GG3;O60749;B3KML1;B3KN57;B7Z408	Q53GG3	SNX2	Sorting nexin-2	2	1215.63		3.1262e-19	11	0	no	no	187.78	403110	355810	521280	346990	572920	163890	270560	106430	176140	762420	313830	99157	383590	210210	201090	601410	172710	120320
ALSQTPMPAPEMPK	0YF46;Q05C62;E9PPM7;Q6ZMY3-2;Q6ZMY3	0YF46	SPOCD1	SPOC domain-containing protein 1	3	1496.74	27;28	0.012721	14	0	yes	no	65.495	0	1414000	0	0	0	0	0	0	0	0	0	0	1879400	10928	1586900	0	0	0
ALSTDPAAPNLK	Q9Y490;Q5TCU6	Q9Y490	TLN1	Talin-1	2	1196.64		0.0029969	12	0	yes	no	86.911	358560	210450	215290	226110	1384000	87711	81768	29877	57328	245820	70336	49367	119150	26903	36349	64177	25483	28056
ALSVAELTQQMFDAR	Q9H4B7	Q9H4B7	TUBB1	Tubulin beta-1 chain	2	1678.83		0.015024	15	0	yes	yes	61.127	0	12661	0	82801	250510	0	0	0	0	0	0	0	0	0	0	0	0	0
ALSVGNIDDALQCYSEAIK	P31948;A8K690;G3XAD8;Q3ZCU9;F5H0T1;B4DM70;F5H783;F5GXD8	P31948	STIP1	Stress-induced-phosphoprotein 1	2,3	2066		1.5523e-45	19	0	yes	no	175.59	7955900	4709400	9580500	11423000	5614800	5358900	6129400	4285700	4025300	9266000	3935300	2885000	4888000	4076000	4609200	4269400	6041800	3634100
ALTDAGCNLNPLQYIK	Q8WVM8;Q53GW1;B7Z4U7;B7Z738	Q8WVM8	SCFD1	Sec1 family domain-containing protein 1	2	1789.9		2.625e-44	16	0	yes	no	179.65	447530	162460	247580	509300	495580	230950	385970	178620	101060	432610	311620	203840	258190	162800	324380	366510	114100	162480
ALTGHLEEVVLALLK	P04083;B5BU38;Q5T3N1	P04083	ANXA1	Annexin A1;Annexin	2,3	1604.95		6.0512e-39	15	0	yes	no	185.32	1726600	1113900	734360	835270	1487200	466730	627010	742340	2313300	4871900	385650	525130	1965300	864300	858770	425910	1631400	787110
ALTLIAGSPLK	Q86VP6;A8K8U1;F7C0A4;Q86VP6-2	Q86VP6	CAND1	Cullin-associated NEDD8-dissociated protein 1	2	1082.67		6.1465e-13	11	0	yes	no	156.58	8729400	2530700	7720200	4094900	8041600	3097000	7436800	3014200	2586100	6124900	6113500	2345400	3550700	2823700	3868900	3945300	2539600	2368400
ALTLPGSSENEYIMK	P55060-3;P55060;F8W904;A3RLL6;B4DM31;B4DUC5;B4DM67;B4DPS6;B4DS32	P55060-3	CSE1L;CSE1L-2	Exportin-2	2	1651.81	1353	1.7203e-07	15	0	yes	no	143.93	486950	168140	643760	315090	500450	242200	411130	180100	242940	1172100	278760	156570	300410	269010	423670	450060	296530	247470
ALTLQDLDNIWAAQAGK	G3S502;Q93008;D3DWB6;E9PFG1;B4DGX9;O00507	G3S502	USP9X;USP9Y	Probable ubiquitin carboxyl-terminal hydrolase FAF-X;Ubiquitin carboxyl-terminal hydrolase;Probable ubiquitin carboxyl-terminal hydrolase FAF-Y	2,3	1826.95		7.2259e-25	17	0	no	no	159.4	440980	263500	596630	547430	280620	200940	186120	231850	93201	634500	267500	99925	327450	368490	278480	262620	152080	171320
ALTQTGGPHVK	P21333;Q5HY54;Q60FE6;A6NDY9	P21333	FLNA	Filamin-A	2	1107.6		0.00029651	11	0	yes	no	110.84	248120	225930	201360	271670	835770	114240	123950	56617	141840	173700	57499	53484	62359	57123	63574	34665	47834	38863
ALTSELANAR	P26038;B7Z4C7	P26038	MSN	Moesin	2	1044.56		1.3623e-08	10	0	yes	no	152.54	1224300	502750	883920	705430	852600	416060	1495700	475990	477430	1629700	886250	337390	1204900	582790	627800	956810	1437500	490750
ALTSVVNYR	Q13617;Q13617-2;Q5T2B5;Q5T2B7;B7Z1Y1	Q13617	CUL2	Cullin-2	2	1021.56		2.6855e-05	9	0	yes	no	152.11	1595800	475890	1728200	1026700	1575200	669830	1454200	651040	554870	2421800	1055600	490730	1148800	566300	854210	1326300	756040	605310
ALTTMGFR	C9J0K6;A8MTH6;P30626;B4DKK2	C9J0K6	SRI	Sorcin	2	895.459		0.05045	8	0	yes	no	78.516	2089700	820090	2151100	1775900	1512300	896070	1550400	1187600	1098700	2721000	1535900	916780	2103400	1347500	1434900	1340400	1122500	1371900
ALTVPELTQQMFDAK	Q8IZ29;P68371;Q8IWP6;Q8N6N5;G3IG44;B3KML9;P04350;UPI0001D60E6C;B4DJ43;B4DE77;B4DFH6;A8K854;Q13509;B2RBD5;UPI00000718A4;Q53G92	Q8IZ29	TUBB2C;TUBB4B;TUBB4A;TUBB3	Tubulin beta-4B chain;Tubulin beta-4A chain;Tubulin beta-3 chain	2	1690.86		8.1647e-17	15	0	no	no	150.12	477750	373020	369420	585290	186970	114710	180080	214230	166050	719420	193920	110160	832140	267190	699650	460520	172170	220060
ALTVPELTQQVFDAK	B7ZAF0;Q5JP53;F8VYX6;F8VW92;P07437;Q5ST81;B7ZAK1;B4DY90;F8VUJ7;B4DXZ5;B4DMU8;E7EWR1;B4E052;B4DQN9;Q1KSF8	B7ZAF0	TUBB;XTP3TPATP1	Tubulin beta chain	2,3	1658.89		0.013618	15	0	yes	no	62.813	88238	30996	0	0	250820	0	0	0	0	0	0	0	251830	0	69265	0	0	0
ALVEFTNSPDCLSK	E7ESC6;L5L676;0YBE1;Q9UIA9;A8K607;E9PEN8	Q9UIA9	XPO7	Exportin-7	2	1579.76		4.5219e-44	14	0	no	no	198.48	4096800	2265600	2991800	2533100	2468600	1724100	1910900	1115300	708640	3217000	1244800	681740	1316400	1402100	905820	1648600	1486800	668370
ALVFQPVAELK	P08237;P08237-2;Q6ZTT1;B4E162;Q7Z683	P08237	PFKM;DKFZp779O048	6-phosphofructokinase, muscle type	2	1213.71		5.9735e-05	11	0	yes	no	119.39	2181300	400810	2321900	780050	948240	267190	316790	460390	509670	1583300	775580	149070	1009800	902550	830270	901940	1111100	450260
ALVLELCCNDESGEDVEVPYVR	P22314;B4DL67;Q5JRR6;B3KUJ2	P22314	UBA1	Ubiquitin-like modifier-activating enzyme 1	2,3	2565.17		0.00020021	22	0	yes	no	77.959	298180	248660	870150	450400	217760	262730	212590	126160	45882	344600	136780	113100	180500	40897	124320	155950	197090	77668
ALVLGGFAHMDTETK	Q9C0E2;F2Z2X4;Q86VC1	Q9C0E2	XPO4	Exportin-4	3	1588.79		0.034905	15	0	yes	no	51.726	0	0	0	119930	176880	63453	150260	49452	39669	199520	94124	45961	105010	65624	108610	104280	110710	43337
ALVLNTPNNPLGK	Q16773-2;Q16773;B3KSW6;Q16773-3	Q16773-2	CCBL1	Kynurenine--oxoglutarate transaminase 1	2	1349.77		0.00095056	13	0	yes	no	110.98	202800	84709	225860	167260	0	0	0	0	87150	298700	0	37930	108970	74460	107240	0	111800	78965
ALVMLLEVR	G1QXD5;Q92973;Q92973-3;F6YXG7;B4DRY5;O14787;Q05D48;B3KPC8	G1QXD5	TNPO1;TNPO2	Transportin-1;Transportin-2	2	1042.62	467	0.00056385	9	0	no	no	137.13	527670	223950	306210	199830	445710	190820	284500	120760	109850	469300	224320	106320	269760	152400	280580	282760	212990	153510
ALVNLAADPGLHETLLAADPGLPAR	Q9BTY7;P0CB43	Q9BTY7	FAM203A;FAM203B	Protein FAM203A;Protein FAM203B	3	2494.35		0.00022687	25	0	yes	no	66.889	328470	158550	356650	368740	156450	153190	277040	166170	168410	360960	188240	245680	446710	258930	154340	263000	0	192340
ALVPLGIGIATGEQCHNR	Q7L5Y1-2;Q7L5Y1;J3QL81	Q7L5Y1-2	ENOSF1	Mitochondrial enolase superfamily member 1	3	1904.99		0.026244	18	0	yes	no	42.947	275270	155000	155610	414830	305080	268590	163500	157760	329910	808710	164880	260450	292200	212640	182470	335080	72633	0
ALVQQGLK	Q6UWP2;F6Y1E5;K7EJP4	Q6UWP2	DHRS11	Dehydrogenase/reductase SDR family member 11	2	855.518		0.0053589	8	0	yes	no	116.88	1063200	365940	1550100	790050	1141500	545190	808760	448990	502600	946760	671570	377220	1146100	476430	411290	609260	676790	420390
ALVQSLLAK	Q9NX46	Q9NX46	ADPRHL2	Poly(ADP-ribose) glycohydrolase ARH3	2	941.591		0.0036519	9	0	yes	yes	105.2	0	152860	311870	220000	272740	199750	256210	187470	256010	500900	119360	128330	210070	0	228950	296750	199600	0
ALVSAQWVAEALR	P25325;B3KP52;B1AH49;Q59HD5	P25325	MPST	3-mercaptopyruvate sulfurtransferase;Sulfurtransferase	2,3	1412.78		1.22e-38	13	0	no	no	209.19	7362700	3208800	6497700	12709000	3790800	4518800	4590400	5108800	4356100	9671300	4782000	4717400	8522700	12102000	6350800	6421900	13102000	7564300
ALVSEEGEGK	G1RF91;Q13618;Q9JLV5;F6XPF9;B7Z600	G1RF91	CUL3;Cul3	Cullin-3	2	1017.5		4.6336e-09	10	0	yes	no	166.07	1424600	446150	1412800	837880	1670300	613010	1447700	600360	553320	1726900	1074200	488960	925920	704920	860780	1170000	759700	448240
ALVSEEGEGKNPVDYIQGLLDLK	G1RF91;Q13618;Q9JLV5;F6XPF9;B7Z600	G1RF91	CUL3;Cul3	Cullin-3	3	2486.29		1.449e-05	23	1	yes	no	113.63	450850	322900	374020	561330	622490	0	662070	398950	256350	673610	470950	308710	422030	350910	656780	421210	323840	402450
ALVSEWK	Q16531;E2R9E3;G3QN74;F5GY55;B7Z2A1;B4DSA8;F7E2C5;F5H238	Q16531	DDB1	DNA damage-binding protein 1	2	831.449		0.011905	7	0	yes	no	114.78	492330	265240	342240	277600	331120	168120	359290	221070	276680	648470	376390	213040	583510	258280	339420	564130	404350	326000
ALVSQCNLYMAAR	P49589;P49589-3;P49589-2;B4DKY1;A8K067;A8MVQ3;Q53HG6;B4DI19	P49589	CARS	Cysteine--tRNA ligase, cytoplasmic	2	1495.73	1277	0.0018141	13	0	yes	no	95.428	99198	50557	73380	49101	78542	32052	44454	25665	18566	67470	22836	14829	46746	20882	53892	32328	42834	12968
ALVVDVQNGYLYWTDWGDHSLIGR	Q07954;G7N7F0;Q59FG2	Q07954	LRP1;EGK_03827	Prolow-density lipoprotein receptor-related protein 1;Low-density lipoprotein receptor-related protein 1 85 kDa subunit;Low-density lipoprotein receptor-related protein 1 515 kDa subunit;Low-density lipoprotein receptor-related protein 1 intracellular domain	3	2776.36		0.045381	24	0	yes	no	27.542	961300	0	1053500	34299	2128200	2750300	1747000	3147600	0	1466500	2496100	2094500	1883400	2768100	3208000	2647600	1833800	0
ALWEETSFQLDR	A8K8N7;0YGH1;O15067;A8K9T9	O15067	PFAS	Phosphoribosylformylglycinamidine synthase	2	1493.72		5.4684e-45	12	0	no	no	210.93	1794300	830990	1924400	1382400	1767500	793620	1616000	665220	461190	1701400	1015900	394130	783560	534390	765680	917220	738230	420800
ALWLPMGD	Q8IZ83;Q8IZ83-3;B4DVV1;F5H4B6;B4DQ15	Q8IZ83	ALDH16A1	Aldehyde dehydrogenase family 16 member A1	1	901.437		0.071349	8	0	yes	no	54.765	0	0	0	0	0	0	0	0	0	0	174120	0	0	0	0	0	0	0
ALYEGYATVTDAPPECFLTLR	Q9NY33;Q9NY33-4;Q5JPB8;G3V1D3;Q9NY33-2;Q53HL4;Q53GT4	Q9NY33	DPP3;DKFZp686O1117	Dipeptidyl peptidase 3	2,3	2386.15		1.0692e-26	21	0	no	no	146.78	825720	460240	1152300	1329700	530180	588650	741750	374880	228930	898250	467350	267000	502960	430510	387160	443880	731310	331250
ALYEQSLHIK	F7FMZ1;P61201;B2R6N0;Q53HJ0;B4DIH5;G3PX40	P61201	COPS2	COP9 signalosome complex subunit 2	2,3	1200.65		1.1844e-08	10	0	no	no	151.22	2958800	1538100	3129800	2527500	3034700	1834700	2051300	593770	2011700	6800300	2371200	1377400	3293200	2215200	2791500	3101500	2029200	1611500
ALYFYEQAITTPAMAVSHIMLESYK	Q9UNS2;7C3P9;C9JLV5	Q9UNS2	COPS3	COP9 signalosome complex subunit 3	3	2876.41		1.1644e-07	25	0	yes	no	95.122	454910	210420	418860	622180	409360	434550	308450	442680	335010	619040	378570	296960	571510	375010	352510	565880	346940	321500
ALYLIATNGTPELQNPEK	Q13177;A8K5M4;Q9Y6B5;0YCG5	Q13177	PAK2	Serine/threonine-protein kinase PAK 2;PAK-2p27;PAK-2p34	2	1971.03		5.8051e-34	18	0	no	no	165.16	235720	47466	131550	202980	246700	75803	136420	55838	37004	242010	134410	86139	106640	84067	150780	163780	84689	65946
ALYLSDNDFEILPPDIGK	Q15404;Q15404-2;B0YJ73	Q15404	RSU1	Ras suppressor protein 1	2	2019.02		0.001888	18	0	yes	no	71.872	673520	668820	807220	655570	719970	526080	412230	365250	782610	861350	312120	297290	474870	496360	489060	453220	518910	407640
ALYTFEPR	Q92882;A8K646	Q92882	OSTF1	Osteoclast-stimulating factor 1	2	995.508		0.011885	8	0	yes	no	98.629	184910	124300	219260	224350	170300	230110	168250	164820	126800	417480	212570	146980	237130	161960	194420	173860	156300	139950
ALYYLQIHPQELR	Q16531;E2R9E3;G3QN74;F5GY55;B7Z2A1;B4DSA8;F7E2C5;F5H238	Q16531	DDB1	DNA damage-binding protein 1	2,3	1642.88		5.9869e-08	13	0	yes	no	135.02	3267800	1219800	2080200	1336100	1929300	899600	2461800	966710	778190	3136900	2340700	731390	1899800	1315900	1603500	2016000	2496000	1083700
AMADPEVQQIMSDPAMR	P31948;A8K690;G3XAD8;Q3ZCU9;F5H0T1;B4DM70;0YGI8	P31948	STIP1	Stress-induced-phosphoprotein 1	2,3	1888.85	129;130;131	1.4957e-17	17	0	yes	no	147.09	3008700	1564300	4588900	3480800	2312500	1528000	2327000	1367200	1266000	4123200	1715600	1018700	2039900	1173000	1756600	2096000	2052100	1049900
AMDQEITVNPQFVQK	Q9UNS2;B4DN01;7C3P9	Q9UNS2	COPS3	COP9 signalosome complex subunit 3	2	1746.86	1764	3.0572e-17	15	0	yes	no	165.89	269940	217950	269210	294080	238300	221450	194140	232280	239620	385460	261290	310290	373490	283040	409640	328070	300920	186170
AMDVYQK	P31948;A8K690;G3XAD8;Q3ZCU9;F5H0T1;B4DM70;0YGI8	P31948	STIP1	Stress-induced-phosphoprotein 1	2	853.4	132	0.0071528	7	0	yes	no	128.86	1385600	661530	2594400	1343000	1803000	670350	1851100	639970	601590	4797300	1221200	492730	2396700	655160	611660	2082800	1363800	560540
AMEAVAAQGK	Q53G35;P18669;Q6FHK8;Q6P6D7;Q0D2Q6;B4DKL5;B7Z9E5;B4DJA4;P15259;A4D2J6;B7ZW15	Q53G35	PGAM1;PGAM2	Phosphoglycerate mutase;Phosphoglycerate mutase 1;Phosphoglycerate mutase 2	2	974.486		0.00013196	10	0	yes	no	120.63	8096900	4350900	14905000	9989700	11266000	8287300	8787900	6917600	7058400	11901000	7417100	5451000	6916200	4536200	5044000	7046600	7109000	3840100
AMEFVDVTESNAR	Q8NB37;Q8NB37-2;E9PQD8;B7ZKW3;E9PLI5;Q8NB37-4	Q8NB37	PDDC1	Parkinson disease 7 domain-containing protein 1	2	1467.67		0.026086	13	0	yes	no	60.196	0	0	0	0	0	0	0	0	0	166490	0	0	0	0	0	0	0	0
AMEVDERPTEQYSDIGGLDK	P17980;E9PM69;E9PN50;A8K781	P17980	PSMC3	26S protease regulatory subunit 6A	3	2252.03	141	7.9527e-47	20	1	no	no	189.77	4969000	3013300	6047100	5340000	4866100	3090000	3690900	4788300	3813400	6420500	4169000	3121200	4203000	2788100	3831700	3757800	3214200	2211400
AMGAAQVVVTDLSATR	Q00796;0YLA4;B4DKI2	Q00796	SORD	Sorbitol dehydrogenase	2,3	1588.82	303	7.7548e-45	16	0	no	no	186.29	2436100	1528700	2747200	2189500	1732600	1631500	1557400	1250100	1029800	2379100	2056900	1240000	3476800	1452000	2005700	1882500	1600200	1328100
AMGPLVLTEVLFNEK	P55010;Q6IBU0;F7ICJ0;B4DEN3	P55010	EIF5	Eukaryotic translation initiation factor 5	2,3	1659.89	1351	5.1511e-39	15	0	yes	no	185.27	1474800	869370	1960200	1740400	1397800	976580	944360	691970	643620	1600700	911920	678860	1098200	898680	1046300	774920	600950	533630
AMGTLGVSLSSCSVPGSK	Q3LXA3;0YCY6;Q2L9C1;A0AUP5	Q3LXA3	DAK	Bifunctional ATP-dependent dihydroxyacetone kinase/FAD-AMP lyase (cyclizing);ATP-dependent dihydroxyacetone kinase;FAD-AMP lyase (cyclizing)	2	1736.84		0.015533	18	0	yes	no	59.733	0	19489	0	90586	0	53610	0	22930	0	0	0	21352	28008	0	73184	99694	124750	44789
AMIEVINHK	Q5VZU9;P29144;B7Z920	P29144	TPP2	Tripeptidyl-peptidase 2	2	1053.56		1.6554e-05	9	0	no	no	152.06	987120	331550	1058600	702770	647250	422180	518050	283100	243530	821370	481000	235540	730490	452840	463810	643260	653060	266970
AMLESIGVPLEK	P54577	P54577	YARS	Tyrosine--tRNA ligase, cytoplasmic	2	1285.7	1339	9.4419e-06	12	0	yes	yes	130.44	841180	565520	1449300	998690	698630	637570	416450	185150	196920	1211900	150440	87989	449240	108720	275480	320990	0	30791
AMLWLSEK	P17858;P17858-2;B3KNQ7	P17858	PFKL	6-phosphofructokinase, liver type	2	976.505		0.0046892	8	0	yes	no	121.09	127190	204640	493820	358970	414740	141290	362620	240560	186210	938530	539240	159070	646010	485600	523100	678620	747580	267650
AMQGAGTQER	B4DT77;B4DWU2;B4DHY4;Q53HM8;P20073;B2R7L2;B2R657;F7F2N7	B4DT77	ANXA7	Annexin;Annexin A7	2	1047.48		3.1573e-09	10	0	yes	no	168.22	165040	50104	149640	271740	216160	139470	141980	0	99223	766380	131700	119120	1828400	0	100360	326710	75255	57776
AMSTTSISSPQPGK	Q9UJU6;0Y5J4;B4DDU5;B4DKZ4;Q9UJU6-2;Q9UJU6-3;B4DDD6;B4DDP6;C9J7P1;B4DUF9	Q9UJU6	DBNL	Drebrin-like protein	2	1390.68		0.00099209	14	0	no	no	104.81	492770	286380	178850	352500	412760	212550	208630	264150	374250	912450	282460	205980	438330	323080	251870	444000	330790	178300
AMTGVEQWPYR	Q5SZY0;B3KX11;P49368;P49368-2;Q2TU64	Q5SZY0	CCT3	T-complex protein 1 subunit gamma	2	1336.62	282	1.6994e-06	11	0	yes	no	128.88	798900	97129	543770	179260	304260	53988	93525	116760	375280	1169400	509110	251210	808330	462510	318500	590450	286130	135800
AMTTGAIAAMLSTILYSR	Q53FT8;P20618;Q59GN1	Q53FT8	PSMB1	Proteasome subunit beta type;Proteasome subunit beta type-1	2,3	1869.97	980	9.8064e-81	18	0	yes	no	214.63	3189500	2104700	4530700	4637700	2716800	2835700	2779700	2716100	3129300	6873600	2998700	1714100	4123500	2382900	2458500	2719400	4568800	3189400
AMVLDLR	Q9UL46;Q2TNB3;0YM70;Q6FHK9	Q9UL46	PSME2	Proteasome activator complex subunit 2	2	816.453	1583	0.018655	7	0	yes	no	128.57	8806300	8770200	9377500	9031000	8952100	5200500	6363600	6140300	4645900	10244000	3755600	2774600	5537300	3172400	4034300	4232100	3426400	2348400
AMVSEFLK	P04083;B5BU38;Q5T3N1	P04083	ANXA1	Annexin A1;Annexin	2	923.479		0.020123	8	0	yes	no	97.431	83496	50562	33228	0	79778	0	33677	0	105030	336450	23059	36906	77761	44914	0	0	62832	43277
AMYAVDLMLK	Q14166;B1AH89	Q14166	TTLL12	Tubulin--tyrosine ligase-like protein 12	2	1153.59	1566	0.0030465	10	0	yes	no	94.309	199940	108520	228330	207600	168590	119890	189640	78786	61540	345380	113340	41839	131950	93077	114700	130300	123910	83346
ANALHATNNLQIIPDFSLK	Q9P2R3;Q9P2R3-4;I3L2C5;Q9P2R3-2;B3KPZ0;Q5H9P4;I3L1Z9	Q9P2R3	ANKFY1;DKFZp686M19106	Ankyrin repeat and FYVE domain-containing protein 1	3	2079.11		7.0288e-05	19	0	yes	no	84.375	608370	193980	751720	380970	407090	205980	367380	238490	154710	652560	343960	118220	506620	314690	346920	338270	627640	237880
ANAMLDEDEDER	Q9BSL1	Q9BSL1	UBAC1	Ubiquitin-associated domain-containing protein 1	2	1406.56		0.0014518	12	0	yes	yes	91.712	138800	72147	89014	173180	94971	13677	100720	0	0	47589	91680	131360	101680	70557	110490	26431	23874	30650
ANAMLDEDEDERVDEAALR	Q9BSL1	Q9BSL1	UBAC1	Ubiquitin-associated domain-containing protein 1	3	2160.96		0.00010722	19	1	yes	yes	96.773	1525500	803700	1640600	1776400	1362100	680400	943300	803110	856900	1954200	1059000	566020	998080	842590	954040	777850	306270	593990
ANAQAAALYK	B4DU58;P40121-2;P40121;B2R9S4;7C0X8	B4DU58	CAPG	Macrophage-capping protein	2	1019.54		0.056172	10	0	yes	no	65.157	0	0	0	0	0	0	0	0	69163	112350	0	0	0	0	0	0	0	0
ANDHQGFYLLNSIIEHMPPESVDQYR	P55060-3;P55060;F8W904;A3RLL6;B4DM31;B4DUC5;B4DPS6;B4DS32	P55060-3	CSE1L;CSE1L-2	Exportin-2	4	3072.44		0.00011109	26	0	yes	no	58.107	57842	45109	0	54007	66079	41701	47203	40299	47731	135630	42644	35592	42343	42163	78994	74526	0	50867
ANDTTFGLAAGVFTR	P49189;B4DX14	P49189	ALDH9A1	4-trimethylaminobutyraldehyde dehydrogenase	2	1539.77		0.00038255	15	0	yes	no	107.63	910190	412090	1318300	1219700	980080	770970	1103000	838690	637210	1464500	715540	630650	1273000	651090	883760	635160	1301300	263220
ANEAYPCPCDIGHR	Q96DG6;B2RD36	Q96DG6	CMBL	Carboxymethylenebutenolidase homolog	2	1658.69		0.00058946	14	0	yes	no	110.55	293850	175610	743270	523920	202050	142660	381830	265600	167700	425490	411360	469100	435730	314410	269900	322190	389930	438350
ANFWYQPSFHGVDLSALR	Q86X55-1;Q86X55;Q86X55-2;K7EQA8	Q86X55-1	CARM1	Histone-arginine methyltransferase CARM1	3	2107.03		0.00016715	18	0	yes	no	82.59	1027200	306690	947310	1001900	936050	725610	356420	470100	442610	2351900	953760	482780	911690	1439900	1241400	1271800	1428100	1277300
ANGEVNPQYDSTFLFDNDFPALQPDAPSPGPSDHPLFQAK	P07902;B2RAT6;K7CSV3;B3KTV7;B4DT62	P07902	GALT	Galactose-1-phosphate uridylyltransferase	4	4343.01		0.016102	40	0	yes	no	25.393	176470	117990	0	186710	175950	119720	172620	148020	107800	318340	140500	162700	225710	127780	207340	174800	292610	61303
ANHEEVLAAGK	P00491;Q8N7G1	P00491	PNP	Purine nucleoside phosphorylase	2	1137.58		3.0116e-20	11	0	yes	no	193.62	17305000	11210000	19554000	16795000	17879000	13601000	12067000	13686000	12866000	34327000	12806000	9889400	19362000	15420000	15075000	15813000	20641000	14696000
ANHPMDAEVTK	O95782-2;O95782;9FQK7	O95782-2	AP2A1	AP-2 complex subunit alpha-1	2,3	1211.56		0.0044481	11	0	no	no	74.237	72707	80963	0	357360	0	151040	115330	35162	0	735310	138930	85497	148810	185960	88007	118950	0	106940
ANHSAFLFGFGDGGGGPTQTMLDR	3BQY8;Q9NTJ4;3BUT6;3BMX2;Q68EM8;B4DVP6	3BQY8	MAN2C1	Alpha-mannosidase 2C1	3	2452.12	56	1.906e-16	24	0	yes	no	141.79	424460	186990	252640	289820	362680	284110	458370	226210	213350	681460	396180	179440	321170	225070	316480	283190	323700	182670
ANIAVQR	P61086;B4DIZ2;F6U8R5;C9JGP1;D6RFX1	P61086	UBE2K	Ubiquitin-conjugating enzyme E2 K	2	770.44		0.026276	7	0	yes	no	104.45	348260	199630	306340	380890	334490	293140	235440	286290	416370	1040300	229530	203060	539850	294660	302250	323720	303600	0
ANIGDAQAMGQR	P24298;B4DPT5;B4E1C6	P24298	GPT	Alanine aminotransferase 1	2	1230.58		0.029296	12	0	yes	no	62.528	0	0	0	0	0	0	19515	0	37946	0	0	23899	0	0	0	0	111030	0
ANINIEK	P61026	P61026	RAB10	Ras-related protein Rab-10	2	800.439		0.032376	7	0	yes	yes	98.629	149880	79800	248920	463190	81793	110380	202990	204700	291080	515950	63593	0	232230	188630	308100	241150	0	84319
ANIVHLMLSSPEQIQK	P55060-3;P55060;F8W904;A3RLL6;B4DM31;P55060-2	P55060-3	CSE1L;CSE1L-2	Exportin-2	3	1806.97	1354	6.1123e-05	16	0	yes	no	111.88	392980	196530	508120	128470	529830	110040	419140	137810	260910	380480	297380	165320	284560	239190	421110	433390	288350	223510
ANIVIDPLELQSTAMDDLDEDEEPAPAMAQR	Q5XPI4;Q5XPI4-2;B3KU09;C9JS59;C9J266;G3R4Y6	Q5XPI4	RNF123	E3 ubiquitin-protein ligase RNF123	3	3396.57	511;512	6.3311e-26	31	0	no	no	135.17	1963900	718990	1454500	873410	898410	407210	1543300	843110	564330	1286500	1231200	627650	994830	466510	780840	954490	273740	507560
ANLPQSFQVDTSK	P21333;Q5HY54;Q60FE6;A6NDY9	P21333	FLNA	Filamin-A	2	1433.72		0.00097875	13	0	yes	no	108.23	174890	198550	274850	162090	719100	73662	92692	51318	119040	381580	48404	44934	75545	36332	43431	58279	53320	29037
ANLPVLPPVAVLPLGTGNDLAR	G3V4E1;P23743;G3RDT9;2NHM6;0YJH4;F7HL47	G3V4E1	DGKA	Diacylglycerol kinase alpha	2,3	2196.26		0.00029096	22	0	yes	no	80.016	79337	13077	87435	86917	51110	24811	73133	49680	53648	129870	82043	52899	87449	145210	115130	77299	90578	87296
ANLQIDQINTDLNLER	P35579;P35579-2;Q6ZNL4	P35579	MYH9;FLJ00279	Myosin-9	2,3	1868.96		2.3544e-127	16	0	no	no	254.71	2094600	1941500	362060	565070	4039700	1047600	946650	615240	570440	1520500	476630	239720	529950	454390	442800	428540	257460	265360
ANLVLLSGANEGK	O43847;O43847-2;B1AKJ5;Q6UUU9;Q96L67;F5H7V1;B4DYV0;0Y5G9	O43847	NRD1	Nardilysin	2	1284.7		0.0003715	13	0	yes	no	120.7	458460	184570	307220	143150	362690	118220	191460	74800	81120	207040	171080	49495	113440	74890	256540	108550	100310	53950
ANNIDYTVHSVR	Q5VZU9;P29144;B7Z920	P29144	TPP2	Tripeptidyl-peptidase 2	2,3	1387.68		1.101e-08	12	0	no	no	141.34	2015500	481950	2621300	730600	1536500	482730	1340100	438010	435640	1534300	1465700	509650	1450900	553280	594530	1210300	1242500	483320
ANNTFYGLSAGVFTK	P00352;B4DXX3	P00352	ALDH1A1	Retinal dehydrogenase 1	2,3	1588.79		3.4877e-140	15	0	yes	no	271.45	10691000	4674500	9982800	8171600	7830300	4206900	9687800	8561200	5570800	13423000	10191000	8134500	11263000	9736300	7191500	9611100	13935000	12639000
ANNYNEAVYLVR	Q09161	Q09161	NCBP1	Nuclear cap-binding protein subunit 1	2	1424.7		0.0011089	12	0	yes	yes	95.273	124450	44974	149080	99449	96772	60710	104690	44361	50593	189950	76705	30973	103400	50356	85815	80225	62770	44565
ANQELGLALDSWDLDFYTK	A8K8N7;O15067;A8K9T9	O15067	PFAS	Phosphoribosylformylglycinamidine synthase	2,3	2198.05		1.758e-45	19	0	no	no	171.47	448870	303620	1266200	612890	583050	264150	530460	261270	28515	566370	346940	123170	260960	301820	432940	171730	193800	218110
ANTTAFLTPLEIK	Q9Y5K6	Q9Y5K6	CD2AP	CD2-associated protein	2	1417.78		7.8818e-12	13	0	yes	yes	147.7	628890	213100	509320	449570	285450	99698	196000	123940	69978	333940	219670	57259	124620	95367	121870	103420	61181	0
ANVEAIMLAVMK	O43592;A8KA19	O43592	XPOT	Exportin-T	2	1288.69		0.0037179	12	0	yes	no	80.905	123150	72567	56060	0	40737	0	23181	0	0	0	0	0	0	0	0	0	0	0
ANYDVLESQK	O00233;J3KN29;F5GX23;O00233-2;F5H7X1	O00233	PSMD9	26S proteasome non-ATPase regulatory subunit 9	2	1165.56		1.3796e-14	10	0	yes	no	182.92	3739400	894320	3140100	1768900	2857000	1528800	2322800	1931400	1169600	2409500	2757600	984380	3026100	2063100	2393300	1763800	3379400	1953200
ANYGLVEPIPFEFPPTSVQWTPETLAAFDLTK	Q5VW32;B7Z9G5;B7Z1V1	Q5VW32	BROX;C1orf58	BRO1 domain-containing protein BROX	3	3577.8		1.472e-25	32	0	yes	no	111.5	537940	0	0	83198	0	569160	504750	472570	0	1099400	411810	363010	0	400010	542430	0	118100	516610
ANYWWLR	A8K202;B4DP06;7C1S2;7C084;P31939;E9PBU3;B2R7P8	P31939	ATIC	Bifunctional purine biosynthesis protein PURH;Phosphoribosylaminoimidazolecarboxamide formyltransferase;IMP cyclohydrolase	2	1007.5		0.0029913	7	0	no	no	162.51	3234100	1600200	2418300	1997400	2534900	1166000	3012200	1474300	2016300	3998400	1810200	1112000	1506900	1128500	2224100	2464900	2424600	1295600
APAALPALCDLLASAADPQIR	Q8TEX9;B3KQ33;Q8TEX9-2;Q59FI4;0YN14;0YLV0;0YL92	Q8TEX9	IPO4	Importin-4	3	2133.13		5.471e-05	21	0	yes	no	93.342	203230	187590	181560	167490	78417	44336	0	0	29159	97168	34438	20556	55447	25929	66124	63097	21002	0
APAQNPELTPGPAPAGPTPAPETNAPNHPSPAEYVEVLQELQR	P46379-4;P46379-5;F8VX53;P46379-2;B0UX83;UPI0000161DCF;P46379;P46379-3;G3V1Z5	P46379-4	BAG6	Large proline-rich protein BAG6	4	4452.2		0.00022251	43	0	yes	no	35.03	416510	184660	209240	104700	209670	73939	0	123010	126720	372090	227120	90748	285470	192880	212070	216260	108730	155360
APDATADTGR	3BQY8;Q9NTJ4;3BUT6;3BMX2;Q68EM8	3BQY8	MAN2C1	Alpha-mannosidase 2C1	2	973.446		0.00034336	10	0	yes	no	115	48331	121350	554030	149430	317430	92664	560410	34020	385160	1373400	329800	50307	432520	283980	259150	396200	392970	158580
APDFVFYAPR	P35241;F5H1A7;B7Z2S7;B7Z9U6;P26038;Q6PJT4;Q6NUR7;P15311;E7EQR4;B2R6J2;B7Z5V2;B7Z437;J7M2B1;Q9UJZ6;Q9UK20;Q9UJZ8;Q9UJU1;Q9UJZ2	P35241	RDX;MSN;EZR;EZR-ROS1;VIL2	Radixin;Moesin;Ezrin;Tyrosine-protein kinase receptor	2	1181.59		8.6472e-05	10	0	no	no	119.53	3325300	1301000	2514000	1618700	2150300	983460	2475400	1100000	856930	2468700	1866600	639810	1867500	1160500	1221200	1488200	2584500	962320
APDWVDAEECHR	B4E1E2;O14964;G7PT48;O14964-2;I3L1P5;B4DFP5	B4E1E2	HGS	Hepatocyte growth factor-regulated tyrosine kinase substrate	3	1483.62		0.0030167	12	0	yes	no	68.536	184920	83508	261500	202130	148090	0	228980	132530	110730	695010	159910	81056	306210	237960	171600	384810	235320	109260
APEAWDYGQGFVNEEMIR	P00387;P00387-3;Q6ZVI6	P00387	CYB5R3	NADH-cytochrome b5 reductase 3;NADH-cytochrome b5 reductase 3 membrane-bound form;NADH-cytochrome b5 reductase 3 soluble form	2	2110.94	731	7.2888e-72	18	0	yes	no	202.81	385160	152140	648610	612510	326310	284250	626080	654270	249070	424410	631210	760330	1151000	674850	685810	703740	1876600	996070
APEDAGPQPGSYEIR	Q9Y5Z4;Q5THN1	Q9Y5Z4	HEBP2	Heme-binding protein 2	2	1585.74		5.157e-05	15	0	yes	no	120.54	510910	316040	686460	708060	400670	390080	431090	398240	425990	1135900	364460	336050	498860	371600	0	220140	660440	420200
APEESSEDVTK	Q58WW2;Q58WW2-4;Q58WW2-3;Q9P0U0	Q58WW2	DCAF6;IQWD1	DDB1- and CUL4-associated factor 6	2	1190.53		6.2209e-14	11	0	yes	no	164.65	0	0	193100	158650	0	0	327450	251460	148690	645130	430470	208530	177110	153970	303320	154560	346540	96589
APELLFRPDLIGEESEGIHEVLVFAIQK	P61163;B4DM97;B4DMT4	P61163	ACTR1A	Alpha-centractin	3,4	3148.68		6.3165e-12	28	1	yes	no	120.44	1883700	1239400	2156100	1975800	2494300	1490300	1239200	995670	1687000	3319000	1503200	638760	1263200	818370	646280	1533500	576250	106750
APEPHVEEDDDDELDSK	P52566;B2R4F3	P52566	ARHGDIB	Rho GDP-dissociation inhibitor 2	2,3	1938.8		1.0712e-174	17	0	yes	no	273.99	1149700	1806100	3260100	5902100	2411100	1608500	1382700	2246700	3600100	11637000	2037600	1837300	2855900	2732100	3418200	2627000	2179400	2522700
APEVSQHVYQAYETILK	2P3Z2;Q10567-3;Q10567-4;B4DKH5;Q10567-2;Q10567;B4DG47	2P3Z2	AP1B1	AP-1 complex subunit beta-1	3	1975.01		0.00035019	17	0	no	no	83.751	549500	166010	451160	392470	584080	224390	232780	103500	147500	737990	275870	75828	240490	193820	239480	237860	159130	110250
APEVSQYIYQVYDSILK	0UID4;P63010;0UID3;E2RIV1;A8K916;L5JQT4;A8K0G3;F6YFQ3;0UID5;Q68DI0;K7EJT8;B4DWG4;B4E261;B4DIL5	0UID4	AP2B1;DKFZp781K0743	AP-2 complex subunit beta	2,3	2015.03		5.4272e-45	17	0	yes	no	181.94	837530	711150	1001600	1377800	2171400	1299800	1038700	684320	778830	2669500	863450	518130	980390	1383300	973170	1181300	573880	591660
APFAAHGYGAFLTLSILDR	P49721;B7Z478;Q59FJ0	P49721	PSMB2	Proteasome subunit beta type-2;Proteasome subunit beta type	3	2019.06		4.6182e-13	19	0	yes	no	134.25	749770	629910	1136400	1650500	703870	831740	703350	758610	1114000	1995400	867870	625910	1407600	794040	1099500	998160	2258800	1273500
APFDLFENK	P08238;B4DMA2;B4DGL0;Q58FF7	P08238	HSP90AB1;HSP90AB3P	Heat shock protein HSP 90-beta;Putative heat shock protein HSP 90-beta-3	2	1079.53		0.001493	9	0	yes	no	113.71	443940	156680	255650	191190	313980	0	286330	130260	179800	253410	205190	76675	155630	97993	203850	186300	175150	108380
APFDLFENR	P07900;Q2VPJ6;O75322;Q86U12	P07900	HSP90AA1	Heat shock protein HSP 90-alpha	2	1107.53		1.2757e-05	9	0	yes	no	150.27	4075700	1475100	2987600	1677600	2544800	912010	2237700	1309100	1110000	2431300	1963400	769390	1645700	925320	1563600	1350600	1107200	925640
APFTNFDPSTLLPSSLDFWTYPGSLTHPPLYESVTWIICK	P00915;E5RFE7;0YBE2;E5RJI8;E5RG81;Q7M316	P00915	CA1	Carbonic anhydrase 1	3,4,5	4597.26		9.0806e-30	40	0	no	no	87.882	182930000	99676000	107330000	242590000	130750000	284230000	194810000	302220000	153400000	64246000	176610000	184220000	129670000	141210000	179060000	120160000	139780000	96524000
APGAIGPYSQAVLVDR	P52758;E5RI71	P52758	HRSP12	Ribonuclease UK114	2	1612.86		0.00030727	16	0	yes	no	106.28	199030	196050	227680	233650	290250	325870	346990	250060	145010	406440	233370	249310	380560	297800	255150	328510	360580	284840
APGFAQMLK	G5E9B2;P50990;Q53HU0	G5E9B2	CCT8	T-complex protein 1 subunit theta	2	961.506		6.2066e-12	9	0	yes	no	188.76	4198400	1120800	2333400	1673600	2698200	728500	849340	1302400	954650	3381000	2189100	632150	2562000	1402600	1826000	1170400	589700	490410
APGQLALFSVSDK	P31939;B2R7P8;F8WEF0	P31939	ATIC	Bifunctional purine biosynthesis protein PURH;Phosphoribosylaminoimidazolecarboxamide formyltransferase;IMP cyclohydrolase	2	1331.71		7.2832e-12	13	0	yes	no	150.26	3558200	1559400	3090200	1521700	2885900	1539600	1883800	1133100	887830	2097200	1337800	755550	1231900	680670	1370400	1219000	1068800	861170
APGSLVISAYAVCPDITATVTPDLK	A8K8N7;O15067;A8K9T9	O15067	PFAS	Phosphoribosylformylglycinamidine synthase	2,3	2558.33		2.8763e-30	25	0	no	no	143.47	392810	348040	824490	418660	381240	365740	388190	187920	62355	466670	204580	148360	201910	62673	245730	236400	183050	139230
APGTVLSQEEVEGELAELAMGFLGSR	Q6IPC0;P49593;A8MX49	Q6IPC0	PPM1F	Protein phosphatase 1F	3	2689.33		3.2278e-07	26	0	yes	no	93.407	0	96352	119930	92934	211910	66605	149630	103780	0	313600	146400	100150	211220	225210	277610	237200	168130	197500
APHLAYLR	Q9BWD1;A8K4W5;Q59GW6;B7Z233	Q9BWD1	ACAT2	Acetyl-CoA acetyltransferase, cytosolic	2	939.529		0.023341	8	0	yes	no	89.369	1111200	516400	1624300	1512500	1461200	916220	1397900	1003600	775530	2284100	705070	518620	1043700	755270	875340	777870	854650	779030
APILIATDVASR	G2HJ72;Q92841-2;F6R2W4;B1AHM1;Q92841;3BLZ8;Q59F66;B4DZQ7;Q7Z2V5;Q59E92;B4DLW8;B4DNG2;B4DN41;P17844;J3KTA4;B5BUE6;Q8BTS0	G2HJ72	DDX17;DKFZp686J01190;DDX5;Ddx5	Probable ATP-dependent RNA helicase DDX17;Probable ATP-dependent RNA helicase DDX5	2	1225.7		0.0011113	12	0	yes	no	100.02	278690	96510	280800	0	271480	0	200770	0	180690	500480	196340	0	131720	114000	0	173230	108180	81566
APLDIPIPDPPPKDDEMETDKQEK	Q9UL46;Q2TNB3;0YM70;Q6FHK9	Q9UL46	PSME2	Proteasome activator complex subunit 2	3,4	2717.31		0.00027055	24	2	yes	no	112.44	2724100	1683900	8034200	8614600	5997700	4335700	1919300	1122800	4871400	9057800	644710	510830	539040	705730	871150	644250	1113800	801210
APLDIPVPDPVK	Q06323;0YNE3;Q6FHU3;A6NJG9	Q06323	PSME1	Proteasome activator complex subunit 1	2	1259.71		0.00022513	12	0	yes	no	117.79	19397000	10321000	18313000	21147000	17931000	12881000	12349000	14014000	8611400	23101000	6739900	5638300	8474800	6204700	6461000	6606200	8704600	5184700
APLDIPVPDPVKEK	Q06323;0YNE3;Q6FHU3;A6NJG9	Q06323	PSME1	Proteasome activator complex subunit 1	3	1516.85		0.00041556	14	1	yes	no	107.39	616440	259710	773230	601280	716100	396940	451400	384090	278810	716440	206530	126850	246900	162450	158130	130450	338090	0
APLDLDKYVEIAR	O00743;2R2K5;F6PYU8	O00743	PPP6C	Serine/threonine-protein phosphatase 6 catalytic subunit	3	1501.81		0.051957	13	1	yes	no	60.598	531370	314170	166350	206570	440680	257520	364800	242120	95907	346270	290350	120810	273820	221820	294540	267810	118840	281710
APLEVAQEH	O94903;0YBB9;A8K520;B3KMP6	O94903	PROSC	Proline synthase co-transcribed bacterial homolog protein	2	992.493		1.5217e-05	9	0	yes	no	144.65	608220	354980	1008600	850370	541690	481820	449430	327150	665620	1499600	467850	325870	740430	453160	736400	638620	578830	473640
APLHYLAPLLSNLSQR	Q9BTY7;P0CB43;Q96BK8	Q9BTY7	FAM203A;FAM203B;C8orf30A	Protein FAM203A;Protein FAM203B	3	1792		0.00047963	16	0	yes	no	83.243	0	87818	158390	213720	0	53365	79945	112890	75708	184710	161380	153350	268650	110310	94555	166850	118040	116280
APLPLGHIK	P09960;B4DVZ8;P09960-4	P09960	LTA4H	Leukotriene A-4 hydrolase	2	944.581		0.028389	9	0	yes	no	82.241	595000	330920	576280	431110	701640	419620	671540	380740	247140	0	448430	251360	506920	336260	404360	446770	503860	380210
APLQQCAEDR	B4DRG7;Q15003;A8K4T8;C9JZP1;C9J470	B4DRG7	NCAPH	Condensin complex subunit 2	2	1186.54		0.064224	10	0	yes	no	59.84	176210	116930	103900	256930	123640	0	85416	78332	88441	374420	108450	82220	135210	153680	84123	147820	92151	0
APLVCLPVFVSR	Q9H0W9-4;Q9H0W9;A8K718;2Q4J9	Q9H0W9-4	C11orf54	Ester hydrolase C11orf54	2	1356.76		0.0015085	12	0	yes	no	92.247	850520	541640	637050	884830	534070	582360	303670	307120	383400	806740	311390	367550	739690	419650	455860	380860	801620	755810
APMLDESVIIQLVEMGFPMDACR	P45974-2	P45974-2			2,3,4	2621.24	1213;1214;1215	6.2495e-21	23	0	yes	yes	152.06	1817900	1589300	2526900	1876100	2020100	2126600	1477700	559050	812890	2206000	537470	346190	2312700	1256200	1194800	1092600	1276700	963700
APNVVVTR	P52566;B2R4F3;0YGX7	P52566	ARHGDIB	Rho GDP-dissociation inhibitor 2	2	854.497		0.0047989	8	0	yes	no	123.21	1637400	985990	3133100	2448400	1967500	1512000	1700900	1529200	3435000	6906800	1363900	1348600	2610100	1827800	2033800	2276600	3584100	1520100
APNYPTEGNHR	Q9GZT8;Q9GZT8-3;Q6X734	Q9GZT8	NIF3L1	NIF3-like protein 1	2,3	1254.57		7.89e-13	11	0	yes	no	150.46	2634800	317870	3506200	2765900	2408500	2065400	2109100	2356700	1982200	5365000	2070600	1537100	3077000	2005400	2207400	2695600	2729200	1830500
APPPLPPVYSMETETPTAEDIQLLK	Q14738-2;Q14738;E9PFR3;A8K6Y2;B4DSD7;Q14738-3;0Y8C4	Q14738-2	PPP2R5D	Serine/threonine-protein phosphatase 2A 56 kDa regulatory subunit delta isoform	3	2736.39	1571	7.2244e-05	25	0	yes	no	78.456	338230	309170	515980	619860	264500	321930	378890	237700	202170	736520	367770	139310	316970	164350	391200	205460	200000	262600
APPSVFAEVPQAQPVLVFK	P17174;Q2TU84;B7Z1I2	P17174	GOT1;GIG18	Aspartate aminotransferase, cytoplasmic;Aspartate aminotransferase	2,3	2023.11		1.539e-45	19	0	yes	no	176.68	15264000	8694200	18117000	17888000	10735000	12356000	9064000	8876200	9767000	19642000	7676800	6559800	11824000	8386800	9718500	8692700	13951000	9640100
APQETYADIGGLDNQIQEIK	Q53HB3;P62191;Q6NW36;B4DR63	Q53HB3	PSMC1	26S protease regulatory subunit 4	2,3	2202.08		5.0964e-149	20	0	yes	no	256.4	5201000	2199700	4157700	5121200	4146300	2253200	4289300	3330200	1794100	5045500	3615500	2111000	3460200	2229000	2836700	3425100	2354500	1493100
APQHTAVGFK	Q6IBN0;O43242;Q96N86;B4DEB0;B4DPM7;B4DV84;B4DT72	Q6IBN0	PSMD3	26S proteasome non-ATPase regulatory subunit 3	2	1054.56		0.0026879	10	0	yes	no	97.597	511250	246060	436730	0	366150	252540	363100	154260	268190	0	202600	88680	164740	0	0	0	0	0
APSDLYQIILK	P07384;B2RDI5;B4DWH5;E9PL37	P07384	CAPN1	Calpain-1 catalytic subunit	2	1259.71		2.9891e-14	11	0	yes	no	166.29	4532800	1245500	3582800	2925100	4449300	1431300	4932900	2282500	1767500	7183600	4530800	1718100	3174400	2351100	3142000	3274500	2397700	1805100
APSIIFIDELDAIGTK	P17980;E9PM69;G3GYK8;E9PKD5;E9PN50;A8K781	P17980	PSMC3	26S protease regulatory subunit 6A	2,3	1701.92		1.5081e-24	16	0	no	no	162.81	3733300	1792300	7147900	4312900	2770600	1878900	2289500	4449400	1844100	4629500	2427200	1540500	2791600	1906200	2581900	2233300	2564700	1686700
APSTYGGGLSVSSSR	114667176;P02533;15431310;12803709;30584787;F6YKA7	114667176	KRT14	Keratin, type I cytoskeletal 14	2	1424.69		0.032406	15	0	no	no	61.265	0	38197	31108	20521	47108	0	30739	28902	38990	0	96800	10870	59744	22130	20677	57426	0	14658
APSVANVGSHCDLSLK	P21333;Q5HY54;Q60FE6;E9PHF0;B4E2F9;B4DTD5;Q2VP91	P21333	FLNA	Filamin-A	3	1653.81		0.0092323	16	0	yes	no	58.817	177400	131400	192470	134980	632300	30153	53453	19781	43547	193550	40214	22944	58761	22691	42505	31542	36843	10379
APSYIEIFGR	Q5T4S7-3;Q5T4S7;Q5T4S7-2;Q5T4S7-4;K7DB04;Q5T4S7-5	Q5T4S7-3	UBR4	E3 ubiquitin-protein ligase UBR4	2	1151.6		2.0168e-07	10	0	yes	no	143.5	617200	335440	456670	408270	481540	133280	381950	162990	198760	732210	398460	131670	392460	212670	240240	272160	240950	174680
APTYFCGQTLTFR	Q8IUI8	Q8IUI8	CRLF3	Cytokine receptor-like factor 3	2	1560.74		1.56e-23	13	0	yes	yes	172.33	369120	312390	426800	1046000	401600	394320	374400	542820	198790	471310	210180	308880	600900	211860	340440	441200	282380	200150
APVAGTCYQAEWDDYVPK	P30086	P30086	PEBP1	Phosphatidylethanolamine-binding protein 1;Hippocampal cholinergic neurostimulating peptide	2,3	2068.92		3.516e-175	18	0	yes	yes	279.19	5294300	4204200	6942900	7174200	6190200	7809300	5704000	5866900	4958600	9120500	5411500	6186900	9528800	6886600	7528800	8906300	10903000	8018000
APVDITGQFEK	P49589;P49589-3;P49589-2;B4DKY1;A8K067;A8MVQ3;Q53HG6;B4DPV7;B4DI19	P49589	CARS	Cysteine--tRNA ligase, cytoplasmic	2	1203.61		0.0049002	11	0	yes	no	84.479	1901300	612040	1628300	955590	1037300	505740	848610	361830	406750	1521400	618090	247540	686580	324650	508890	458150	515980	290930
APVLPVGTELPAGTLPSEQLPPFPGPSLTQSQQPLEDLDAQLR	D3DUP2;F5GWT4;Q9H4A3-2;Q9H4A3;D3DUP1;Q9H4A3-5;Q9H4A3-6;6WZW3;F5H2M7;Q9H4A3-4;A5D8Z4	D3DUP2	WNK1	Serine/threonine-protein kinase WNK1	4	4503.35		2.7965e-06	43	0	yes	no	41.695	226250	190300	200940	181460	251600	74655	193190	60422	94122	172090	133920	91966	72150	201660	153570	86541	95986	97257
APVLSDSSCK	12345;3318722;51247813	12345			2	1062.5		0.042755	10	0	yes	no	68.626	377500	266650	203670	144350	217010	87922	224210	222810	70536	132370	202160	90110	165170	174640	199740	222510	90386	0
APVQPQQSPAAAPGGTDEKPSGK	Q13200;B4DM22;C9JPC0;F8WBS8	Q13200	PSMD2	26S proteasome non-ATPase regulatory subunit 2	2,3	2217.1		1.4294e-05	23	1	yes	no	120.15	2970500	1244600	2590700	2187700	2513100	920400	2249900	1370700	848940	3494700	2578000	951960	2354600	869630	963420	2294100	1405500	530810
APVYLFEQVQHNLLSPPFGWASGSQDSNSR	Q5T4S7-3;Q5T4S7;Q5T4S7-2;Q5T4S7-4;K7DB04;Q5T4S7-5	Q5T4S7-3	UBR4	E3 ubiquitin-protein ligase UBR4	4	3330.61		0.016954	30	0	yes	no	29.893	176270	134110	0	102210	111490	46560	0	44243	46229	106090	62603	35789	51707	43035	0	0	0	62417
APWELLELR	P54577	P54577	YARS	Tyrosine--tRNA ligase, cytoplasmic	2	1125.62		1.5528e-05	9	0	yes	yes	157.34	3860700	2044500	2739300	2347900	2784800	1715200	1304100	1550400	1120700	2709800	780460	488890	1026100	459910	750330	686860	467890	375230
APYIAYLTR	Q14C86-5;Q14C86-2;Q14C86;K7D792;Q14C86-4;Q14C86-3;F8W9S7;G5B6V6;B3KN67;B3KTX2	Q14C86-5	GAPVD1	GTPase-activating protein and VPS9 domain-containing protein 1	2	1066.58		0.011062	9	0	yes	no	91.265	175260	60525	160300	71489	191350	34652	93901	61942	66807	223220	123530	31399	109270	56941	51034	44034	0	38446
AQAALAVNISAAR	Q59ET3;P40227;B2R9K8;P40227-2	Q59ET3	CCT6A	T-complex protein 1 subunit zeta	2	1254.7		0.0010057	13	0	yes	no	111.83	120280	164470	103770	256250	164350	70551	110350	86827	203290	750780	149750	64188	335410	196880	311130	213240	152250	97266
AQALLADVDTLLFDCDGVLWR	A6NDG6	A6NDG6	PGP	Phosphoglycolate phosphatase	2,3	2390.19		6.2883e-19	21	0	yes	yes	132.83	1023500	956530	1303200	3064600	1328100	1543200	1201700	1117000	1519200	3437100	248670	1046700	2621300	996570	863650	1545900	1758000	1199700
AQASEILLEELQQGLSQAK	Q05BX6;F5H355;B4DMM4;Q15276-2;Q15276	Q05BX6	RABEP1	Rab GTPase-binding effector protein 1	3	2055.08		2.9663e-06	19	0	yes	no	107.65	147320	57317	139890	163530	87739	61374	84346	69324	52824	171160	103030	41054	116790	96993	97925	89017	101590	60788
AQASSIPVGSR	K7EK42;A8MVD5;Q99426	K7EK42	TBCB	Tubulin-folding cofactor B	2	1071.57		0.0025112	11	0	yes	no	94.547	396870	257280	646150	675940	501790	543520	521880	390560	302920	1064300	348950	225250	1134700	345150	373240	576560	746880	371680
AQATQLLEGLVQELQK	K7EK35;Q8WWS9;P42229;A8K6I5;Q1KLZ6	K7EK35	STAT5A	Signal transducer and activator of transcription 5A	3	1767.97		3.5322e-08	16	0	yes	no	130.47	50128	18479	38087	28474	39352	0	42268	26555	21808	64256	44227	15904	48023	27550	62022	63089	19970	32931
AQAVSEDAGGNEGR	P55884;P55884-2;A4D210;B4DV79	P55884	EIF3B;EIF3S9	Eukaryotic translation initiation factor 3 subunit B	2	1359.6		2.0315e-07	14	0	yes	no	138.05	163170	350480	104280	0	222140	60342	36416	23287	69972	153330	57913	21736	76742	33255	32577	38134	0	26806
AQCETLSPDGLPEEQPQTTK	Q7Z6Z7-3;Q7Z6Z7;Q7Z6Z7-2;0Y5W0;0Y659	Q7Z6Z7-3	HUWE1	E3 ubiquitin-protein ligase HUWE1	3	2228.03		0.016036	20	0	yes	no	40.968	174680	0	99895	0	88919	0	50711	21777	22159	85624	55432	22202	81433	0	0	49782	44543	0
AQDEIPALSVSR	P43686;P43686-2	P43686	PSMC4	26S protease regulatory subunit 6B	2	1284.67		0.00055251	12	0	yes	no	107.99	2083100	466160	749720	474650	436830	423470	787250	572670	496660	1493200	79495	333550	798760	487420	743460	608880	737970	361930
AQDIEAGDGTTSVVIIAGSLLDSCTK	P50991;P50991-2;B7Z2Z8	P50991	CCT4	T-complex protein 1 subunit delta	2,3	2620.29		2.2066e-16	26	0	yes	no	121.56	292600	218790	199820	402470	151860	231210	75867	152030	55638	654810	117300	91032	359600	174860	320370	275910	165010	132000
AQDIQCGLQSR	Q8WVJ2;E5RFP0	Q8WVJ2	NUDCD2	NudC domain-containing protein 2	2	1274.6		2.9146e-06	11	0	yes	no	126.5	503330	260760	415660	498140	304150	450280	300520	319410	303290	669540	275480	349270	470480	283170	388640	362930	443160	297280
AQDPDQLR	Q9NY33;Q9NY33-4;Q5JPB8;G3V1D3;Q9NY33-2;Q53HL4;Q53GT4	Q9NY33	DPP3;DKFZp686O1117	Dipeptidyl peptidase 3	2	941.457		0.0052795	8	0	no	no	115.71	5495800	2188300	6340800	3753200	4002100	2033600	4020800	0	2276700	6167600	3600700	1648200	3609000	2128100	2009800	3397000	4112900	2223300
AQEACGPLEMDSALSVVQNLEK	Q9Y490;Q5TCU6;G3HN02	Q9Y490	TLN1	Talin-1	3	2388.13	500	6.5971e-05	22	0	no	no	86.189	112630	113510	87239	85995	338850	22008	29445	0	0	80854	0	19098	63429	0	0	0	0	0
AQEAEAGVLGNEK	Q8N3D4;0YDZ9	Q8N3D4	EHBP1L1	EH domain-binding protein 1-like protein 1	2	1314.64		0.040615	13	0	yes	no	58.723	0	14002	34212	20402	35685	13090	27378	15020	13150	42492	30898	13250	29729	21654	24653	25173	16775	10460
AQEALLQLSQVLSLMETVK	K7EQF4;O60664-3;O60664	K7EQF4	PLIN3	Perilipin-3	2,3	2100.15		2.9643e-82	19	0	yes	no	213.5	0	0	0	0	0	0	0	0	0	0	0	0	609430	0	0	435050	0	819490
AQEASVLLR	P11277;P11277-2;P11277-3;B2RMN7	B2RMN7	SPTB	Spectrin beta chain, erythrocytic	2	985.556		0.00020389	9	0	no	no	134.84	663350	35062	191540	94902	106780	46838	166740	42931	522790	949900	171040	58643	213800	100200	73185	160450	139870	59429
AQEEEDVRDYNLTEEQK	Q8IWT0-2;Q8IWT0	Q8IWT0-2	ZBTB8OS	Protein archease	2	2094.93		9.5264e-05	17	1	yes	no	124.45	107030	42165	164910	78727	0	72863	0	0	65348	128350	0	40204	0	0	0	0	0	0
AQEFVNCK	P35754;D3DQK5	P35754	GLRX;hCG_1979388	Glutaredoxin-1	2	994.454		0.038206	8	0	yes	no	85.676	252000	193500	545800	666980	423090	522320	684650	805090	627520	1524500	757930	656360	1218100	587290	760510	646630	385620	765490
AQEILSQLPIK	P35754	P35754	GLRX	Glutaredoxin-1	2	1238.72		9.1346e-13	11	0	yes	yes	149.41	1050400	942290	1451800	3424600	1563600	2340500	2086700	4106900	2071300	8146500	3658800	3832100	4919600	2857400	3493900	3478700	2509800	3043000
AQELDALDNSHPIEVSVGHPSEVDEIFDAISYSK	B7Z463;0YAQ6;L7N488;B4DGH6;E9PRQ5;E9PLK3;P55786;B7Z899;B7Z4B2;B3KU93;B3KTP2;E5RJ24;A6NEC2;E7EWZ2;B7Z6T6;F5GZY4;G3H5V0	G3H5V0	NPEPPS;TBC1D3;NPEPPSL1	Puromycin-sensitive aminopeptidase;Puromycin-sensitive aminopeptidase-like protein	3,4	3710.76		6.0225e-13	34	0	no	no	80.245	2693500	2355000	3025400	3853400	3724700	3225000	3304800	1776500	985310	3558200	2187400	1413000	2076000	1746900	2833200	2380600	3302300	2183200
AQELGVLQDYLLALTTDDHLLR	O43149	O43149	ZZEF1	Zinc finger ZZ-type and EF-hand domain-containing protein 1	3	2496.32		5.5763e-06	22	0	yes	yes	94.632	408510	304510	38462	357350	0	150250	195620	158690	40235	397230	200230	97041	301240	238490	378040	227490	200370	140250
AQENYEGSEEVSPPQTK	G3S502;Q93008;D3DWB6;Q6P468;Q59EZ5	G3S502	USP9X	Probable ubiquitin carboxyl-terminal hydrolase FAF-X;Ubiquitin carboxyl-terminal hydrolase	2	1891.84		0.0018737	17	0	yes	no	78.166	60381	24665	68478	46934	26062	26247	0	18012	0	67514	45738	10139	42192	28734	29331	37220	0	21284
AQESVGIYEVTHQFVK	Q9NWV4	Q9NWV4	C1orf123	UPF0587 protein C1orf123	2,3	1833.93		1.462e-44	16	0	yes	yes	182.91	3326500	2609200	3499800	3573700	3341600	3878100	3730100	4361600	3906600	7245400	3085700	2992300	5958200	2852400	3811600	5293700	6363300	3600100
AQFVTCGQDK	O95834;O95834-2;K7ERL7;K7EIK7;B7Z2F5;UPI000006CD9E;C9JRL6;B7Z872;K7ELI8	O95834	EML2	Echinoderm microtubule-associated protein-like 2	2	1152.52		0.00036691	10	0	yes	no	110.08	354320	96218	78954	126060	114180	108550	100260	133850	26481	208350	53466	24538	72342	35145	47937	93295	139050	28283
AQGAIAMASIAK	UPI00001D76EA;Q5VYK3;J3KN16;B3KXF2;Q5VYK5	UPI00001D76EA	ECM29;KIAA0368	Proteasome-associated protein ECM29 homolog	2	1130.61	557	0.0017611	12	0	yes	no	103.14	170160	54280	120230	89777	88236	36864	113810	38450	25736	132990	89185	32674	102790	35272	0	79242	101930	40048
AQGLLSAGHPEGEQIIR	P11277;P11277-2;P11277-3;0YJE6;Q8WX82;B2RMN7;G7MYA8	B2RMN7	SPTB;EGK_18288	Spectrin beta chain, erythrocytic	2,3	1774.93		0.002889	17	0	no	no	77.505	1092200	106690	248480	313830	230440	152110	336720	203010	1286900	2067100	380440	192990	464910	355430	219720	413490	338930	186670
AQGPDGGLTASTYSYLGGFDSSSNVLAGQLR	Q6XQN6;C9JC60;Q6XQN6-2;Q6XQN6-3;G5E977;C9J8U2	Q6XQN6	NAPRT1	Nicotinate phosphoribosyltransferase	3	3088.47		1.4844e-33	31	0	yes	no	131.64	1481200	1128600	1885600	1975800	1154600	1601100	1543800	1358700	2346700	5170300	1503000	1741800	2786900	1861400	2256300	1988500	2728300	2282300
AQGVLFDCDGVLWNGER	Q96GD0	Q96GD0	PDXP	Pyridoxal phosphate phosphatase	2	1934.89		3.3838e-18	17	0	yes	yes	150.7	332780	150790	349980	427060	176500	214630	194330	207010	200580	567920	130410	165760	293140	161910	191780	212640	242840	189630
AQGYSGLSVK	P07996;Q59E99;G7MWM2;B4E3J7	P07996	THBS1;EGK_17345	Thrombospondin-1	2	1008.52		0.077704	10	0	yes	no	62.166	38474	46697	0	88753	699280	0	0	0	0	0	0	7557.7	16129	0	0	0	0	0
AQHVFQHAVPQEGK	Q13867;K7ES02;K7ENH5	Q13867	BLMH	Bleomycin hydrolase	2,3	1574.8		0.0002031	14	0	yes	no	115.83	418480	883560	1002600	1260400	436950	811050	332740	775720	355520	1055400	371490	525130	557000	554070	774820	329220	579940	617380
AQHVFQHAVPQEGKPITNQK	Q13867;K7ES02;K7ENH5	Q13867	BLMH	Bleomycin hydrolase	3,4	2256.18		9.029e-07	20	1	yes	no	127.32	3579700	3635600	4023500	4099500	2589100	2064300	2521300	1979600	2350200	6000800	2363200	1954500	2235000	2059700	2114400	1973600	2591600	1786000
AQIAQVWDLIAGHEAQFGAELLLR	Q6B0K9	Q6B0K9	HBM	Hemoglobin subunit mu	3,4	2648.41		2.358e-109	24	0	yes	yes	208.98	5453700	5273000	0	6844500	7403600	8882900	1606200	7316700	4350300	6997200	3980100	3384300	4534400	1890800	1671500	745360	1208700	3429200
AQIHDLVLVGGSTR	Q59EJ3;UPI000013CB7C;P08107;B4DNT8;F8VZJ4;B4DWK5;P08107-2;B4DFN9;B4DI39;E7EP94;B4E1S9;B4E388;B4DVU9;Q5SP16;B3KTT5	UPI000013CB7C	HSPA1A	Heat shock 70 kDa protein 1A/1B	2,3	1464.8		3.2232e-07	14	0	no	no	131.61	8054600	3374300	7743200	5323800	6653500	3385400	9204700	5134400	3352300	8286800	4944600	2621700	5512800	3673200	4157400	4091800	6742100	3979500
AQIIELLCIVEALK	Q9Y5K6	Q9Y5K6	CD2AP	CD2-associated protein	2,3	1611.93		2.7234e-11	14	0	yes	yes	139.49	302160	169710	150720	486460	215890	16193	161100	114900	63514	237570	176140	53495	76701	100470	90222	79142	53496	36926
AQILPIR	Q00610-2;Q00610;J3KS13;J3KSQ2;J3QL20	Q00610-2	CLTC	Clathrin heavy chain 1	2	809.512		0.022138	7	0	yes	no	107.43	400990	162810	290940	122040	1049000	311780	250350	72941	327720	797450	299600	52268	251970	235010	126450	336110	276300	106730
AQILVADTWSVLEGK	Q5T6V5	Q5T6V5	C9orf64	UPF0553 protein C9orf64	2	1628.88		1.6133e-33	15	0	yes	yes	176.19	312560	204660	629210	604770	332710	301890	241150	192060	209260	648030	138240	122620	317610	143670	247490	241740	292680	251760
AQIWDTAGQER	Q6FHR0;Q15907;A5YM50;B4DMK0;Q5U0I1;Q6FI42;J3KQP6;B4DT13;3BMH2;3BSC1;P62491;B4DMN1	Q6FHR0	RAB11B;RAB11A	Ras-related protein Rab-11B;Ras-related protein Rab-11A	2	1273.61		7.9856e-14	11	0	yes	no	160.86	722190	0	630050	874040	635230	0	0	0	1263500	1667700	0	0	0	582530	799300	750950	742930	728000
AQLDPAFIK	P25325;B3KP52;B1AH49;Q59HD5	P25325	MPST	3-mercaptopyruvate sulfurtransferase;Sulfurtransferase	2	1001.55		0.030004	9	0	no	no	79.986	5333600	2260900	6483700	4400400	3329600	2792100	4504200	3862200	3694500	11427000	3982200	3582800	7074400	4502900	4727100	5829000	7660700	6209600
AQLFALTGVQPAR	J3QRZ5;P54578;B2RD79;A6NJA2;B7Z4N8;B3KTG4;L5K2B1	J3QRZ5	USP14	Ubiquitin carboxyl-terminal hydrolase;Ubiquitin carboxyl-terminal hydrolase 14	2,3	1370.77		1.6262e-25	13	0	no	no	179.5	14310000	6832200	16253000	15929000	16738000	11151000	15202000	10291000	10229000	25694000	10389000	8127200	12067000	7618600	10072000	12483000	10933000	7918200
AQLFTQITR	O94829;A8K2A8;Q6PKD4	O94829	IPO13	Importin-13	2	1076.6		0.073942	9	0	yes	no	63.694	157080	59307	124750	97326	124850	65255	72832	51871	56064	202550	65608	32930	58655	35385	65095	79407	82382	34796
AQLGEDIR	Q05BK6;K0J5S8;K0J6K2;Q7Z426;G5E9V1;Q92734;Q8TDJ5	Q05BK6	TFG;TFG/ALK fusion	Protein TFG;Tyrosine-protein kinase receptor	2	900.466		0.06042	8	0	yes	no	76.17	72056	56891	186080	67494	21570	158020	49512	57926	37123	188240	302470	43373	245780	160790	142730	291240	245500	76508
AQLGGPEAAK	P04792;B4DL87	P04792	HSPB1	Heat shock protein beta-1	2	940.498		0.030792	10	0	yes	no	75.566	0	68048	443060	463790	286310	0	0	0	1165600	3738800	645570	345380	291250	610480	358720	46926	402550	1964300
AQLGPDESK	D6REN6;P12081;B4DDD8;J3KNE5;K7C8R4;B4E1C5;B4DHQ1;Q52NV4;B4DEA2	D6REN6	HARS;HRS	Histidine--tRNA ligase, cytoplasmic	2	943.461		0.028966	9	0	yes	no	71.221	229840	342850	501130	549570	460150	441130	403330	293800	0	595060	280340	24091	287570	0	80434	121590	155520	57058
AQLGVQAFADALLIIPK	Q59ET3;P40227;B2R9K8;B4DPJ8;P40227-2;A1JUI8;B4DN39	Q59ET3	CCT6A	T-complex protein 1 subunit zeta	2,3	1767.03		3.3987e-45	17	0	yes	no	186.42	1867500	1005400	2101400	1995100	2104900	652900	1110000	1141700	1099400	3908100	1988100	1004800	2599100	1390100	2176400	1375800	726710	753450
AQLLELPYAR	P50453	P50453	SERPINB9	Serpin B9	2	1172.66		0.00028231	10	0	yes	yes	111.86	180690	153660	121920	182020	233700	206410	129580	175710	181140	467580	65470	82476	222220	141120	160000	149360	169070	198830
AQLQNFVK	Q15057;L5MHD4;7C1E0	Q15057	ACAP2	Arf-GAP with coiled-coil, ANK repeat and PH domain-containing protein 2	2	946.524		0.052763	8	0	yes	no	76.774	86741	31172	71596	53432	90654	26524	66770	30152	44481	119620	59205	31053	79091	41047	38612	68275	48707	30573
AQMEVYCSDFHAER	Q96CV9;Q96CV9-2;B4E184;B7ZA56	Q96CV9	OPTN	Optineurin	3	1741.72		0.052028	14	0	yes	no	38.199	39078	19216	29098	0	24158	0	28198	14263	0	64207	20543	11684	45669	12779	15139	44691	0	15479
AQMVQEDLEK	P26038;B7Z4C7	P26038	MSN	Moesin	2	1189.56		1.1132e-14	10	0	yes	no	184.36	870750	244670	655190	263860	563500	247100	964190	205140	225960	1228300	429760	180990	614590	338580	284570	0	1134500	249180
AQNSTELAAEEYTLMSIDTIINGK	P48506;E1CEI4	P48506	GCLC	Glutamate--cysteine ligase catalytic subunit	3	2611.27	1230	0.0008008	24	0	yes	no	61.16	525950	47858	749270	206540	201810	0	236890	144850	121880	411800	141480	33529	241920	138360	274140	200910	351370	120950
AQPAQPADEPAEK	P25786;P25786-2	P25786	PSMA1	Proteasome subunit alpha type-1	2	1350.64		9.7976e-12	13	0	yes	no	147.7	13442000	8414500	14874000	16379000	10541000	9916300	11490000	11440000	10658000	23804000	9223600	6848000	14219000	8376900	7950100	10180000	14360000	8025500
AQPAQPADEPAEKADEPMEH	P25786;P25786-2	P25786	PSMA1	Proteasome subunit alpha type-1	3	2159.94		0.031268	20	1	yes	no	56.906	701470	160900	1073400	323530	708700	172530	515790	163330	197570	351370	252360	125540	224960	138650	151050	131160	208150	149310
AQPVIEFVCEVLDFK	Q9UKV8;Q9UKV8-2;F7H341;A4FVC0	Q9UKV8	EIF2C2	Protein argonaute-2	2,3	1792.91		0.00017213	15	0	yes	no	97.2	238020	112090	41884	201450	113840	86239	96999	84932	74405	277300	82951	40946	304430	98651	74848	97930	76191	39645
AQPVQVAEGSEPDGFWEALGGK	B7Z992;Q5T0H9;B3KS49;Q5T0H8;Q5T0H7;F5H1A8;P06396-3;B7Z9A0;B7Z6N2;P06396;B7Z4U6;B7Z5V1	B7Z992	GSN	Gelsolin	2,3	2271.08		1.2295e-10	22	0	no	no	119.5	555890	375850	403290	490430	1388100	399830	322480	146800	508520	1451500	295110	184970	177730	166930	329710	153240	262270	158770
AQQALSELHTVEK	Q5T4S7-3;Q5T4S7;Q5T4S7-2;Q5T4S7-4;K7DB04;Q5T4S7-5	Q5T4S7-3	UBR4	E3 ubiquitin-protein ligase UBR4	2,3	1452.76		2.2909e-18	13	0	yes	no	162.67	1672400	721940	1313200	815430	1330600	318380	959320	516080	503660	1529700	974100	324160	979630	704520	520780	689790	62603	415210
AQQEAEAAQR	K7EK42;A8MVD5;Q99426	K7EK42	TBCB	Tubulin-folding cofactor B	2	1100.52		0.023591	10	0	yes	no	74.392	9599.6	0	18698	18249	14554	9463.9	11976	8549	7231.5	31217	5706.3	8972.1	30485	8292.8	5622.5	12403	9057.4	11411
AQQELEEQTR	P26038	P26038	MSN	Moesin	2	1230.58		6.4881e-75	10	0	yes	yes	257.09	1866000	1044000	1312200	1045300	1330200	685210	2044000	1078200	1714900	2124700	1487100	733890	1910900	1429700	1190200	1510000	2728100	1149500
AQQLEQIR	J3KRC6;G5E9U0;B3KRT1;Q9NPH2	J3KRC6	ISYNA1	Inositol-3-phosphate synthase 1	2	984.535		0.051384	8	0	yes	no	76.17	0	0	57036	41330	21692	5989.6	0	0	35192	156500	0	7921.2	26502	16618	9949.1	29821	22760	6991.9
AQQVSQGLDVLTAK	K7AE07;P18206;B3KXA2;B4E3Q9	K7AE07	VCL	Vinculin	2,3	1456.79		3.722e-17	14	0	yes	no	156.72	1664300	913790	1468500	1155300	2387400	495510	386610	194270	354350	991920	135830	102690	152020	72403	80110	135190	53876	104720
AQSELAAHQK	P25786;P25786-2;B4E0X6;B4DEV8	P25786	PSMA1	Proteasome subunit alpha type-1;Proteasome subunit alpha type	2	1081.55		9.853e-05	10	0	yes	no	120.63	144360	112850	249820	170660	162410	100550	114570	91033	109320	120260	122100	79799	286880	95104	107100	59584	58980	98123
AQTEGINISEEALNHLGEIGTK	Q9Y265;B5BUB1;L5LX04;7C4G5	Q9Y265	RUVBL1	RuvB-like 1	3	2323.17		0.00010875	22	0	yes	no	76.573	6217600	3030800	5856000	6005300	4690000	3877800	3858800	3336400	3121400	6675600	3719500	2883700	7073700	3649400	2110800	3269600	2686200	2265200
AQTPAFDKPK	P00813;F5GWI4;F5GXW0;F5GYD4	P00813	ADA	Adenosine deaminase	2	1101.58		0.010838	10	1	yes	no	99.752	400460	203330	403320	291740	684120	385790	459870	292240	873960	1643200	134670	118500	188300	122160	105310	110490	50745	19242
AQTVFEDLNQELLEELPILYNSR	Q9UBW5-2;Q9UBW5;B2RAR0;F5H0W4;B7Z6F3;UPI0002AF519A	Q9UBW5-2	BIN2	Bridging integrator 2	3	2733.39		0.00019047	23	0	yes	no	61.616	0	0	0	0	80298	0	0	0	0	45430	0	0	0	0	0	0	0	0
AQVADVVVSR	P49327	P49327	FASN	Fatty acid synthase;[Acyl-carrier-protein] S-acetyltransferase;[Acyl-carrier-protein] S-malonyltransferase;3-oxoacyl-[acyl-carrier-protein] synthase;3-oxoacyl-[acyl-carrier-protein] reductase;3-hydroxyacyl-[acyl-carrier-protein] dehydratase;Enoyl-[acyl-carrier-protein] reductase;Oleoyl-[acyl-carrier-protein] hydrolase	2	1042.58		0.0023466	10	0	yes	yes	99.539	2429800	729210	1798700	968130	2308600	1026100	849450	450010	238730	825120	535490	236660	458280	185520	347890	331650	224690	180830
AQVEVLSAALR	Q8TF05-2;A8K923;Q8TF05;2RE34;B2RCG9	Q8TF05-2	PPP4R1	Serine/threonine-protein phosphatase 4 regulatory subunit 1	2	1155.66		0.049063	11	0	yes	no	74.987	0	0	0	0	0	0	0	0	0	0	0	0	0	0	0	0	0	0
AQVWLEQVCAHLGLGVQEPHPGER	Q6XQN6;C9JC60;Q6XQN6-2;Q6XQN6-3;G5E977;C9J8U2	Q6XQN6	NAPRT1	Nicotinate phosphoribosyltransferase	3,4	2709.34		1.1766e-37	24	0	yes	no	148.44	3464400	2353100	2216700	4592000	2398600	3314300	2520200	2490200	3428300	9145900	2832100	2777800	6519100	2698900	2525100	4589700	3302700	2383800
AQWFAIQHISLNPPR	P12724	P12724	RNASE3	Eosinophil cationic protein	3	1776.94		0.00069159	15	0	yes	yes	76.728	0	0	0	84573	0	0	0	0	172860	429730	0	0	0	0	0	32570	0	0
AQYEDIAQK	P04264;6VRG3;6VRG0;6VRF8;119395750;11935049;6VRG1;6VRF9;6VRG2;146741486;114644564;386854	P04264	KRT1	Keratin, type II cytoskeletal 1	2	1064.51		0.0044158	9	0	no	no	99.973	0	600140	0	374220	0	162540	550380	651540	0	428170	31568	0	458270	0	0	546950	0	0
AQYEEIANR	149714766;149714762;116004057;114051856	149714766			2	1092.52		0.043352	9	0	no	no	72.2	49804	26834	60463	32234	34834	16856	50643	46615	36217	30095	99644	10117	25877	0	30424	61416	0	0
AQYEEIAQR	P35908;47132620;547754;148727309;109096839;149417891;109096821;Q01546;153791670;114644546;109096819;62122751;114644554;149451465;109096849;109096847;149714794;149471015;34073;B4DRW1;F5H8K9;B4DRR7;B4DKJ0;B4DRS2;P19013;82654947;UPI0000D9FD95;109255249;119617053;109139700;149590098;149523213;149574164;119617032;P04259;119703753;119617033;109096781;109096777;109096783;B4DRR0;119617035;P48668;P02538;B…	P35908	KRT2;KRT76;KRT4;KRT6B;KRT6C;KRT6A	Keratin, type II cytoskeletal 2 epidermal;Keratin, type II cytoskeletal 2 oral;Keratin, type II cytoskeletal 4;Keratin, type II cytoskeletal 6B;Keratin, type II cytoskeletal 6C;Keratin, type II cytoskeletal 6A	2	1106.54		0.0016431	9	0	no	no	109.79	347790	105310	369560	163650	186060	82856	358950	150680	156100	193980	399920	91315	147290	63571	109400	191580	150750	45956
AQYYLPDGSTIEIGPSR	P61163;B4DM97;B4DMT4	P61163	ACTR1A	Alpha-centractin	2	1865.92		3.2416e-12	17	0	yes	no	137.73	1630500	889570	1506300	1794400	1448500	1033500	599170	946580	914720	2369500	825290	565020	690520	502250	577020	942430	104150	79994
ARDDLITDLLNEAK	P36543;F6S3X6;C9J8H1	P36543	ATP6V1E1;LOC709739	V-type proton ATPase subunit E 1	2,3	1585.83		1.0486e-33	14	1	yes	no	201.08	4457500	2739700	3302500	3593000	2922000	2765600	1689000	1925400	2008000	5144300	1413700	1075300	2256200	1216900	1431000	1895000	1999300	1483200
ARFEELNADLFR	B4E1Q1;P11142;E9PKE3;Q53GZ6;B3KTV0;Q3TB63;P11142-2;E9PNE6;Q53HF2;P54652	P11142	HSPA8;Hspa8;HSPA2	Heat shock cognate 71 kDa protein;Heat shock-related 70 kDa protein 2	3	1479.75		6.0662e-05	12	1	no	no	133.05	584100	212940	406760	304970	567450	305890	482010	151070	237220	751150	414000	69929	279870	213370	232510	283520	500810	286340
ARPATDSFDDYPPR	B4DEP6;P23588;E7EX17;B4DRM3;B4DS13;F8VSC7;F8VP89;F8W0K0	B4DEP6	EIF4B	Eukaryotic translation initiation factor 4B	3	1606.74		0.061018	14	1	yes	no	57.267	131630	37251	96497	56659	94811	32032	0	21171	22108	86127	64323	0	87486	51009	28722	45843	164980	40709
ARPEDVISEGR	P25325;B3KP52	P25325	MPST	3-mercaptopyruvate sulfurtransferase;Sulfurtransferase	2,3	1227.62		0.0033025	11	1	yes	no	119.21	6174400	2818900	7713700	5312900	2374000	1430500	2241900	2404500	2018500	4037600	0	4293300	5578200	5870500	5680300	4653700	3039200	6181600
ARPFPDGLAEDIDK	P13639;B4DPU3;Q6W6M8;UPI0002A4722A	P13639	EEF2	Elongation factor 2	3	1542.77		0.035714	14	1	yes	no	63.602	232290	185800	94142	56632	234460	77611	64464	58117	50668	153320	74624	29499	71751	32152	120250	79534	38298	28277
ARPFPDGLAEDIDKGEVSAR	P13639;B4DPU3;Q6W6M8	P13639	EEF2	Elongation factor 2	3,4	2142.07		0.0002159	20	2	yes	no	122.13	1223900	946120	437930	353540	1238700	419910	407410	239200	215380	784540	332580	146980	400600	202440	553420	346780	249350	162890
ASAELIEEEVAK	D6REN6;P12081;B4DDD8;J3KNE5;K7C8R4;B4E1C5;B4DHQ1;Q52NV4;B4DEA2	D6REN6	HARS;HRS	Histidine--tRNA ligase, cytoplasmic	2	1287.66		1.6949e-05	12	0	yes	no	126.34	898030	440090	1025100	605460	900390	483670	411000	303940	269170	745300	191600	52627	0	58303	111770	145720	246520	92748
ASAETVDPASLWEY	Q16658;J3KNT0;B3KTA3	Q16658	FSCN1	Fascin	2	1537.69		0.00080422	14	0	yes	no	107.39	403400	119570	851100	544780	293450	194470	110610	72539	266200	658380	514250	92758	407720	235880	354620	307310	685880	310630
ASAGPQPLLVQSCK	Q9Y490;Q5TCU6;G3HN02	Q9Y490	TLN1	Talin-1	2	1454.76		8.2562e-05	14	0	no	no	121.45	141550	117790	106180	119730	523480	40082	28156	13599	24075	91752	19217	20002	57919	9910.8	0	28812	0	12848
ASAGSYISALR	Q6FHU0;P28062-2;UPI00001325CA;P28062	Q6FHU0	PSMB8	Proteasome subunit beta type;Proteasome subunit beta type-8	2	1094.57		1.1733e-05	11	0	yes	no	128.08	444240	317010	471930	468510	427570	368560	409360	429920	0	516270	0	0	0	0	157870	0	110760	0
ASALEQFVNSVR	Q9UNS2;C9JLV5;J3KTQ1;J3QKR0;J3QL22;J3QS85	Q9UNS2	COPS3	COP9 signalosome complex subunit 3	2	1319.68		1.3241e-09	12	0	yes	no	158.11	1330000	895600	1820500	2270100	1319700	1086100	1343000	1452500	958530	2396700	1334600	1133200	2320200	1323000	1560600	1750900	1507400	1034600
ASALNNWCEK	P02549;P02549-2	P02549	SPTA1	Spectrin alpha chain, erythrocytic 1	2	1191.53		0.012534	10	0	yes	no	80.916	164820	0	0	0	0	0	0	0	0	256830	0	0	0	18999	0	60140	53712	0
ASAQGDPDVPECLK	Q5T4S7-3;Q5T4S7;Q5T4S7-2;Q5T4S7-4;K7DB04;Q5T4S7-5	Q5T4S7-3	UBR4	E3 ubiquitin-protein ligase UBR4	2	1485.68		8.1009e-05	14	0	yes	no	120.9	315560	122200	219560	159640	195570	73840	116070	71665	80536	226840	98566	47822	143340	83658	91178	125010	107990	66971
ASASYHISNLLEK	Q86VP6;A8K8U1;F7C0A4;Q86VP6-2	Q86VP6	CAND1	Cullin-associated NEDD8-dissociated protein 1	2	1431.74		5.5338e-69	13	0	yes	no	253.97	8134100	2739800	7893600	4534700	7127300	3517600	7104100	3138200	2996800	9525100	4978200	2802700	3774600	3491500	4158600	4694900	3782400	2960600
ASATSVSSAGEQAAGDPEGR	Q9BZ23-4;Q9BZ23	Q9BZ23-4	PANK2	Pantothenate kinase 2, mitochondrial	2	1846.83		1.7651e-08	20	0	yes	no	123.83	0	33685	0	121010	63157	0	60791	51860	63054	164100	45258	29094	86623	78658	101310	72448	19463	75731
ASAYVFASPGCK	O95861;O95861-2;B4DUS9;A6NF51;B7Z9J7	O95861	BPNT1	3(2),5-bisphosphate nucleotidase 1	2	1256.59		0.00010067	12	0	yes	no	122.33	401930	245520	346540	522350	497720	478530	367190	252870	327650	821300	236770	272500	342650	230870	448620	423370	349750	296650
ASCLYGQLPK	2R572;A8MX94;P09211	P09211	GSTP1	Glutathione S-transferase P	2	1135.57		4.9431e-09	10	0	no	no	162.64	2982600	1255300	4333700	2422800	1560100	1491900	1109400	1430200	1493100	2650500	524270	1488700	2523600	1464400	1483000	2020900	3188700	1522200
ASDLTDAFVEVK	Q86YS7;Q86YS7-2;B7ZLK2;B7ZLK1;B4DRN7;F5H2A1;B7ZLL0;F5H5R1	Q86YS7	C2CD5;KIAA0528	C2 domain-containing protein 5	2	1293.65		0.00098505	12	0	yes	no	118.61	94805	46268	246190	174820	74037	34502	75971	38526	30374	91128	63576	28602	70148	56502	72378	60905	41947	40853
ASDPGLPAEEPK	F8VPD4;P27708;F6PVP0	F8VPD4	CAD	CAD protein;Glutamine-dependent carbamoyl-phosphate synthase;Aspartate carbamoyltransferase;Dihydroorotase	2	1209.59		0.061419	12	0	yes	no	57.175	0	40627	47914	0	0	0	0	0	11669	0	34218	0	67493	19149	58662	47546	21997	20317
ASDPLLSVLMWGVNHSINELSHVQIPVMLMPDDFK	P48426	P48426	PIP4K2A	Phosphatidylinositol 5-phosphate 4-kinase type-2 alpha	4	3931.97		0.062009	35	0	yes	yes	19.954	0	0	56486	42071	0	0	0	51706	279510	125080	0	39519	59920	102130	0	0	0	82772
ASEAGEVPFNHEILR	B2R514;E7EM64;Q7L5N1	B2R514	COPS6	COP9 signalosome complex subunit 6	2,3	1667.83		7.9007e-12	15	0	yes	no	143.97	5320100	3492200	5944800	5725200	5211100	5094100	4893900	5517700	4318700	8992100	4889500	3782600	7681100	5151800	5199200	5655100	4918700	4445000
ASEDIAK	P46060;Q95LM9;B0QYT6	P46060	RANGAP1	Ran GTPase-activating protein 1	1	732.365		0.013862	7	0	yes	no	83.614	109530	76507	139430	89235	114970	61100	102480	33287	38105	166070	77227	28551	101570	88013	86236	119800	61588	39411
ASEEHLK	P22392;J3KPD9	P22392	NME2	Nucleoside diphosphate kinase B	2	812.403		0.010085	7	0	no	no	118.69	0	13959	33902	20837	0	17507	0	16000	12805	13942	0	14057	8468.4	11620	9533	4257.4	4737.3	0
ASEETLQSLK	Q9UDX3;G3V1L4;B3KRP9	Q9UDX3	SEC14L4	SEC14-like protein 4	2	1104.57		0.00035581	10	0	yes	no	111.52	4641400	1408800	5042100	2659200	2465200	2068400	1410500	887620	1089000	4568400	2463200	1085100	2244000	2798200	1806600	3740400	3425300	1162200
ASENAIVWK	Q3TWV4;Q96CW1;E9PFW3;B4DNB9;B4DJB1;B4DFM1;B4E304;B4DTI4;B7Z4N2;7C4C3	Q3TWV4	Ap2m1;AP2M1	AP-2 complex subunit mu	2	1016.53		0.024174	9	0	yes	no	82.831	165440	82325	240660	249890	345960	216350	134140	128340	206860	709450	139330	75491	357860	253210	141650	327480	52128	120850
ASEQIYGTPSSSPYECLR	E9PGE1;E7EX90;A8MY36;Q14203;G5E9H4;Q6MZZ3;Q14203-2;Q6IQ37;L5L456;F7H671	E9PGE1	DCTN1;DKFZp686I0746	Dynactin subunit 1	2	2043.92		3.906e-13	18	0	yes	no	138.28	193150	147540	177050	239280	155420	153090	130130	66524	78984	313610	119690	52085	84667	45756	79816	131080	45385	40096
ASEWVQQVSGLMDGK	P49588;B4DR45	P49588	AARS	Alanine--tRNA ligase, cytoplasmic	2	1633.78		3.8762e-07	15	0	yes	no	127.66	246880	108320	150350	120680	124060	42232	68624	30274	56950	144080	55094	20263	69358	39610	63256	60598	0	29120
ASFENNCEIGCFAK	P56537;B7ZBG9;F8WD20;UPI000015D145;B4DJH0;F8WDS6	P56537	EIF6	Eukaryotic translation initiation factor 6	2	1645.69		2.4388e-11	14	0	yes	no	139.74	672270	493950	749760	626780	306530	368850	561630	326260	481480	700110	270830	299670	551510	287770	405210	206030	273390	258070
ASFITPVPGGVGPMTVAMLMQSTVESAK	G3V2B8;F5H2F4;B7Z809;G3V3L6;P11586	G3V2B8	MTHFD1	C-1-tetrahydrofolate synthase, cytoplasmic;Methylenetetrahydrofolate dehydrogenase;Methenyltetrahydrofolate cyclohydrolase;Formyltetrahydrofolate synthetase	3	2805.41		0.0012205	28	0	no	no	50.536	211650	69903	236520	49027	143960	0	96366	0	36311	46675	51434	0	46480	66263	79300	61596	0	34657
ASFNHFDKDHGGALGPEEFK	O43707;D6PXK4;F5GXS2;A4K467	O43707	ACTN4	Alpha-actinin-4	4	2202.01		0.045569	20	1	yes	no	49.066	793620	262430	162040	196380	585510	185010	129660	84195	67314	391080	73498	26059	70398	34698	36467	61431	81613	21705
ASFNNPDR	Q53F10;0Y579;P54727;B4DEA3;B7Z4W4;B7ZA74	P54727	RAD23B	UV excision repair protein RAD23 homolog B	2	919.415		0.0012674	8	0	no	no	134.77	916140	581450	379150	1141700	911780	569880	620730	475910	441280	0	810060	347800	929280	405030	95707	88179	625860	367080
ASFPQGPIGGANR	G1QJZ1;O75608;E5RJA0	G1QJZ1	LYPLA1	Acyl-protein thioesterase 1	2	1270.64		0.0010941	13	0	yes	no	109.16	440040	180690	684770	645300	426610	389240	521970	405140	385220	1087300	410290	298170	639040	484030	458410	495160	656360	465050
ASFSHDFTYLVSGSEDK	Q5JSH3;F8W913;B4DSE9;Q8N397;7BY83;Q5JSH3-3	Q5JSH3	WDR44;DKFZp761M142	WD repeat-containing protein 44	3	1888.85		0.00063203	17	0	yes	no	79.346	95706	65104	117700	128910	99429	56420	70860	47275	40184	121670	54945	30891	110620	49735	44320	63855	60906	24967
ASGADSKGDDLSTAILK	P55072	P55072	VCP	Transitional endoplasmic reticulum ATPase	2	1647.83		0.002184	17	1	yes	yes	103.75	134510	68903	131560	91263	115370	85256	98864	61051	49546	177340	76541	36461	94725	60444	59501	87232	119850	76590
ASGANYSFHK	Q9UJU6;0Y5J4;B4DDU5;B4DKZ4;Q9UJU6-2;Q9UJU6-3;B4DDD6;C9J7P1;B4DUF9	Q9UJU6	DBNL	Drebrin-like protein	2	1080.5		0.00039959	10	0	no	no	110.93	0	95644	0	223860	0	109390	0	68855	0	0	59035	136340	0	0	122820	0	0	7932.6
ASGATILSTLANLEGEETFEAAMLGQAEEVVQER	P17987;E7ERF2;F5GZ03	P17987	TCP1	T-complex protein 1 subunit alpha	3,4	3563.73	968	1.1184e-44	34	0	yes	no	142.72	2960900	1353500	1840000	2475400	2000000	879990	1009500	1607900	442550	3833200	1508000	1101000	3716000	937470	3309600	1825300	1026800	790870
ASGEHSPGSGAAR	Q9H4A4;A6NKB8	Q9H4A4	RNPEP	Aminopeptidase B	2	1182.54		0.00039386	13	0	yes	no	132.06	482180	792450	1793300	1127200	2780500	1308600	1656600	686100	814410	1686900	601000	310420	759770	99966	677170	856190	859500	553590
ASGELMTVAR	P48506;E1CEI4	P48506	GCLC	Glutamate--cysteine ligase catalytic subunit	2	1033.52	1231	2.5568e-07	10	0	yes	no	144.55	3106600	546820	9460200	3265000	3210300	652800	1921600	1598400	2580100	8174500	2324600	721140	3800500	2348700	1971700	3647800	1616000	1816500
ASGEMASAQYITAALR	J3QRZ5;P54578;B2RD79;A6NJA2;B7Z4N8;B3KTG4;L5K2B1	J3QRZ5	USP14	Ubiquitin carboxyl-terminal hydrolase;Ubiquitin carboxyl-terminal hydrolase 14	2,3	1638.8	575	2.6395e-62	16	0	no	no	228.11	4756800	3616400	6209700	7216000	6088100	4709200	6087500	4408100	3302000	11118000	4149800	4024200	3588300	3059200	5273800	4073900	4517900	3606800
ASGPGLNTTGVPASLPVEFTIDAK	P21333;Q5HY54;Q60FE6;A6NDY9	P21333	FLNA	Filamin-A	2,3	2341.22		1.3879e-10	24	0	yes	no	113.63	340120	366990	309500	387660	1040400	163790	180700	98173	169910	477020	120280	95768	150930	76588	118880	68915	120670	54664
ASGQAFELILSPR	Q59G27;Q96CE4;P16949;B5BU83;P16949-2	Q59G27	STMN1	Stathmin	2	1387.75		7.9089e-05	13	0	yes	no	122.66	245480	235660	167540	0	153700	0	0	101570	151980	400120	109260	96694	390470	148970	311290	240410	165810	0
ASGVAVSDGVIK	P23528;E9PK25;Q5E9F7;F7GZR9	P23528	CFL1	Cofilin-1	2	1101.6		0.0018084	12	0	yes	no	101.53	16322000	14022000	19655000	16119000	18498000	14098000	12271000	11678000	17529000	37387000	14054000	13124000	18560000	13010000	28149000	15696000	13073000	14945000
ASGVEGADVVK	P19367-2;P19367-4;P19367;A8K7J7;P19367-3;E7ENR4;B3KXY9;B3KRA9	P19367-2	HK1	Hexokinase-1	2	1030.53		4.8325e-09	11	0	yes	no	141.71	784040	0	948490	0	571040	0	293650	0	0	0	257090	0	0	0	0	125880	178780	0
ASHIQLDSLPEVPLLVDVPCLSAQLDDSILNIVK	Q8IUI8	Q8IUI8	CRLF3	Cytokine receptor-like factor 3	3,4	3710.98		8.1965e-102	34	0	yes	yes	174.77	955720	1613600	1202900	2750400	619710	753790	809610	24540	718870	1643800	323850	689900	2002300	420200	980780	778990	1217800	909020
ASIHEAWTDGK	P12814;P12814-3;K7C607;B7TY16;2NLM0;9KV75;B7Z565;Q86TX4;B4DFY0;O43707;D6PXK4;B4E337	O43707	ACTN1;ACTN4	Alpha-actinin-1;Alpha-actinin-4	2,3	1213.57		2.4517e-05	11	0	no	no	123.67	1135700	335020	342890	262090	2455900	207050	144580	65801	142270	663310	82193	51320	99723	36923	34791	44190	62996	38069
ASILNTWISLK	P22234;D6RF62	P22234	PAICS	Multifunctional protein ADE2;Phosphoribosylaminoimidazole-succinocarboxamide synthase;Phosphoribosylaminoimidazole carboxylase	2	1244.71		8.3793e-15	11	0	yes	no	168.85	7149000	2309200	3296400	3086900	3867500	1767700	4323800	2046400	1325800	3320300	3163400	1656800	3728200	1947300	3726000	3446100	1663500	1587300
ASINPVTGR	Q9NPQ8-4;0YE35;0YC88;Q9NPQ8;Q9NPQ8-3;Q9NPQ8-2	Q9NPQ8	RIC8A	Synembryn-A	2	913.498		0.05234	9	0	no	no	73.885	345240	198690	65113	433890	372010	208590	47922	256580	203470	666200	102730	0	0	176120	195330	89958	0	34770
ASITALEAK	P35579;P35579-2;Q6ZNL4	P35579	MYH9;FLJ00279	Myosin-9	2	902.507		0.00057755	9	0	no	no	130.41	1953500	982590	359560	277090	2628500	583070	609290	260990	451690	1265800	326640	0	449350	223110	188270	383540	177530	146440
ASIWVGHR	P12429	P12429	ANXA3	Annexin A3	2	924.493		0.022307	8	0	yes	yes	95.741	0	58758	0	0	126490	0	0	0	275570	475410	0	0	0	0	0	0	0	42147
ASLAETDKITLEVAK	P38606;G3QP75;Q2PFS7	P38606	ATP6V1A	V-type proton ATPase catalytic subunit A	3	1587.87		0.06929	15	1	yes	no	57.267	160450	97106	110460	146350	104150	107790	131520	48436	42725	262140	79857	38430	85073	46194	80569	95936	103940	74846
ASLASLPPLHVAK	E9PGE1;E7EX90;A8MY36;Q14203;G5E9H4;Q6MZZ3;Q14203-2;Q6IQ37;F7H671	E9PGE1	DCTN1;DKFZp686I0746	Dynactin subunit 1	2,3	1302.77		0.00027125	13	0	yes	no	115.29	808970	403660	710970	499760	782860	327620	468250	220820	340410	1158600	496080	152550	237340	169080	243720	346360	159790	110410
ASLEDAPVDDLTR	Q7Z2W4-2;Q7Z2W4;A8K9U6;C9J6P4;Q7Z2W4-3	Q7Z2W4-2	ZC3HAV1	Zinc finger CCCH-type antiviral protein 1	2	1400.68		0.0017815	13	0	yes	no	91.202	274770	99956	170940	106790	83608	45130	0	53769	16398	81969	114050	27160	77585	65840	67925	63323	0	0
ASLENSLEETK	114667176;P02533;15431310;12803709;30584787;119581150;386848;149723812;119581149;6680604;73768791;11559580;11559579;6118241;Q13092;177139;6118240;56847618;57012432;F6YKA7;146741522;P08779;24430192;1195531;186685;Q16195;7717238	114667176	KRT14;K14;KRT16;keratin	Keratin, type I cytoskeletal 14;Keratin, type I cytoskeletal 16	2	1219.59		0.0059119	11	0	no	no	81.709	0	0	25551	0	102950	0	33711	51115	27294	0	81805	15920	23106	57305	0	84756	0	0
ASLLQNESTNEQLQIHYK	Q9BT78;Q53FV3;B3KM48;D6RAX7;D6RFN0;B3KST5;D6RD63	Q9BT78	COPS4	COP9 signalosome complex subunit 4	3	2115.06		0.0013558	18	0	yes	no	63.062	0	39773	133200	188220	101590	95470	139970	60618	20330	130920	16843	31202	66919	50539	152740	0	369800	220870
ASLLQSDR	Q9UJW0;Q9UJW0-3;E5RI97;B4DL03	Q9UJW0	DCTN4	Dynactin subunit 4	2	888.466		0.045641	8	0	yes	no	85.355	33086	35051	32166	86777	43406	52541	46964	29789	103790	191250	71880	42425	39055	25054	28264	73883	45163	25790
ASLPTLGFTHFQPAQLTTVGK	P30566;Q71UA4;E7ERF4;B4DP46;P30566-2;A8K4X6;B7ZB91	P30566	ADSL	Adenylosuccinate lyase	2,3	2213.18		2.7198e-19	21	0	yes	no	142.27	9664600	4306700	17004000	10228000	7289600	6067600	2829900	6632700	8323000	17604000	5886700	2954500	9488100	8048600	6443300	7791600	11566000	7005000
ASLSLAPVNIFK	P78371;F5GWF6;F8VQ14;B7Z4R3	P78371	CCT2	T-complex protein 1 subunit beta	2	1258.73		9.4191e-05	12	0	yes	no	133.05	2633200	846490	1834100	1719800	1707900	535460	607540	1165600	942310	3803100	1320300	708820	2390000	1304600	1870100	1423900	744000	667710
ASLTLSGGPSALAFDLSK	Q9BUH6	Q9BUH6	C9orf142	Uncharacterized protein C9orf142	2	1733.92		0.00015689	18	0	yes	yes	104.16	118650	70175	179680	267010	150290	116090	138450	140120	183130	518880	138350	106750	191690	89517	119690	88130	110320	103120
ASLYNAVTIEDVQK	Q9Y617;B4DHQ3;Q9Y617-2;2PSG7;B4DHX7	Q9Y617	PSAT1	Phosphoserine aminotransferase	2	1549.8		0.0014182	14	0	yes	no	90.725	51008	54662	43478	29608	0	0	0	0	0	0	0	0	14989	0	0	0	0	0
ASMGTLAFDEYGR	A8K2X8;D6RIZ7;P48643;E7ENZ3;B4DZT5;B4DXI1;B4DYC8	A8K2X8	CCT5	T-complex protein 1 subunit epsilon	2	1416.63		0.00091679	13	0	no	no	107.65	250010	91158	145210	146420	145780	56996	35063	30387	24834	237330	114490	21786	74985	118340	111320	85837	73761	37856
ASMGTLAFDEYGRPFLIIK	A8K2X8;D6RIZ7;P48643;E7ENZ3;B4DZT5;B4DXI1;B4DYC8	A8K2X8	CCT5	T-complex protein 1 subunit epsilon	2,3	2128.1	106	1.6196e-07	19	1	no	no	149.52	4224600	2169700	3169000	3397600	3286200	1711500	1656400	2087400	1512900	5749700	2458700	1470200	3906000	2365400	3521400	2352300	1681600	1173700
ASMHPVTAMLVGK	P09960;B4DVZ8;P09960-4	P09960	LTA4H	Leukotriene A-4 hydrolase	2,3	1340.69	888;889	8.073e-08	13	0	yes	no	140.45	2417500	713690	2627800	1080000	2364500	985170	1955500	799760	729270	2567000	1830300	864110	1766400	909720	1039100	1911200	2096000	731900
ASNPFLPGGGPATGPSVTNPFQPAPPATLTLNQLR	Q9Y6I3-3;Q9Y6I3;Q9Y6I3-1;B4DU91;K7EPN9	Q9Y6I3-3	EPN1	Epsin-1	3	3484.81		0.034446	35	0	yes	no	35.734	80797	37784	106240	75396	83084	51619	0	39050	29959	126220	43263	27130	60750	51220	57499	47882	40084	30044
ASPDGYDCYFDNVGGEFSNTVIGQMK	Q14914-2;Q14914;Q5JVP3	Q14914-2	PTGR1	Prostaglandin reductase 1	3	2870.22		0.00015785	26	0	yes	no	61.16	109020	101670	176270	180810	0	0	0	0	85467	241160	0	0	0	0	0	0	0	0
ASPDLVPMGEWTAR	O95782-2;O95782	O95782-2	AP2A1	AP-2 complex subunit alpha-1	2	1528.73		0.038337	14	0	yes	no	65.043	181300	49355	153400	163030	274890	87870	91565	25551	100760	370640	123720	27091	69987	154700	67512	183000	94032	79392
ASPDWGYDDK	P00915;E5RFE7;E5RII2;Q7M316	P00915	CA1	Carbonic anhydrase 1	1,2	1152.47		3.6966e-15	10	0	no	no	201.84	244000000	168760000	175720000	142210000	230030000	198510000	194770000	172900000	108470000	196780000	192030000	177000000	198440000	165890000	185210000	209860000	213560000	85177000
ASPDWGYDDKNGPEQWSK	P00915;E5RII2;Q7M316	P00915	CA1	Carbonic anhydrase 1	2	2078.9		7.9754e-35	18	1	no	no	200.71	3867500	2100200	3548400	3036300	4784000	2683600	3354800	1675800	1162900	2322800	3681800	2724300	2392500	2535400	2407500	2455700	4165600	2138000
ASPFLLQYIQEEIPDYR	O60256;B2R7R5;O60256-2;B7ZKZ1;I3L0S1	O60256	PRPSAP2	Phosphoribosyl pyrophosphate synthase-associated protein 2	2,3	2081.05		1.8474e-12	17	0	yes	no	135.08	215500	310510	544560	676620	285820	465010	435520	447350	395050	1088100	554100	418610	859990	621240	465040	400530	683530	483800
ASPFLLQYIQEEIPNYR	Q14558;Q14558-2;C9JUN4	Q14558	PRPSAP1	Phosphoribosyl pyrophosphate synthase-associated protein 1	2,3	2080.06		0.00048089	17	0	yes	no	82.449	193700	130360	332930	342490	194990	138270	118790	293090	134430	489410	273760	151900	441900	439300	287280	346590	273500	161810
ASPQLCR	P25325;B3KP52;B1AH49	P25325	MPST	3-mercaptopyruvate sulfurtransferase;Sulfurtransferase	2	830.407		0.045544	7	0	yes	no	91.626	422830	242860	401100	513670	285170	403590	375170	325990	0	771350	278330	434160	607240	0	361100	431690	645390	412330
ASPRAMSLEEAKMR	B4E343	B4E343			2	1575.79	357;358	0.0139	14	2	yes	yes	110.31	12466000	12469000	15061000	12850000	17954000	14513000	15341000	14252000	7165600	13826000	13312000	10012000	13449000	16764000	13467000	13511000	10538000	11396000
ASQGPVYK	Q9Y2V2;I3L3X8	Q9Y2V2	CARHSP1	Calcium-regulated heat stable protein 1	2	848.439		0.0020233	8	0	yes	no	171.53	1962100	1451200	1886300	521220	0	1024800	572630	290550	691000	497590	2296900	1615000	5797900	730020	966780	7101900	0	960600
ASQSQGIQQLLQAEK	O75348;C9JYK3;O95670-2;F2Z307;O95670;C9JRT2	O75348	ATP6V1G1;ATP6V1G2;ATP6V1G2-DDX39B	V-type proton ATPase subunit G 1;V-type proton ATPase subunit G 2	2	1627.85		1.0637e-45	15	0	yes	no	209.6	519540	369030	519850	880200	501820	460130	160310	458560	435600	968720	288150	255980	442290	231210	250870	322550	220210	235240
ASSIPGYNR	Q9C0E2;F2Z2X4;Q86VC1	Q9C0E2	XPO4	Exportin-4	2	963.477		0.07442	9	0	yes	no	66.27	115600	39400	140730	71621	132460	43084	106160	43061	52865	139050	83098	30717	80504	38138	46381	92134	57660	34056
ASSQVNVEGQSR	O43665-3;O43665-2;O43665	O43665-3	RGS10	Regulator of G-protein signaling 10	2	1260.61		1.2659e-13	12	0	yes	no	157.5	985170	696450	1163800	1516700	999840	780380	1179500	1109900	930180	2672200	971100	809100	1595300	874860	1028100	1481900	1006200	880320
ASSSILIDESEPTTNIQIR	Q9UNZ2;J3QK90;G3RCH7;F7ISU4;Q9UNZ2-6	Q9UNZ2	NSFL1C	NSFL1 cofactor p47	2,3	2073.06		8.6641e-156	19	0	yes	no	265.93	4708800	2048800	5830000	8378600	1841600	1610900	4745700	5749700	3528100	12377000	4500300	3415200	4137600	4095700	2753500	2441900	90905	0
ASSSILINESEPTTNIQIR	Q53FE8;Q53FF5;Q6ZQU3	Q53FE8			2,3	2072.07		8.6633e-176	19	0	yes	no	276.62	0	0	0	0	1337600	1053700	0	0	0	0	0	0	1700300	94576	1701900	1857100	4964600	3141500
ASSVVVSGTPIR	P16930	P16930	FAH	Fumarylacetoacetase	2	1171.66		1.0018e-05	12	0	yes	yes	132.86	2083500	1137500	5269900	5868600	731950	885170	3154500	2953800	2398600	4086000	2850800	1691700	4510900	2071300	1014200	2107800	1050500	695910
ASTNIQDTEGNTPLHLACDEER	O75832;B1AJY7;B1AJY5	O75832	PSMD10	26S proteasome non-ATPase regulatory subunit 10	3	2470.1		3.6452e-10	22	0	yes	no	108.14	3111400	2174300	5256000	6892900	3339900	3741800	3877500	3136800	5574600	8885600	2141400	2433300	3935900	3385600	4231300	4118000	6047200	3965600
ASTPGAAAQIQEVK	P02730;G4V2I8;G4V2I9;E2RVJ0;G4V2I7	P02730	SLC4A1	Band 3 anion transport protein	2	1369.72		0.0011014	14	0	yes	no	101.75	1675600	0	0	0	0	0	0	22660	2078100	1322500	251090	0	362080	159150	25931	57804	0	0
ASVDELFAEIVR	Q5JQ44;P61225	Q5JQ44	DKFZp547A0616;RAP2B	Ras-related protein Rap-2b	2	1347.7		3.3428e-05	12	0	yes	no	122.55	0	73787	222740	0	168360	0	208100	0	310490	0	237950	250730	379580	237170	269890	376200	0	0
ASVEDADTQSK	Q13561;Q13561-3;Q53H88;Q13561-2;F5H2S7;F5H223;B3KTX4;0YI98;F8W1I6	Q13561	DCTN2	Dynactin subunit 2	2	1149.52		2.6715e-24	11	0	yes	no	199.19	1611500	929290	1997500	2295300	1893600	1199700	957290	714320	1262300	1101000	1075700	718170	888690	461370	822030	1304500	229780	371560
ASVETSPLLR	P53602;3BP35;Q6XYE3	P53602	MVD	Diphosphomevalonate decarboxylase	2	1071.59		0.00056927	10	0	yes	no	107.45	2123600	1332000	1139300	1079300	1283000	1733900	960060	886060	1565700	1635300	753710	1044700	1379500	793760	669340	848740	634450	974910
ASVPTIQDQASAMQLSQCAK	Q9Y490;Q5TCU6;G3HN02	Q9Y490	TLN1	Talin-1	3	2133.02	501	0.0073251	20	0	no	no	56.039	95429	73855	100740	46281	236280	0	0	0	0	66970	0	17345	36218	0	0	0	0	0
ASVSSATFSGHGAR	Q7Z4H3;Q7Z4H3-2;Q7Z4H3-3	Q7Z4H3	HDDC2	HD domain-containing protein 2	2	1333.64		0.00089915	14	0	yes	no	106.29	275050	140110	589840	468960	453450	380560	310620	263040	254460	670660	184240	150610	303120	217080	259000	170760	270040	197120
ASVVTASSGSALQYDTLISLMEHLK	Q5T4S7-3;Q5T4S7;Q5T4S7-2;Q5T4S7-4;K7DB04	Q5T4S7-3	UBR4	E3 ubiquitin-protein ligase UBR4	3	2620.34	1616	5.0161e-11	25	0	yes	no	110.64	609470	485190	324570	548250	471070	193010	421460	203340	176690	767870	371120	197740	396810	283520	327260	287600	260080	200080
ASYAVSETIPK	Q9NQW7;Q9NQW7-3;B3KSI7;G8JLB2;G3QPC9	Q9NQW7	XPNPEP1	Xaa-Pro aminopeptidase 1	2	1164.6		0.00098671	11	0	yes	no	100.82	849470	0	598550	379760	455910	217130	497950	216110	136580	546250	364930	160490	315940	121340	260730	398350	0	134200
ASYDVSDSGQLEHVQPWSV	Q01813;Q5VSR7;B3KS15;Q8WTZ9;O14943;Q49A78	Q01813	PFKP;PFK-P	6-phosphofructokinase type C	2	2102.95		0.0053561	19	0	yes	no	58.01	242710	102710	99172	80024	78062	31322	41947	22090	40439	0	61297	22086	40314	41986	0	0	56418	29610
ASYFICHDQDTIK	B4DN40	B4DN40			2,3	1596.72		8.5696e-18	13	0	yes	yes	154.23	0	0	0	0	0	0	0	0	278280	1769900	0	0	0	0	0	0	0	0
ASYFICHDQETIK	Q96G03	Q96G03	PGM2	Phosphoglucomutase-2	2,3	1610.74		2.9695e-18	13	0	yes	yes	158.34	2885000	1169900	2591100	2270500	2284600	1748800	2773100	1036000	272350	1658200	1438700	831470	2094900	733350	1293800	2379200	3425000	522100
ASYFICHDQETIKK	Q96G03	Q96G03	PGM2	Phosphoglucomutase-2	3,4	1738.83		0.0099878	14	1	yes	yes	63.602	487900	160970	404910	281930	345170	195610	394280	145350	24995	315350	251550	114380	283060	137240	63008	351490	429510	100690
ASYGHSMVVDPWGTVVAR	Q86X76-4;B7Z410;Q86X76;B2R8D1;Q86X76-3	Q86X76-4	NIT1	Nitrilase homolog 1	3	1930.94		2.9063e-05	18	0	yes	no	104.78	961670	513000	1212700	703820	754020	634230	563670	629780	719960	1284600	520960	681910	832870	420640	492780	481950	641220	444150
ASYILMEK	P48637;B6F210	P48637	GSS	Glutathione synthetase	2	953.489		0.0011932	8	0	yes	no	138.98	27761	572520	60349	1002800	71348	784800	673210	596550	822130	1832900	534180	639560	1071600	605680	617160	1013300	1251700	921320
ASYISSAR	Q3LXA3;Q9UFX5	Q3LXA3	DAK;DKFZp586B1621	Bifunctional ATP-dependent dihydroxyacetone kinase/FAD-AMP lyase (cyclizing);ATP-dependent dihydroxyacetone kinase;FAD-AMP lyase (cyclizing)	2	853.429		0.056098	8	0	yes	no	78.264	0	0	822680	0	744220	0	744750	765500	0	878780	0	0	513800	700580	583220	1356500	1047700	240440
ASYNNPHR	P54725;K7ESE3;K7ELU6;Q59EU8;A8K1J3;Q5M7Z1	Q59EU8	RAD23A	UV excision repair protein RAD23 homolog A	2	957.442		0.010715	8	0	no	no	109.01	27461	89511	17266	102520	195680	81609	82056	80303	91603	448920	107940	79921	150980	78424	68715	57372	28979	53293
ASYPGLQFEIIAMSTTGDK	P08397-2;P08397;F5H345;G5EA58;F5H226	P08397-2	HMBS	Porphobilinogen deaminase	2,3	2027.99	881	1.154e-72	19	0	yes	no	204.78	2288500	3108200	1773900	2767800	1758100	1967100	1349900	1354800	1135600	2836900	1567100	1306500	1608500	1148100	1601300	1394800	1240000	1005400
ATAAFILANEHNVALFK	O00410;F6Z6Q9;0Y8C6	O00410	IPO5	Importin-5	3	1828.98		0.0062161	17	0	yes	no	96.673	409350	178090	418690	299240	308750	249710	348140	134380	147940	280750	207580	82126	314520	111800	249650	187230	156820	109370
ATAATEEPFPFHGLLPK	Q5VZU9;P29144;B7Z920	P29144	TPP2	Tripeptidyl-peptidase 2	2,3,4	1824.94		5.4989e-14	17	0	no	no	157.37	805710	389340	873850	614470	463370	313620	380880	231680	168770	485080	397960	155130	5643300	347890	613430	5177700	1436800	791970
ATAAVIFLHGLGDTGHGWAEAFAGIR	G1QJZ1;O75608;B4DP64	G1QJZ1	LYPLA1	Acyl-protein thioesterase 1	3,4	2637.35		7.9075e-23	26	0	yes	no	126.26	366710	231370	499180	953520	489730	745420	442960	300550	537270	838810	490910	403340	769950	476950	594890	665010	540680	663100
ATAEVLNIGK	P22234	P22234	PAICS	Multifunctional protein ADE2;Phosphoribosylaminoimidazole-succinocarboxamide synthase;Phosphoribosylaminoimidazole carboxylase	2	1014.57		6.302e-09	10	0	yes	yes	169.99	3569400	1355400	2434700	2440700	2207600	1478000	1649400	1067000	857050	3335400	1370200	1112300	2922000	1079900	2803700	1943500	1774500	1313500
ATAGAYIASQTVK	P28074;G7MX33;0YJM8;P28074-2	P28074	PSMB5	Proteasome subunit beta type-5;Proteasome subunit beta type	2	1279.68		1.6753e-22	13	0	yes	no	173.59	2610900	1831900	3380300	4392600	2307600	2333500	3419800	2310100	2344200	5637200	2026800	1581500	3011900	1813100	2032400	1727700	2636800	1543300
ATAGDTHLGGEDFDNR	Q59EJ3;E7EP11;Q9UQC1;B4DNV4;UPI000013D087;P34931;B4DI54;B2RCQ9;F8W1P1;B4DXY3;0YIE7;UPI000013CB7C;P08107;B4DNT8;F8VZJ4;B4DWK5;P08107-2;B4DFN9;B4DI39;E7EP94;B4E1S9;B4E388;B4DVU9;Q5SP16;B3KTT5;Q53FC7;P17066;B3KSM6;B2R6X5;B4DHP5;P48741;L5LCL6	UPI000013CB7C	HSP70-1;HSPA1L;HSPA1A;HSPA6;HSPA7	Heat shock 70 kDa protein 1-like;Heat shock 70 kDa protein 1A/1B;Heat shock 70 kDa protein 6;Putative heat shock 70 kDa protein 7	2,3	1674.72		1.4764e-61	16	0	no	no	212.35	15919000	6264700	15940000	11233000	13131000	6138600	17979000	8493000	5712300	19026000	9058900	3827600	9823800	6813000	7996100	9922800	17845000	6929400
ATANLPSYNMDR	Q9BSL1	Q9BSL1	UBAC1	Ubiquitin-associated domain-containing protein 1	2	1351.62		0.0002452	12	0	yes	yes	114.87	1657000	2022400	2643600	3270500	1228300	945130	1462700	982800	1150700	2425000	1503200	1299200	1318200	1047100	1306500	496670	466490	713110
ATAPVSFNYYGVVTGPSASK	Q5VW32;B7Z9G5;F5GXQ0;B7Z953;B7Z1V1	Q5VW32	BROX;C1orf58	BRO1 domain-containing protein BROX	2	2015		2.0227e-103	20	0	yes	no	222.13	1490900	975540	1582100	1341000	1520900	1250400	1137800	902330	947790	2673400	841470	976330	1352600	827860	1129200	983770	1173100	1114700
ATASSSAQEMEQQLAER	Q9H9Q2;J3KQ34;B3KW51;B3KV02;J3QT73	Q9H9Q2	COPS7B	COP9 signalosome complex subunit 7b	2,3	1835.83		4.2716e-35	17	0	yes	no	176.94	488760	435790	724850	489280	518690	338730	425650	389900	365190	748880	543140	383730	454320	597370	543050	505770	407940	462160
ATAVMPDGQFK	Q06830;B2R4P2	Q06830	PRDX1	Peroxiredoxin-1	2	1163.56	1491	2.0545e-16	11	0	yes	no	181.4	43199000	28025000	46325000	34499000	39254000	32294000	31283000	29836000	3916100	62112000	28985000	23143000	37628000	28429000	29791000	33540000	39800000	26307000
ATAVVDGAFK	P32119;B4DF70;A6NIW5;P32119-2	P32119	PRDX2	Peroxiredoxin-2	2	977.518		1.07e-20	10	0	yes	no	206.73	221930000	91390000	224100000	151420000	179040000	134040000	199090000	137050000	129040000	263730000	158980000	110910000	195300000	126760000	146390000	170400000	253720000	112540000
ATAVVDGAFKEVK	P32119;B4DF70;A6NIW5;P32119-2	P32119	PRDX2	Peroxiredoxin-2	2	1333.72		7.3187e-22	13	1	yes	no	190.37	511320	418260	617140	518320	609130	490470	561150	675050	604840	1201900	726130	793960	1226700	674390	818530	842090	899690	682750
ATCAPQHGAPGPGPADASK	P21333;Q5HY54;Q60FE6;A6NDY9;E9PHF0;B4E2F9	P21333	FLNA	Filamin-A	3	1788.82		0.00074418	19	0	yes	no	71.929	436490	257970	312140	358250	1213200	134000	156930	49053	118980	535440	83836	53012	165500	55662	51292	105130	135780	50429
ATCIGNNSAAAVSMLK	Q7Z474;0YN18;0YKT8;0YKS0;P25789;B2RDG0;0YMI6	P25789	PSMA4	Proteasome subunit beta type;Proteasome subunit alpha type-4;Proteasome subunit alpha type	2	1606.78	1048	8.7459e-21	16	0	no	no	174.4	2854400	2973300	2712200	3804800	1199900	2445900	3495800	1523000	1537900	3652100	1239400	2208500	2842100	1258100	1339700	1362200	2618900	2170400
ATCISPGVVETQFAFK	Q6UWP2;F6Y1E5	Q6UWP2	DHRS11	Dehydrogenase/reductase SDR family member 11	2	1753.87		0.00031156	16	0	yes	no	102.72	657900	743870	726170	1094700	563060	768020	512140	699530	530210	1125400	346350	567080	838470	446890	641470	593080	1001700	564820
ATDCVGHDVVTLLR	P19367-2;P19367-4;P19367;A8K7J7;P19367-3;E7ENR4;B3KXY9	P19367-2	HK1	Hexokinase-1	3	1554.78		5.6761e-05	14	0	yes	no	117.03	559250	315460	533560	309260	392140	209850	232100	110420	159930	428490	123900	59772	104130	66936	117100	116650	131740	72940
ATDFVVPGPGK	O75874;Q567U4;Q6FI37;Q6FIA4;B2R5M8	O75874	IDH1	Isocitrate dehydrogenase [NADP] cytoplasmic;Isocitrate dehydrogenase [NADP]	2	1086.57		0.032503	11	0	yes	no	67.385	33715	78073	33200	108830	37840	94746	45286	0	0	140130	0	33693	53839	43020	92438	91408	282050	243080
ATDKDITGTLSNPEVFNYGVETHEAYK	P16083;B3KPX6;Q5TD07;Q59EN2	P16083	NQO2	Ribosyldihydronicotinamide dehydrogenase [quinone]	3	2998.42		2.2938e-32	27	1	yes	no	159.59	554650	293480	0	0	188950	0	349860	229340	0	0	260010	251140	0	410380	367960	0	271570	206050
ATDLGGTSQAGTSQR	Q7Z2W4-2;Q7Z2W4;A8K9U6;C9J6P4;Q05DV5;Q7Z2W4-3	Q7Z2W4-2	ZC3HAV1	Zinc finger CCCH-type antiviral protein 1	2	1448.69		9.0516e-54	15	0	yes	no	213.52	221850	106790	105020	87293	104140	43869	70574	94755	12354	64696	90401	34644	89658	66266	68421	79495	33918	32129
ATDLRPIYISVQPPSLHVLEQR	Q16774;B1ANH5;B1ANH2;Q658U3;B1ANH3;B1ANG9;B1ANH1	Q16774	GUK1;DKFZp666D023	Guanylate kinase	3,4	2531.39		1.025e-14	22	1	no	no	140.63	1797000	1106200	2279800	2962600	2077300	1849700	2449800	2456800	1994200	4333900	2291600	2669900	3542400	2064100	2398600	2888100	3928500	2909300
ATDVMIAGK	Q1RMG2;P23526	P23526	AHCY	Adenosylhomocysteinase	2	904.469	1035	1.3216e-05	9	0	no	no	166.09	5567100	4908400	7607900	8897000	6518400	6872000	4989700	5924200	5320500	6165000	4562900	4278000	8500800	2367900	5567600	7377300	7596600	2775400
ATEGMVVADK	Q99436;Q86U62;Q6IBT1;B2RAQ9;Q5TBG5;B4E0P1	Q99436	PSMB7	Proteasome subunit beta type-7;Proteasome subunit beta type	2	1019.5	1639	1.2487e-14	10	0	yes	no	187.42	11411000	5377000	11695000	9248100	14002000	6990500	10575000	7881900	6445700	17185000	6607300	4714200	12644000	6463100	5551600	8613600	11917000	3688900
ATENDIYNFFSPLNPVR	E9PCY7;P31943;G3RWE5;G8JLB6;F1NEG6;0YB39;B4DP51;P52597	E9PCY7	HNRNPH1;HNRNPF	Heterogeneous nuclear ribonucleoprotein H;Heterogeneous nuclear ribonucleoprotein H, N-terminally processed;Heterogeneous nuclear ribonucleoprotein F;Heterogeneous nuclear ribonucleoprotein F, N-terminally processed	2,3	1995.97		2.0472e-25	17	0	no	no	160.43	899410	506250	677360	613990	620680	290220	223360	283690	425570	1141300	283410	237570	665040	473980	454730	456680	362910	352580
ATEPHMLETYTPEVTK	E7ESC6;L5L676;Q9UIA9;A8K607;E9PEN8;D3DSQ7	Q9UIA9	XPO7	Exportin-7	2,3	1845.88	419	2.275e-08	16	0	no	no	139.77	3445800	1162900	3006000	1477300	1976400	1299800	2097700	900320	706390	3180000	1317000	599630	1372500	906900	885890	1879700	1844300	725620
ATEPVIAFYEK	Q53EY8;P00568;Q5T9B7;0Y4J6	Q53EY8	AK1	Adenylate kinase isoenzyme 1	2	1266.65		2.2771e-50	11	0	yes	no	227.36	12635000	9114900	19101000	18451000	13751000	12151000	24879000	19370000	20175000	34587000	19538000	16930000	27958000	19557000	21268000	21351000	26322000	22058000
ATESGAQSAPLPMEGVDISPK	Q02790;B2R9U2;UPI0002AF51C5;F5H120	Q02790	FKBP4	Peptidyl-prolyl cis-trans isomerase FKBP4;Peptidyl-prolyl cis-trans isomerase FKBP4, N-terminally processed	2,3	2084.01	1478	1.5469e-26	21	0	yes	no	151.22	768430	540530	1158400	1235000	710020	408020	638350	451640	478710	1424000	598520	367550	773440	534220	579550	522720	910130	386550
ATFAGLYSLDVGEEGDQAIAEALAAPSR	P48637;B6F210	P48637	GSS	Glutathione synthetase	2,3	2821.38		2.8796e-05	28	0	yes	no	79.408	1492300	1334100	1596500	2044800	1678100	1662200	1470500	1117900	1067900	2670100	1064800	1094100	1838300	1373300	1579400	1677800	2272900	1449100
ATFDISLVVPK	E9PLK3;P55786;B7Z899;B7Z4B2;B3KU93;B3KTP2;E5RJ24;A6NEC2;E7EWZ2;B7Z6T6;F5GZY4;E9PP11;G3H5V0	G3H5V0	NPEPPS;TBC1D3;NPEPPSL1	Puromycin-sensitive aminopeptidase;Puromycin-sensitive aminopeptidase-like protein	2	1188.68		4.214e-07	11	0	no	no	136.5	1280300	521980	1460300	1060300	1247800	861110	1173000	526650	312030	1449200	790780	325790	770220	434270	713140	738810	1286900	650020
ATFISVQLK	Q4W4Y1;C5MQH7;F8WEQ7;F8WBR8;Q8WUM4;Q8WUM4-2;C9IZF9	Q4W4Y1	DRIP4;PDCD6IP	Programmed cell death 6-interacting protein	2	1005.59		5.0909e-05	9	0	no	no	152.11	580340	248890	882860	1602200	805510	563970	751470	318730	161380	1111200	646850	251220	491340	329560	579510	418300	495890	402460
ATFLQTDLLK	O43149;O43149-2	O43149	ZZEF1	Zinc finger ZZ-type and EF-hand domain-containing protein 1	2	1148.64		0.020635	10	0	yes	no	75.566	130020	40982	95113	69714	82427	23032	73771	30646	27658	98146	49194	17595	80853	42480	64362	69114	54082	22579
ATFMVGSYGPRPEEYEFLTPVEEAPK	P52566;0YGX7	P52566	ARHGDIB	Rho GDP-dissociation inhibitor 2	3	2943.4	1306	1.3078e-11	26	1	yes	no	138.77	4038200	3313900	8427200	9527600	6370900	5546900	4462000	4377500	6754200	13725000	4409300	4078500	6180100	5479500	5401600	5828400	2392900	5292400
ATGILLYGLASR	Q53HS0;P47897;A8K3A8;B4DWJ2;B4DNN3;B7Z840;C9JSG9;C9J165;B4DTH6;F2Z2V6;I3QNU8	Q53HS0	QARS	Glutamine--tRNA ligase	2	1233.71		0.041862	12	0	yes	no	67.118	0	0	0	0	75549	0	0	0	0	0	0	0	0	0	0	0	0	0
ATGLGPVDR	A8K8N7;J3QSG0;O15067;A8K9T9	O15067	PFAS	Phosphoribosylformylglycinamidine synthase	2	884.472		2.5737e-05	9	0	no	no	157.34	3779600	962330	3782200	1631500	3085900	859740	2463700	947140	1008000	2962100	1909600	588310	2854900	685920	627590	1489900	1195300	524170
ATIANMCPEYGATAAFFPVDEVSITYLVQTGR	P21399;Q59FI0;Q5VZA6	P21399	ACO1	Cytoplasmic aconitate hydratase	3	3491.67	993	4.1821e-13	32	0	yes	no	101.34	0	66076	179370	103550	0	57540	31998	0	0	69644	30700	0	36172	0	0	0	0	44296
ATIELCSTHANDASALR	P55060-3;P55060;F8W904;A3RLL6;B4DM67	P55060-3	CSE1L;CSE1L-2	Exportin-2	3	1828.87		0.01312	17	0	yes	no	52.599	234560	89785	285040	146860	269740	113850	159780	92220	92562	549110	122290	106550	205640	100870	131930	347880	118150	63619
ATIGILITTIASK	F6YXG7;O14787;Q05D48;B3KPC8	F6YXG7	TNPO2	Transportin-2	2	1300.8		2.918e-05	13	0	yes	no	131.32	97292	73347	41729	28569	54739	31403	36827	23691	0	77990	46445	16054	55076	43261	45986	35922	0	31093
ATIISEQQAK	K7EK35;Q8WWS9;P42229;A8K6I5;Q1KLZ6;P51692;Q59H39;K7BFX8;Q8WW55	P51692	STAT5A;STAT5B	Signal transducer and activator of transcription 5A;Signal transducer and activator of transcription 5B	2	1087.59		0.00029017	10	0	no	no	113.69	239580	0	179740	146740	226730	63425	185700	92171	96588	329860	212360	80620	212200	133790	213700	275070	108620	119500
ATIQGVLR	O95782-2;O95782	O95782-2	AP2A1	AP-2 complex subunit alpha-1	2	856.513		0.024412	8	0	yes	no	90.601	129680	47220	126990	89415	216920	77822	61538	32768	49652	0	78655	29297	56108	80974	59809	71632	43419	25767
ATISALEAK	P35580;P35580-3;B2RWP9;P35580-2;F8W6L6;D3DTS1	P35580	MYH10	Myosin-10	2	902.507		0.00047769	9	0	yes	no	131.52	575500	215250	82700	35846	616140	152910	73170	46123	52115	232400	32086	116310	27001	20379	22569	60962	0	12671
ATISNDGATILK	Q99832;Q53HV2;Q6IBT3;G7NAC2;B8ZZC9	Q99832	CCT7;EGK_05444	T-complex protein 1 subunit eta	2	1202.65		2.9074e-08	12	0	yes	no	141.34	2647800	1081500	1949700	1598500	1866100	599090	732900	1031100	925940	3917700	1501000	730320	2323700	1306100	1599700	1729300	764570	1241600
ATITSLWGK	P69891;D3GKD8;Q14403;F8WB96;P69892;D3GKD9;E7CYP2;D9YZU8;P18995	P69891	HBG1;HBG2	Hemoglobin subunit gamma-1;Hemoglobin subunit gamma-2	2	975.539		7.4304e-13	9	0	no	no	196.79	47281000	16689000	33947000	7402600	38286000	27446000	3490600	10617000	31139000	13063000	2630200	1384500	3533600	1740200	1606600	212620	6402300	10959000
ATLELTHNWGTEDDETQSYHNGNSDPR	Q04760	Q04760	GLO1	Lactoylglutathione lyase	3,4	3086.32		3.2127e-11	27	0	yes	yes	98.533	4837700	1844600	13145000	5011900	3887000	3448500	0	0	475040	3890300	0	0	3252900	1805900	1554000	3206300	0	0
ATLENITNLRPVGEDFR	Q9NWV4;B1ARP7	Q9NWV4	C1orf123	UPF0587 protein C1orf123	2,3	1944.01		6.9791e-09	17	1	yes	no	148.48	7166900	5396100	9842600	11209000	6908100	9592900	6920000	9244600	7882400	21672000	6604400	6498200	14580000	7306500	11007000	10757000	12967000	9570000
ATLVLNSLQDFQPELFGLPSYE	Q08623;Q08623-4;Q08623-2	Q08623	HDHD1	Pseudouridine-5-monophosphatase	2,3	2480.25		0.00037962	22	0	yes	no	69.088	506290	432220	643880	1018500	387470	398430	300380	132300	336830	687990	423530	316930	99886	174380	401310	291400	417250	107440
ATLWYVPLSLK	O00154-6;K7AYE0;O00154;Q4R7D6;O00154-5;B3KQ12;F5GWE2;B7Z957;O00154-2;O00154-3	O00154-6	ACOT7	Cytosolic acyl coenzyme A thioester hydrolase	2	1289.74		9.716e-07	11	0	no	no	132.32	1144700	749630	1587300	1577900	1244400	2301200	1290300	1382000	787290	1843300	566640	523390	968870	407740	451400	646460	523060	503140
ATLYVTAIEDR	Q5U8W9;K9J021;G5E9B6;B4E3C3;Q99873;E9PQ98;0YDE4;B4DJ87	Q5U8W9	HRMT1L2;PRMT1	Protein arginine N-methyltransferase 1	2	1250.65		5.2442e-05	11	0	yes	no	119.39	110700	237690	64901	18211	49686	0	0	0	0	119700	0	0	70799	0	0	0	0	13063
ATMEAYSR	B4DT77;B4DWU2;B4DHY4;Q53HM8;P20073;B2R7L2;B2R657;F7F2N7	B4DT77	ANXA7	Annexin;Annexin A7	2	927.412		0.0012593	8	0	yes	no	134.77	844020	235570	771720	580580	874290	672270	753070	594240	466140	1513100	674370	501780	727080	538000	642450	573620	296890	340150
ATNDEIFSILK	Q09161	Q09161	NCBP1	Nuclear cap-binding protein subunit 1	2	1249.66		3.1674e-13	11	0	yes	yes	155.99	240340	91684	243890	160190	203940	103710	225500	99139	95072	152450	145600	38810	140520	72620	185760	92890	53848	88215
ATNDSVVADK	Q6IB22;P40306	Q6IB22	PSMB10	Proteasome subunit beta type;Proteasome subunit beta type-10	2	1018.49		0.046234	10	0	yes	no	68.515	364060	219160	265370	537450	174600	127930	337190	269850	162680	0	0	0	70080	32671	61944	40238	55154	31424
ATNWGSLLQDK	P48637;B6F210	P48637	GSS	Glutathione synthetase	2	1231.62		3.026e-05	11	0	yes	no	132.86	1754600	1036400	2000800	1664700	1435200	1503500	1536000	1430900	1081900	2297600	1085800	1038600	1782600	1037600	1304600	1425900	1885200	1108300
ATPEQYQILK	P14324;Q14329	P14324	FDPS	Farnesyl pyrophosphate synthase	2	1189.63		0.00060806	10	0	yes	no	104.43	1523500	538140	1519500	807390	1447200	683290	982960	463660	336100	600090	542010	318540	276330	216320	503170	309750	606920	426110
ATPPQIVNGDQYCGDYELFVEAVEQNTLQEFLK	Q9H299;Q86Z22	Q9H299	SH3BGRL3	SH3 domain-binding glutamic acid-rich-like protein 3	3	3814.8		8.9321e-71	33	0	yes	no	151.15	527390	746220	506280	794260	506840	2661300	235430	589330	1143100	1583900	309890	629860	968660	563810	389660	465850	186540	806650
ATQALVLAPTR	P29562;P60842;A8K7F6;A8K088;J3KT12;P60842-2;J3QS69;J3QL43;J3QR64;J3KS25;B4E047;B4E102;D3DSD6	P29562	EIF4A1;hCG_1793424	Eukaryotic initiation factor 4A-I	2	1139.67		0.0081633	11	0	yes	no	80.905	7541000	3271900	5939400	5271600	8638400	5226900	4635300	4260400	4731800	10138000	3547400	3235700	3679900	1697700	2377500	3084900	1068300	1379800
ATQCEDLLSQAK	Q9ULH1;Q9ULH1-2;0YBF7;0YBM4	Q9ULH1	ASAP1	Arf-GAP with SH3 domain, ANK repeat and PH domain-containing protein 1	2	1362.64		0.025237	12	0	yes	no	61.167	91042	28338	87202	0	0	28755	0	25515	0	132270	0	0	63270	46257	60010	82745	70182	27848
ATQLLEGLVQELQK	P51692;Q59H39;K7BFX8;Q8WW55	P51692	STAT5B	Signal transducer and activator of transcription 5B	2,3	1568.88		6.0675e-44	14	0	yes	no	196.37	415500	139040	279980	231350	349200	116340	310330	155820	160720	583140	268800	156240	349670	246350	434470	378440	205850	297870
ATSNLTQENMPTLFVESVLEVHGK	Q13617;Q13617-2;Q5T2B5;Q5T2B7;B7Z1Y1	Q13617	CUL2	Cullin-2	3	2643.32	1539	1.756e-28	24	0	yes	no	139.2	765840	512600	1318400	1664400	842880	893820	1760000	1205000	241410	2039100	685700	407230	427990	692160	911430	655900	749160	561330
ATSNVFAMFDQSQIQEFK	P19105;O14950;J3QRS3;Q53HL1;Q71U02;Q6IBG1;P24844;P24844-2	P19105	MYL12A;MYL12B;MYL9	Myosin regulatory light chain 12A;Myosin regulatory light chain 12B;Myosin regulatory light polypeptide 9	2,3	2089.98		5.5509e-45	18	0	yes	no	178.23	234060	280010	0	165490	430630	462020	44136	228400	204620	420990	60875	51832	101620	118920	50060	75777	0	82408
ATSTTELPPEYLTSPLSQQSQLPPK	B4E1E2;O14964;G7PT48;O14964-2;I3L1P5	B4E1E2	HGS	Hepatocyte growth factor-regulated tyrosine kinase substrate	3	2712.39		0.0011709	25	0	yes	no	47.603	0	0	101530	0	101290	0	0	34876	0	130230	98728	0	99246	69938	0	101990	67151	35978
ATTADGSSILDR	Q9BT78;Q53FV3;B3KM48;D6RAX7;B3KST5;D6RD63	Q9BT78	COPS4	COP9 signalosome complex subunit 4	2	1205.59		0.00010887	12	0	yes	no	123.26	729050	365240	813500	840450	847920	404070	640470	476760	659750	1051500	580600	482810	746780	677040	576770	676550	687920	508210
ATVAPEDVSEVIFGHVLAAGCGQNPVR	Q9BWD1;A8K4W5;Q59GW6;B7Z233	Q9BWD1	ACAT2	Acetyl-CoA acetyltransferase, cytosolic	3,4	2792.39		1.6355e-11	27	0	yes	no	107.92	19637000	10999000	12862000	12403000	18786000	11733000	13095000	6502900	6615900	7611200	10628000	7525600	7199400	7813100	6028500	9113200	7547000	5399100
ATVEPETTPTPNPPTTEEEKTESNQEVANPEHYIK	P06730;B7Z2T1;D6RFJ3	P06730	EIF4E	Eukaryotic translation initiation factor 4E	3	3906.83		0.0018516	35	1	yes	no	65.165	912870	685890	1286000	646650	626530	0	433900	279200	538740	872140	453800	268640	492360	448900	589880	386110	332910	587730
ATVESWVK	Q92539	Q92539	LPIN2	Phosphatidate phosphatase LPIN2	2	918.481		0.0071838	8	0	yes	yes	108.74	316550	110630	204320	122150	225840	51374	174280	72056	44685	201870	228560	40012	155280	110010	104970	141910	106910	48935
ATVGILITTIASK	G1QXD5;Q92973	G1QXD5	TNPO1	Transportin-1	2	1286.78		1.3061e-17	13	0	yes	no	158.11	500030	188250	410810	170230	391720	205480	269830	128580	96067	461950	286760	93134	251560	164730	224380	195160	177800	138840
ATVLEDSYR	P46934-4;P46934-2;P46934;0Y8X6;P46934-3	P46934-4	NEDD4	E3 ubiquitin-protein ligase NEDD4	2	1052.51		0.046227	9	0	yes	no	72.325	82315	38346	134830	0	72530	37875	48420	23137	0	105060	103840	39758	108460	77264	80059	92109	82574	0
ATVLQNQLDESQQER	B4DG60;Q9P1Z2-4;Q9P1Z2-2;Q9P1Z2-3;Q9P1Z2;G7N756;B4DKB9	B4DG60	CALCOCO1;EGK_03719	Calcium-binding and coiled-coil domain-containing protein 1	2	1757.85		0.0010665	15	0	yes	no	84.195	90172	61651	52933	36781	79869	27338	0	19510	15143	51687	58847	15794	32504	19897	26458	27503	0	14081
ATVNQDTR	P14868	P14868	DARS	Aspartate--tRNA ligase, cytoplasmic	2	903.441		0.0012835	8	0	yes	yes	134.77	80444	35360	303590	227620	457950	63430	205010	30842	193590	1482500	212580	79555	941270	230440	227320	541900	488110	167260
ATVQQLEGR	Q01469	Q01469	FABP5	Fatty acid-binding protein, epidermal	2	1000.53		0.012314	9	0	yes	yes	97.813	674160	476720	1928900	1325500	683420	837880	553280	675070	967580	1754500	602760	528010	1026100	782240	807660	661830	1316500	505660
ATVQVVILADPDGHEICFVGDEAFR	Q9HC38-2;A8K8F0;Q9Y3E8;B4DX01;Q9HC38;B7Z403;B3KV49;I3L1I0	Q9HC38-2	C17orf25;GLOD4	Glyoxalase domain-containing protein 4	3	2757.34		7.0452e-16	25	0	yes	no	112.85	103670	147360	355570	385890	133360	446790	486790	250190	111500	427650	69768	158410	473530	255460	359610	246690	447290	168380
ATVVESSEK	P61981;B3KNB4;F7I2I9	P61981	YWHAG	14-3-3 protein gamma;14-3-3 protein gamma, N-terminally processed	2	948.476		0.0039821	9	0	yes	no	104.05	334430	0	584850	519000	632140	352150	243540	220550	205700	567700	233770	141900	0	0	0	279220	197710	158180
ATVWDEAEQDGIGEEVLK	A8K781;E9PLQ8;E9PRB8	A8K781	PSMC3		2	1987.94		2.7745e-18	18	0	yes	no	159.4	866530	430370	927750	1015000	600110	556950	528420	631200	448680	1269300	577490	384800	823860	425230	662360	707770	620910	434770
ATYIHNCLK	Q9NP79;E7ETQ7;Q5TGM0;B4DW55;Q9C063	Q9NP79	VTA1	Vacuolar protein sorting-associated protein VTA1 homolog	2	1118.55		0.028027	9	0	yes	no	78.264	382390	221330	0	373170	268840	240710	286920	178240	217380	601930	208520	246260	543920	207710	282270	321090	210910	176090
AVAALLTIPEAEK	Q86VP6;A8K8U1;F7C0A4;Q86VP6-2;B3KM30	Q86VP6	CAND1	Cullin-associated NEDD8-dissociated protein 1	2,3	1324.76		8.7262e-19	13	0	yes	no	131.79	13136000	4272200	12566000	7310000	12637000	4747100	11568000	4938800	4632600	12158000	8824000	3844500	6385300	4669900	6288000	7401200	4844400	4143400
AVADLALIPDVDIDSDGVFK	Q9NRX4;Q9NRX4-2;Q9P019	Q9NRX4	PHPT1	14 kDa phosphohistidine phosphatase	2,3	2072.07		1.9074e-42	20	0	yes	no	178.99	1391400	1917900	2730900	3614900	2077600	2413100	1703300	1940000	4290400	7562400	3755200	2140400	3710000	2131300	2437700	2473600	2838000	4465400
AVAEAVETGEEDVIMEALR	Q9NPQ8-4;E9PSI0;E9PRC0;E9PI04;E9PLE5;Q9NPQ8;Q9NPQ8-3	Q9NPQ8	RIC8A	Synembryn-A	2,3	2030.98	1735	2.4538e-12	19	0	no	no	128.72	554890	379440	143610	624640	251920	291110	251620	203480	116500	601510	131980	132460	135760	157050	329080	156270	135300	184690
AVAEQIPLLVQGVR	Q9Y490;Q5TCU6;G3HN02	Q9Y490	TLN1	Talin-1	2,3	1491.88		1.0393e-07	14	0	no	no	132.14	274470	286330	199430	224680	946510	88645	56440	22135	63399	221830	67292	58981	136060	21074	32259	81946	0	40362
AVAFSPVTELK	P17858;P17858-2;B3KNQ7	P17858	PFKL	6-phosphofructokinase, liver type	2	1160.64		0.00036979	11	0	yes	no	107.06	3332700	1007300	2928600	1740700	2263300	750000	2105400	1356000	1092500	3739300	2632200	1066400	2771500	2130300	1677600	2700100	2836200	1339900
AVAFSPVTELKK	P17858;P17858-2;B3KNQ7	P17858	PFKL	6-phosphofructokinase, liver type	3	1288.74		0.049035	12	1	yes	no	56.548	120560	25825	116240	65828	77788	25073	95899	46107	44689	218100	111810	25159	150170	72863	48519	136690	132800	58638
AVAGNISDPGLQK	K7AE07;P18206;B3KXA2;B4E3Q9;B4DKC9	K7AE07	VCL	Vinculin	2	1268.67		7.0147e-12	13	0	yes	no	152	1593900	798310	1229400	940210	1891500	458390	396620	188950	449030	0	0	0	0	0	243700	0	182910	182140
AVAHHTDCTFIR	P62195;L5KNL5;Q59GS3;J3QQM1;J3QRW1;J3QRR3	P62195	PSMC5	26S protease regulatory subunit 8	3	1426.68		0.00051963	12	0	yes	no	91.469	0	760070	0	0	0	190590	0	0	0	0	0	593530	39423	441280	0	0	0	23509
AVAHHTTAAFIR	P43686;P43686-2	P43686	PSMC4	26S protease regulatory subunit 6B	2,3	1293.69		0.0088107	12	0	yes	no	72.289	1346200	926930	520340	351630	618300	92546	453230	720140	240110	598610	183910	585580	268710	505520	187960	382380	432120	31667
AVAIDLPGLGHSK	B4DNR3;Q96IU4;B4DQI4	B4DNR3	ABHD14B	Alpha/beta hydrolase domain-containing protein 14B	2,3	1276.71		0.00010925	13	0	yes	no	124.38	1019500	720290	1965500	1722700	1359600	1096100	1429500	1235500	2181900	5191600	1301100	1438900	1945500	2186300	1908200	1865400	1425100	2445600
AVANETGAFFFLINGPEIMSK	P55072;Q9HAP1	P55072	VCP	Transitional endoplasmic reticulum ATPase	2,3	2255.13	1360	9.7882e-89	21	0	yes	no	204.17	2480400	1879700	4205100	2997800	2304300	2336500	2429900	1387400	710910	3548900	1687400	747100	2063200	1700900	1955000	1734600	3508700	972990
AVANQTSATFLR	Q53HB3;P62191;Q6NW36;B4DR63	Q53HB3	PSMC1	26S protease regulatory subunit 4	2	1277.67		9.1257e-19	12	0	yes	no	164.48	4088200	1812600	3124900	2994600	4243000	1089900	3053900	2126300	3158300	4723300	2983000	1372700	2988100	1574900	2202700	2689400	1844100	597870
AVAQAGTVGTLLIVK	Q3LXA3;0YCY6;Q2L9C1;E9PJG8	Q3LXA3	DAK	Bifunctional ATP-dependent dihydroxyacetone kinase/FAD-AMP lyase (cyclizing);ATP-dependent dihydroxyacetone kinase;FAD-AMP lyase (cyclizing)	2,3	1439.87		1.6917e-45	15	0	yes	no	201.72	1486800	793850	1828900	1671100	1617300	1067100	2054500	1279600	1281800	3328700	1544700	1219200	1034500	1250800	2150700	2247800	1882200	1094300
AVAQALEVIPR	Q5SZY0;B3KX11;P49368;P49368-2;Q2TU64	Q5SZY0	CCT3	T-complex protein 1 subunit gamma	2	1165.68		6.9687e-14	11	0	yes	no	164.48	3513400	1334600	2666800	1912700	2898900	568500	1347300	935070	1696700	5257300	2653800	587420	3704700	1101700	2580000	2037600	1193600	727260
AVASAAAALVLK	Q9Y490;Q5TCU6;G3HN02	Q9Y490	TLN1	Talin-1	2	1083.67		0.00039314	12	0	no	no	116.74	202040	186660	151030	136550	639760	64623	65638	35059	47863	138830	48596	33795	65105	23216	0	0	0	0
AVASEDMPESLPEAEQLLQQHAGIK	P11277;P11277-2;P11277-3;B2RMN7;G7MYA8	B2RMN7	SPTB;EGK_18288	Spectrin beta chain, erythrocytic	3	2690.32		0.026406	25	0	no	no	43.463	0	0	0	54830	36613	0	0	26345	0	276020	50738	24072	51341	56570	48479	73777	48429	0
AVASQLDCNFLK	P62333;0YJC0;0YJS8;B4DR91	P62333	PSMC6	26S protease regulatory subunit 10B	2	1364.68		0.00011514	12	0	yes	no	119.21	3633800	1429500	2335300	2222900	1726600	1115600	1791400	1394200	1347800	3047100	1200800	1092400	1626800	1072400	1201300	1387800	845100	755950
AVAVVVDPIQSVK	O00487;Q5ZJ35	O00487	PSMD14	26S proteasome non-ATPase regulatory subunit 14	2	1323.78		1.0194e-17	13	0	yes	no	159.5	4294500	2295800	4636100	5618700	2890200	1693000	2688800	2160700	1627700	6445200	2185000	1615100	3692200	1710300	2355600	2917800	1958900	1810500
AVCVEAGMIALR	P17980;E9PM69;G3GYK8;A8K781	P17980	PSMC3	26S protease regulatory subunit 6A	2	1288.66	142	2.8975e-05	12	0	no	no	124.12	221900	191920	165530	510230	103470	251430	234480	182890	139620	550630	123770	143430	260760	143850	195980	304320	421860	115980
AVDDGVNTFK	G5E9B2;P50990;B4DEM7;Q53HU0;B4DQH4	G5E9B2	CCT8	T-complex protein 1 subunit theta	2	1064.51		5.1713e-09	10	0	yes	no	163.9	7967200	3589000	2950700	2861200	5790200	1471800	2695000	3133500	459980	7205800	4255300	357530	6831200	2991300	4151600	3362100	1263000	729810
AVDHINSTIAPALISSGLSVVEQEK	P09104;F5H0C8;F5GWQ3;F5GZ30;A8K3B0	P09104	ENO2	Gamma-enolase;Enolase	3,4	2577.36		1.6301e-30	25	0	no	no	139.95	9978500	6703400	9151400	9762600	5570900	8201600	5064300	5908800	5566100	12055000	3004600	2858500	6956900	3727000	4156900	2318400	4960500	3176600
AVDNQVYVATASPAR	Q9NQR4	Q9NQR4	NIT2	Omega-amidase NIT2	2	1560.79		1.1544e-33	15	0	yes	yes	179.55	260530	231940	0	210630	156190	119080	222750	155500	347000	257740	138040	135230	205950	187000	216590	177070	183150	434880
AVDVFFPPEAQNDFPVAMQISEK	Q00610-2;Q00610	Q00610-2	CLTC	Clathrin heavy chain 1	2,3	2578.24	1455	7.5014e-06	23	0	yes	no	103.92	397720	359060	327420	362010	909980	691690	252020	0	398540	1138700	247900	0	313680	463200	302220	462120	518590	226980
AVDWIFSHIDDLDAEAAMDISEGR	P45974-2;P45974	P45974-2	USP5	Ubiquitin carboxyl-terminal hydrolase 5	3	2675.22	1216	3.2871e-29	24	0	yes	no	156.29	2802500	3066300	1340400	4413900	3239700	2965100	3683800	2768800	1310600	6354900	2577700	1970700	2505900	2144500	4003800	2980100	3468000	1341200
AVEAAELCLEQNNK	P10746;Q5T3L9;Q5T3L7;Q5T3L8	P10746	UROS	Uroporphyrinogen-III synthase	2	1587.76		1.5979e-87	14	0	yes	no	240.42	1247300	854060	1064300	802710	1272200	931950	426970	392120	452310	1024200	370400	193520	1021700	370720	489280	601380	350460	333000
AVEEEDKMTPEQLAIK	O00487;Q59G89;Q96DE8	O00487	PSMD14	26S proteasome non-ATPase regulatory subunit 14	2,3	1829.91	659	0.002461	16	1	yes	no	86.738	2296500	1925200	1777400	2578000	2088000	1089000	1622400	1661500	1461400	3635900	1958300	1298400	2390100	1303900	2187100	1717300	1460100	1272600
AVEELQSIIK	Q92990;Q92990-2;B4DJ85	Q92990	GLMN	Glomulin	2	1128.64		0.00021541	10	0	yes	no	123.51	219360	145060	234560	195990	168460	98233	152920	120030	135560	234690	147500	41093	155200	52062	124130	76148	87243	94052
AVEFHEDLFPDTAGCVPATDPHSWWAGDNQQVQK	B4DFD6;P57737;P57737-3;P57737-2;B4DKU9;K7DT52;B3KUH7;I3L167;E7EP81;B4E0F2	B4DFD6	CORO7;CORO7-PAM16	Coronin;Coronin-7	4	3851.73		1.2582e-06	34	0	yes	no	59.094	632890	400020	500640	854960	316940	179340	234830	122870	181400	798200	188940	121080	312460	259440	400900	316770	142810	142360
AVEHINK	P06733;L0R6S1	P06733	ENO1;TMEM237	Alpha-enolase	2	809.44		0.027641	7	0	no	no	101.64	106410	92823	156190	107370	166820	77824	62655	62209	72374	94460	66835	53478	31330	47936	62409	14016	24425	57059
AVELAANTK	Q53EM5;P29401;P29401-2;B3KSI4;B4DVU1	Q53EM5	TKT	Transketolase	2	915.503		2.2817e-05	9	0	yes	no	151.83	5262500	2143100	5291800	2537100	6784800	2924200	6235400	2288000	1867700	6021600	3641800	1740600	3943200	2774800	2644600	4073600	3965800	2510500
AVELLVELASLQTSFVTLDEAIK	Q9Y5K8;Q9H3H0;Q8N5Z9;Q6PJ05;Q862J3	Q9Y5K8	ATP6V1D;VATD	V-type proton ATPase subunit D	3	2488.37		7.4535e-07	23	0	yes	no	97.08	65789	175370	48266	183710	47075	115520	41660	0	119280	76817	57082	27918	65654	0	47043	33071	32615	49048
AVEMAAQR	A6NDG6	A6NDG6	PGP	Phosphoglycolate phosphatase	2	874.433		0.0026169	8	0	yes	yes	130.22	963210	668890	3470700	1132700	1075700	761860	925290	773640	1888000	5143600	824830	563170	0	775310	840960	1217800	1224300	739140
AVEMTDQLMVPTLGSQEGAFENVR	Q5T4S7-3;Q5T4S7;Q5T4S7-2;Q5T4S7-4;K7DB04;Q5T4S7-5	Q5T4S7-3	UBR4	E3 ubiquitin-protein ligase UBR4	3	2621.25	1617;1618	0.00018408	24	0	yes	no	75.057	134350	128430	62016	111170	141570	52215	84885	60702	0	163540	118840	53656	115510	52894	97322	0	0	78374
AVENSSTAIGIR	P25788-2;Q6IB71;P25788	P25788-2	PSMA3	Proteasome subunit alpha type;Proteasome subunit alpha type-3	2	1216.64		4.0472e-08	12	0	yes	no	138.2	6668600	4983100	8608000	8225100	5099500	4720500	5012000	5468500	6789400	12762000	4528800	3533000	6691900	4173400	4785100	4238900	7060900	5163700
AVETPPLSSVNLLEGLSR	Q14C86-5;Q14C86-2;Q14C86;K7D792;Q14C86-4;Q14C86-3;F8W9S7;B4DK42;0Y7I9;0Y4E7;B4DGD8;B0QZ65	Q14C86-5	GAPVD1	GTPase-activating protein and VPS9 domain-containing protein 1	2,3	1881.02		3.3429e-25	18	0	yes	no	159.18	660360	439620	554010	681370	793830	261270	486680	392580	408740	1239700	613430	344440	681300	438530	550760	390990	201850	288020
AVETTAQSDNK	P38606;G3QP75;Q2PFS7	P38606	ATP6V1A	V-type proton ATPase catalytic subunit A	2	1162.55		2.2265e-24	11	0	yes	no	199.8	106930	89491	115840	125720	119520	72038	79695	46911	62868	11140000	54962	34065	91371	48221	57816	88963	52470	40730
AVEYLLMGIPGDR	P54727;B4DEA3;B7Z4W4;B7ZA74	P54727	RAD23B	UV excision repair protein RAD23 homolog B	2	1432.74		0.03483	13	0	yes	no	58.098	653490	306500	643670	708290	522880	319190	302710	228440	210900	842630	438050	204280	390140	204750	280830	247370	233830	149800
AVEYLLTGIPGSPEPEHGSVQESQVSEQPATEAAGENPLEFLR	P54725;K7ESE3	P54725	RAD23A	UV excision repair protein RAD23 homolog A	3,4,5	4562.21		2.1187e-49	43	0	yes	no	108.05	13358000	11076000	19673000	25450000	7680000	7974700	15716000	15686000	12220000	34329000	13042000	14076000	18976000	10089000	13141000	17874000	18532000	11859000
AVEYLLTGIPGSPEPEHGSVQESQVSEQPATEAGENPLEFLR	Q59EU8;A8K1J3;Q5M7Z1	Q59EU8	RAD23A		3,4	4491.17		4.9072e-50	42	0	yes	no	113.03	14548000	11497000	20687000	27333000	8758400	7944600	12238000	14184000	12964000	36521000	13812000	14840000	23544000	10774000	13099000	17884000	18873000	11578000
AVEYLTLSSVASTDVLATVLEEMPPFPER	O95782-2;O95782;9FQK7	O95782-2	AP2A1	AP-2 complex subunit alpha-1	3	3163.6	72	0.0086317	29	0	no	no	46.57	0	38530	114560	0	83927	110300	41465	41114	0	179800	34801	24497	66733	88019	94586	71432	75200	0
AVFDETYPDPVR	P49588;B4DR45;3BPK7	P49588	AARS	Alanine--tRNA ligase, cytoplasmic	2	1407.67		0.0008327	12	0	yes	no	98.902	1076400	512790	705410	357260	473040	203790	297920	166800	229610	765060	234040	113890	338810	178090	332900	263170	218240	192290
AVFDNLIQLEHLNIVK	B4DW31;Q9UHY1;F8W6G1	B4DW31	NRBP1	Nuclear receptor-binding protein	2,3	1865.04		0.00052773	16	0	yes	no	92.773	757110	497280	566970	958230	820590	439460	723370	408170	473230	1306100	726990	393840	744260	572670	704820	568110	403780	346040
AVFFDLDNTLIDTAGASR	Q8TBE9	Q8TBE9	NANP	N-acylneuraminate-9-phosphatase	2	1924.95		3.7335e-25	18	0	yes	yes	157.42	204480	164070	185780	168880	163290	185400	164710	141000	83265	283640	109910	121180	209650	105980	149650	187370	178040	117390
AVFPSIVGR	P68032;A8K3K1;B7Z6P1;P63267;P62736;P68133;Q5T8M8;A6NL76;B3KW67;Q7Z7J6;Q13707;Q5T8M7;B3KUD3;F6PLA9;F8WB63;B8ZZJ2;C9JFL5;F6QUT6;B7Z6I1;F8WCH0;Q53G99;P60709;F7GR39;Q8WVW5;Q53GK6;Q53G76;G5E9R0;C9JUM1;Q6S8J3;A5A3E0;P0CG38;Q9BYX7;P63261;B4E3A4;I3L3I4;B4DVQ0;I3L4N8;K7EM38;J3KT65;B4DW52	Q53G99	ACTC1;ACTG2;ACTA2;ACTA1;ACTB;POTEE;POTEF;POTEI;POTEKP;ACTG1	Actin, alpha cardiac muscle 1;Actin, gamma-enteric smooth muscle;Actin, aortic smooth muscle;Actin, alpha skeletal muscle;Actin, cytoplasmic 1;Actin, cytoplasmic 1, N-terminally processed;POTE ankyrin domain family member E;POTE ankyrin domain family member F;POTE ankyrin domain family member I;Putative beta-actin-like protein 3;Actin, cytoplasmic 2;Actin, cytoplasmic 2, N-terminally processed	2	944.544		0.0046798	9	0	no	no	102.07	8939200	10610000	4660200	8431300	23298000	2803800	5167400	3318200	10250000	24581000	2492600	2724400	5619100	3403500	3944800	3141600	4111300	3272000
AVFSDSLVPALEAFGLEGVFR	F6T1Q0;Q6L8Q7-2;Q6L8Q7	F6T1Q0	PDE12	2,5-phosphodiesterase 12	2,3	2223.16		8.5733e-20	21	0	yes	no	142.55	1088900	750270	689960	1736300	1292000	856570	1156800	559760	281090	1793500	887650	443570	937590	480780	911800	562560	713950	611880
AVFVDLEPTVIDEIR	A8MUB1;P68366;C9JJQ8;C9JDL2	A8MUB1	TUBA4A	Tubulin alpha-4A chain	2,3	1714.91		0.0011615	15	0	yes	no	71.531	116500	177320	67709	282050	867310	25688	42065	48909	55877	207090	49945	0	175090	44663	110150	67890	30937	53678
AVFVDLEPTVIDEVR	B3KT06;B3KPS3;P68363;A8JZY9;G5AU24;Q8WU19;G3V1U9;Q9BQE3;Q53GA7;Q71U36;F5H5D3;L5K9Q0;B7Z1K5;F8VVB9;Q8N532;B4DN58;F8VS66	B3KT06	TUBA1B;TUBA1A;TUBA1C	Tubulin alpha-1B chain;Tubulin alpha-1C chain;Tubulin alpha-1A chain	2,3	1700.9		1.0551e-11	15	0	yes	no	145.1	3791600	2738000	2372200	2400800	2365300	278550	1147600	1443900	1743100	6032200	1383900	786790	5419800	1940000	5589800	3032800	1339900	1852300
AVGAQASVGSR	UPI0002A4718E;UPI0002A476CB;UPI0002A4711A;Q9NWV8;J3KQS6;UPI0002A4720F;Q9NWV8-3;UPI0002A476F3	UPI0002A4718E	BABAM1	BRISC and BRCA1-A complex member 1	2	1001.53		2.6742e-09	11	0	yes	no	147.28	408640	245000	974980	470420	325140	220440	238800	322720	263510	819030	203750	130890	348830	210900	313580	233180	204240	189390
AVGESVQKPLDYYR	Q14376;Q5QPP4;B3KQ39	Q14376	GALE	UDP-glucose 4-epimerase	3	1623.83		0.02693	14	1	yes	no	65.495	256450	382490	595000	511050	278750	503910	194510	275480	387210	666740	271880	250740	332390	0	664960	423920	257250	411770
AVGHPFVIQLGR	O14980;B4DR01	O14980	XPO1	Exportin-1	2,3	1292.74		2.837e-22	12	0	yes	no	172.59	2392500	807590	1480900	1446500	2319000	1148600	2220200	875970	790720	4007700	2064900	672700	1339600	1237300	1652700	1578600	1654600	1338600
AVGIVGIER	Q86VN1	Q86VN1	VPS36	Vacuolar protein-sorting-associated protein 36	2	912.539		0.027229	9	0	yes	yes	83.647	176440	90134	207910	247830	240620	99163	121090	90581	168410	507610	0	98938	0	147230	152800	134480	0	130180
AVGNIVTGTDEQTQVVLNCDALSHFPALLTHPK	O00629;7C4F6	O00629	KPNA4	Importin subunit alpha-4	4	3544.8		4.3649e-13	33	0	yes	no	87.739	984150	557020	756250	1693600	567290	803730	223200	663080	88151	1169300	559970	597060	1137900	514140	943520	866480	537030	470860
AVGNIVTGTDEQTQVVLNCDVLSHFPNLLSHPK	O00505;Q53F09	O00505	KPNA3	Importin subunit alpha-3;Importin subunit alpha	4	3601.82		0.015716	33	0	yes	no	32.796	119900	138130	187230	353130	0	78355	0	0	0	88110	0	19796	32344	29630	0	0	35504	43272
AVGPEITK	F6Q1K8;P30153;B4DQY1;A8K3H8;F7H4J6;F5H3X9;B4DE69;Q8NB89;E9PH38	F6Q1K8	PPP2R1A	Serine/threonine-protein phosphatase 2A 65 kDa regulatory subunit A alpha isoform	2	813.46		0.040568	8	0	yes	no	84.498	894620	685740	868090	1748700	1140900	1272900	1236500	511040	583660	3618600	903820	432230	1195500	2403800	5019.4	1917100	1946700	0
AVGPHQFLGDQEAIQAAIK	P07738;B3KUR3	P07738	BPGM	Bisphosphoglycerate mutase	2,3	1992.04		7.4571e-93	19	0	yes	no	222.11	114200000	84617000	152860000	82721000	90131000	97389000	74392000	79770000	86187000	109630000	59651000	62948000	97582000	77067000	67837000	90484000	141300000	103420000
AVIEHNLLSASK	Q9BT78;Q53FV3;B3KM48;D6RAX7;D6RFN0;B3KST5;D6RD63	Q9BT78	COPS4	COP9 signalosome complex subunit 4	2	1280.71		0.0012688	12	0	yes	no	96.866	270770	232790	337970	566170	280710	303000	336090	312630	323190	470150	348870	185370	418770	315130	445670	382890	326630	244000
AVIQVSQIVAR	Q7Z4W1;J3KS22;J3QS36;J3QL34;J3KRZ4;J3KSZ5;J3QS45	Q7Z4W1	DCXR	L-xylulose reductase	2	1182.71		1.1317e-06	11	0	yes	no	134.38	2733000	1744300	2408900	2458100	2270600	1321700	3216300	2520200	1517800	5447200	2525200	2224600	3742000	2747000	36855	3500700	2979600	2538000
AVISLMEMGFDEK	Q9BSL1	Q9BSL1	UBAC1	Ubiquitin-associated domain-containing protein 1	2	1468.69	1700	1.3577e-45	13	0	yes	yes	211.22	1303700	598890	1049400	1074700	1092800	668930	967340	1102900	659250	2301200	801320	631660	1163900	1168300	875650	706750	334220	447860
AVIVIQDIFGWQLPNTR	Q96DG6;B2RD36	Q96DG6	CMBL	Carboxymethylenebutenolidase homolog	2,3	1969.08		1.3603e-70	17	0	yes	no	198.51	710080	627070	1457400	2369600	478820	759130	1043900	1113200	878960	1485100	1977400	1958300	1337300	1336800	1168800	1238000	2554700	2065900
AVIYNPATQADWTAK	P35580;P35580-3;B2RWP9;P35580-2;F8W6L6;E7ERA5	P35580	MYH10	Myosin-10	2	1647.83		5.2941e-06	15	0	yes	no	126.07	563050	326400	88245	32650	441390	210370	81955	46114	56665	183760	38895	0	39315	33740	27305	56788	23467	22993
AVLAESYER	P21399	P21399	ACO1	Cytoplasmic aconitate hydratase	2	1036.52		0.0052888	9	0	yes	yes	98.048	1005600	367140	969550	397170	767430	298210	492700	168240	182580	835500	447570	125210	435570	167870	164650	343410	396810	205360
AVLDLVDQCPK	Q5EBM0;Q5EBM0-3;Q5EBM0-2	Q5EBM0	CMPK2	UMP-CMP kinase 2, mitochondrial	2	1256.64		1.9199e-06	11	0	yes	no	130.1	349770	41278	603780	656900	474420	441310	300580	0	371960	490260	0	169260	372950	0	0	0	0	0
AVLENNLGAAVLR	7C0X7;Q9NZL9-3;Q9NZL9-4;F6RZA1;A8K7A4;Q9NZL9;B7Z1X8	7C0X7	MAT2B	Methionine adenosyltransferase 2 subunit beta	2	1338.76		0.00188	13	0	yes	no	105.66	204020	176540	265490	256380	217130	243550	342480	170780	207400	323260	165780	140970	306220	175890	259190	229220	386580	224240
AVLFCLSEDK	P23528;G3V1A4;E9PK25;Q5E9F7;F6RBB3;F7GZR9	P23528	CFL1	Cofilin-1	2	1180.58		1.175e-08	10	0	yes	no	151.83	1369200	1245600	1177200	2126100	920740	1570300	984840	1286600	1341500	3517300	680160	1156200	2774200	918120	1153800	1909400	1745200	1001700
AVLFCLSEDKK	P23528;G3V1A4;E9PK25;Q5E9F7;F6RBB3;F7GZR9	P23528	CFL1	Cofilin-1	2,3	1308.67		9.4826e-14	11	1	yes	no	175.33	7570400	8134900	7756400	9300200	6452500	7716500	6380900	7428700	9858200	23586000	5095200	7255800	11392000	6065800	7621700	8648900	7989800	7272700
AVLGEVVLYSGAR	P26640;B0V043;0Y4A6	P26640	VARS	Valine--tRNA ligase	2	1332.74		0.0073826	13	0	yes	no	75.89	72933	77500	0	0	49810	0	0	0	32032	92620	0	0	0	0	0	0	0	0
AVLHVALR	B4DVJ0;P06744;B4DE36	B4DVJ0	GPI	Glucose-6-phosphate isomerase	2	877.55		0.0044079	8	0	no	no	124.37	1403300	443270	1500800	1290800	1372500	392060	1092500	470460	620100	1863600	906830	254030	1154100	475360	578970	721870	1048600	178030
AVLIAGQPGTGK	Q9Y230;B3KQ59;B3KNL2;B4DW30;UPI0002A47530	Q9Y230	RUVBL2	RuvB-like 2	2	1110.64		3.4989e-08	12	0	yes	no	142.1	1228300	1009500	1384200	1711400	1132300	906350	1080300	798970	679560	2386900	949980	600200	1702400	990300	673860	994960	300500	625610
AVLLAGPPGTGK	Q9Y265;B5BUB1;L5LX04;Q9Y265-2;E7ETR0;B3KRS7	Q9Y265	RUVBL1	RuvB-like 1	2	1079.63		0.0037387	12	0	yes	no	85.813	156850	397430	273010	959140	314200	485780	388200	177180	170280	1205100	224930	144340	542990	324130	312480	634210	723700	373620
AVLLAVAVK	Q9BT73	Q9BT73	PSMG3	Proteasome assembly chaperone 3	2	882.59		0.0010367	9	0	yes	yes	125.81	247480	141190	278820	356140	201910	179790	261370	222030	264020	0	172180	0	304090	195710	249230	244040	278460	0
AVLSVELDPVEGR	Q5XPI4;Q5XPI4-2;B3KU09;C9JS59;C9J266;G3R4Y6	Q5XPI4	RNF123	E3 ubiquitin-protein ligase RNF123	2	1382.74		9.0366e-08	13	0	no	no	139.78	5211500	1765100	3284300	2657900	3831100	1055600	4140600	1561500	1273800	4921900	3588900	1295400	2359200	1649000	2038100	2126100	1290400	1045300
AVLVDLEPGTMDSVR	Q8IZ29;P68371;Q8IWP6;Q8N6N5;B3KML9;P04350;UPI0001D60E6C;B4DJ43;B4DE77;UPI0002A472B3;UPI0002A470AC;B4DNW1;UPI0002A4777A;UPI0002A47302;UPI0002A4719C;F8W813;Q3ZCM7	Q8IZ29	TUBB2C;TUBB4B;TUBB4A;TUBB8	Tubulin beta-4B chain;Tubulin beta-4A chain;Tubulin beta-8 chain	2	1600.81	1433	1.9229e-17	15	0	no	no	158.89	1412300	972440	1158600	820800	763760	125310	468590	503410	450720	1515900	521570	238720	2035800	673420	2071900	1142100	522800	634730
AVLVDLSGTLHIEDAAVPGAQEALK	Q9H0R4;K7EMY7;K7EKX8	Q9H0R4	HDHD2	Haloacid dehalogenase-like hydrolase domain-containing protein 2	3	2516.35		0.00014263	25	0	yes	no	72.316	811470	748060	984990	1281400	646000	845310	694260	881490	730580	1100100	733550	648780	1162000	823920	862530	890650	1313100	1248400
AVLVGYDEHFSFAK	Q96GD0	Q96GD0	PDXP	Pyridoxal phosphate phosphatase	3	1581.78		0.052181	14	0	yes	yes	41.996	420610	258500	548520	200160	0	345810	0	0	505930	1384100	0	0	687790	0	0	0	0	567020
AVMDDFAAFVEK	A8K9P0;P02768;F6KPG5;UPI000016A51F;B2RBS8;B4DPP6;0YA55;D6RHD5;B7WNR0;B4DPR2;Q56G89;P02768-2;C9JKR2;Q8IUK7	A8K9P0	ALB	Serum albumin	2	1341.63		0.0060364	12	0	yes	no	75.589	86880	186560	0	264600	250650	99094	25123	17885	0	135920	39703	25956	91035	46182	24652	48710	56348	50760
AVMEQANLQR	Q53ZP9;O95757;E9PDE8;B4DXT2;B4DZR0;B3KNM0;D6RJ96	Q53ZP9	HSPA4L	Heat shock 70 kDa protein 4L	2	1158.58	719	0.00032957	10	0	yes	no	119.34	312400	137720	244950	161200	102550	37877	120990	49009	38794	130220	59586	19707	26166	0	15500	21845	0	17691
AVNTQALSGAGILR	Q53GG3;O60749;B3KML1;B3KN57;B7Z408	Q53GG3	SNX2	Sorting nexin-2	2	1369.77		4.8277e-33	14	0	yes	no	184	389890	193390	327750	392660	447760	209720	219590	112720	251900	724580	286850	96926	324540	152050	198010	263770	147710	135640
AVNVYSTSVTSDNLSR	Q15691;B4DM33;A2VCR0	Q15691	MAPRE1	Microtubule-associated protein RP/EB family member 1	2	1711.84		0.0070279	16	0	yes	no	77.506	355130	184040	330020	426530	0	196500	0	140170	339520	512090	111830	0	0	0	0	216840	0	231010
AVNYFSK	Q00610-2;Q00610;J3KS13	Q00610-2	CLTC	Clathrin heavy chain 1	2	827.418		0.0095151	7	0	yes	no	119.41	195590	123500	208150	118390	492740	228200	150860	55482	188160	780820	144210	52453	274400	131310	76429	280190	353020	67986
AVPGAPELLER	Q96GD0	Q96GD0	PDXP	Pyridoxal phosphate phosphatase	2	1150.63		0.0018036	11	0	yes	yes	94.692	2414500	1063100	1987100	2374900	2375700	1681200	1894200	1802900	618670	2829900	1578000	1019300	1747800	1091400	1324200	2173300	1519300	967820
AVPLALALISVSNPR	Q13200;B4DM22;B4DX07;E9PCS3;B4DXY1;Q80V77;Q13041;7C1H2	Q13200	PSMD2;Psmd2	26S proteasome non-ATPase regulatory subunit 2	2,3	1519.91		2.8547e-07	15	0	yes	no	133.16	2846200	1846700	2386300	2485900	2375500	1273600	2613400	1537800	1299100	3452000	2426300	1244500	2059800	1138400	2151400	1564400	1743400	921870
AVPPNNSNAAEDDLPTVELQGVVPR	P00488;B2R6V9;A6PVK5;0Y796;Q9NZ69	P00488	F13A1	Coagulation factor XIII A chain	3	2601.3		0.058561	25	0	yes	no	32.548	0	0	0	78532	388140	0	0	0	0	0	0	0	0	0	0	0	0	0
AVQADGQVK	Q4W4Y1;Q8WUM4;Q8WUM4-2;B7Z5C1;B4DHD2	Q4W4Y1	DRIP4;PDCD6IP	Programmed cell death 6-interacting protein	2	914.482		0.0059263	9	0	no	no	99.973	115140	55040	167820	104610	140140	77986	180730	57774	101450	3008800	112920	59649	1095700	156970	78735	310810	63641	68921
AVQCLNTSSK	Q5T4S7-3;Q5T4S7;Q5T4S7-2;Q5T4S7-4;K7DB04	Q5T4S7-3	UBR4	E3 ubiquitin-protein ligase UBR4	2	1106.54		0.00044263	10	0	yes	no	109.16	260440	128900	154560	164910	187680	69968	135090	63514	75121	136800	103460	48023	163490	53540	82272	92546	78618	60496
AVQDVESLSNLIQEILDFDQAQQIK	Q9UBS8;B3KN55	Q9UBS8	RNF14	E3 ubiquitin-protein ligase RNF14	3	2843.46		0.0001146	25	0	yes	no	67.552	63679	71359	141780	237230	157410	156060	128200	125410	116040	278840	192150	211620	167490	33174	302050	117050	138220	35851
AVQEIMQEK	Q3B7A7;P22102;Q15374;F8WD69;7C366	Q3B7A7	GART	Trifunctional purine biosynthetic protein adenosine-3;Phosphoribosylamine--glycine ligase;Phosphoribosylformylglycinamidine cyclo-ligase;Phosphoribosylglycinamide formyltransferase	2	1074.54		0.0014666	9	0	yes	no	114.4	511330	450650	685410	252880	481200	325300	191830	148030	0	0	109450	75277	260940	91892	247020	152780	87122	122030
AVQGFFTSNNATR	Q6IBN0;O43242;Q96N86;B4DEB0;B4DPM7;B4DV84;Q8N9M2	Q6IBN0	PSMD3	26S proteasome non-ATPase regulatory subunit 3	2	1411.68		1.458e-22	13	0	yes	no	171.21	680820	234600	676840	688810	337370	223340	427930	162440	476750	734500	201690	288670	335730	122000	279060	337890	499320	159790
AVQGMLDFDYVCSR	P53396;P53396-2;9FUT4;F7DBY4;B4E3P0	P53396	ACLY	ATP-citrate synthase	2	1659.74	1321	5.9086e-33	14	0	yes	no	186.42	1803900	1125800	2579300	2208400	1280600	1116500	1357900	608750	438240	1648100	841990	499660	853560	503170	719250	827830	2313600	396830
AVQQPDGLAVLGIFLK	P00918;UPI0002AF51B3;G7PC54	P00918	CA2	Carbonic anhydrase 2	2,3	1667.96		5.664e-111	16	0	yes	no	254.72	180950000	135870000	196580000	133860000	157680000	161500000	89100000	136910000	159920000	200170000	107440000	84804000	144830000	124740000	101180000	114870000	239470000	142730000
AVQSSTSIR	Q13619	Q13619	CUL4A	Cullin-4A	2	947.504		0.0016066	9	0	yes	yes	114.4	434730	442320	892660	529640	775630	255720	812050	389690	394410	1292200	797750	249870	866860	552140	606720	839800	713070	388910
AVQTSIATAYR	Q15057;L5MHD4;7C3Q8	Q15057	ACAP2	Arf-GAP with coiled-coil, ANK repeat and PH domain-containing protein 2	2	1179.62		1.6322e-06	11	0	yes	no	132.86	151270	43272	130300	93874	119510	47571	105350	40098	42881	401560	82206	40387	104300	61566	137810	122990	83686	44448
AVQVHQDTLR	Q9UKV8;Q9UKV8-2;F7H341;A4FVC0;Q5TA58;B3KME0;Q9UL18;B2RAD8	Q9UKV8	EIF2C2;AGO1;EIF2C1	Protein argonaute-2;Protein argonaute-1	2	1165.62		1.149e-08	10	0	yes	no	152.54	616740	179760	411630	273530	231280	116110	244500	143770	329840	300800	183930	75590	392810	228210	154570	129140	93281	87915
AVQVVQAVQAVHLESDAFLVCLNHALSTEK	G1RWG8;P46736-3;P46736;UPI000155D6E4;9KVA9;G1RWH2;Q5R9L6	G1RWG8	BRCC3	Lys-63-specific deubiquitinase BRCC36	3	3275.7		2.8989e-54	30	0	yes	no	155.73	192850	189790	114690	485450	94740	128200	122280	178510	0	415100	119000	118280	281540	126530	159800	140650	0	101720
AVSEEQQPALK	Q2L6I2;Q8NE71;F8VQZ0;B4DNU2;E9PC67;A0PJ72	Q2L6I2	ABCF1	ATP-binding cassette sub-family F member 1	2	1198.62		0.0063978	11	0	yes	no	81.625	167710	100280	0	86790	192320	46199	54348	36342	60500	199580	50427	18236	189670	30382	39177	54916	25784	27870
AVSHLVTWQDGR	B3KP31;Q9UHJ6	B3KP31	SHPK	Sedoheptulokinase	2,3	1367.69		0.00059037	12	0	yes	no	90.614	573000	317810	1032700	706570	615340	336810	645040	593190	191990	199010	401610	370060	752060	390930	483390	690260	612110	337760
AVSNINTLLDK	Q5T4S7-3;Q5T4S7;Q5T4S7-2;Q5T4S7-4;K7DB04;Q5T4S7-6	Q5T4S7-3	UBR4	E3 ubiquitin-protein ligase UBR4	2	1186.66		7.8152e-14	11	0	yes	no	163.12	755840	387680	513700	404850	613070	169840	388650	219570	240720	673510	382380	173270	404480	243890	248940	272520	208140	195170
AVSSAIAQLLGEVAQGNENYAGIAAR	Q9Y490;Q5TCU6	Q9Y490	TLN1	Talin-1	3	2572.32		9.4912e-40	26	0	yes	no	152.38	570850	675850	339470	624850	1654600	184300	141920	67010	61139	432670	126740	126150	197460	47570	94084	130480	0	83240
AVSTGVQAGIPMPCFTTALSFYDGYR	P52209;F5H7U0;B4E2U0;B4DL86;A9Z1X1	P52209	PGD	6-phosphogluconate dehydrogenase, decarboxylating	3	2808.33		2.7195e-05	26	0	yes	no	79.589	480290	436990	290840	768950	408310	563110	442100	451090	388900	525360	324400	305980	347690	272820	213400	211980	74443	221230
AVTAMGILNTIDTLLSVVEDHK	O95373;G5BRK8;B3KQG6	O95373	IPO7	Importin-7	3,4	2339.24	705	3.1679e-05	22	0	yes	no	93.776	1622700	172990	53765	2246400	1783800	1032700	1900900	1084600	18268	2415600	1050900	403660	332410	209120	1494300	946030	966360	748520
AVTDSINQLITMCTQQAPGQK	Q9Y490;Q5TCU6	Q9Y490	TLN1	Talin-1	3	2303.12	1786	0.0016607	21	0	yes	no	61.477	66051	107800	54471	100370	210110	35364	0	0	0	55732	0	0	39725	0	0	0	0	0
AVTEILQDIQYK	P35219;I3MB31	P35219	CA8	Carbonic anhydrase-related protein	2	1419.76		1.0619e-18	12	0	yes	no	160.38	366120	316790	597800	808320	0	0	270140	265520	339220	857450	162750	197520	293030	405420	0	137870	462620	217920
AVTELNEPLSNEDR	Q04917	Q04917	YWHAH	14-3-3 protein eta	2	1585.76		2.0096e-103	14	0	yes	yes	258.09	980780	1423800	2606800	2306400	1398100	1191300	765160	830870	3921400	2625800	985220	443720	765370	595370	1049600	655970	718490	2129200
AVTEQGAELSNEER	P27348;L5KR87	P27348	YWHAQ	14-3-3 protein theta	2	1531.71		1.0718e-159	14	0	yes	no	288.96	3191700	3227600	4658100	4544600	2956200	3636600	2519000	2681600	3313100	7220900	2649800	2847700	2643600	3153200	3065000	2559400	4299300	2507400
AVTEQGHELSNEER	P31946;B5BU24;Q59EQ2	P31946	YWHAB	14-3-3 protein beta/alpha;14-3-3 protein beta/alpha, N-terminally processed	2,3	1597.73		5.1659e-206	14	0	yes	no	307.43	31713000	23903000	59890000	35576000	32765000	27649000	23469000	22810000	29531000	57671000	18767000	15519000	29686000	20721000	35383000	25754000	27290000	20749000
AVTFIDLTTLSGDDTSSNIQR	Q9Y315;E9PPM8;E9PML7	Q9Y315	DERA	Putative deoxyribose-phosphate aldolase	2,3	2253.11		1.8906e-147	21	0	yes	no	247.28	923130	521180	1208200	1396500	630990	528540	705130	714210	563450	2184400	821330	530410	1169200	1115300	780930	961620	1545100	818700
AVTGWLESLR	Q5JQQ4;Q9BVM2	Q5JQQ4	DPCD	Protein DPCD	2	1130.61		4.1461e-09	10	0	yes	no	172.27	180360	128810	203800	308470	239800	122400	210930	192240	191900	429330	183200	130620	243400	150950	99753	234030	103930	97839
AVTHTSPEDVSFAESR	Q9BTW9;J3KR97;Q9BTW9-4;B4DE53	Q9BTW9	TBCD	Tubulin-specific chaperone D	3	1731.81		0.0012525	16	0	yes	no	74.789	141160	53974	159160	30541	85155	17346	71763	29879	13964	50377	47678	8965.4	94921	0	0	92733	0	0
AVTIFIR	A8K2X8;B4DZY9;E9PCA1;B4DE30;B4DDU6;B4DX08;P48643;E7ENZ3;B4DZT5;B4DXI1;B4DYC8	A8K2X8	CCT5	T-complex protein 1 subunit epsilon	2	818.501		0.028644	7	0	no	no	100.74	1285200	409370	877560	513510	1036200	254570	438780	443000	354520	1442000	794870	265270	956110	513350	614950	578170	327570	236490
AVTIHDTEK	A0AVT1;A0AVT1-3;A0AVT1-4	A0AVT1	UBA6	Ubiquitin-like modifier-activating enzyme 6	2	1012.52		0.0051582	9	0	yes	no	99.013	0	225210	353730	219140	360200	128740	187750	83940	150370	325190	158120	74341	0	114460	154510	0	0	0
AVTLHDQGTAQWADLSSQFYLR	P22314;Q5JRR9;Q5JRS0;Q5JRS2	P22314	UBA1	Ubiquitin-like modifier-activating enzyme 1	2,3,4	2506.22		2.5693e-90	22	0	yes	no	196.4	9880700	6153600	10602000	373540	7181100	132790	8090600	3898400	2096000	10872000	7773200	5006200	5673300	4267700	6545300	5067000	6654000	4019000
AVTNHSVYCSTK	Q7Z4W1;J3KS22;J3QS36;J3QL34;J3KRZ4;J3KSZ5;J3QS45	Q7Z4W1	DCXR	L-xylulose reductase	2,3	1365.63		1.1428e-21	12	0	yes	no	167.73	1156200	1003800	703230	1519700	858200	782720	1113200	1375400	1382900	3705100	1137800	1514200	3103100	1850100	2042200	2224700	1504700	1281600
AVTQALNR	Q9Y490;Q5TCU6;G3HN02	Q9Y490	TLN1	Talin-1	2	871.488		0.010275	8	0	no	no	104.44	2399500	693700	1413800	1079200	1933900	356430	657910	818490	680470	1294400	1283000	586080	1753400	965270	677770	1134100	544720	105200
AVVDAWASVTEELGAQYPWVQIFENK	P07902;B2RAT6;K7CSV3;B4DT62;P07902-2	P07902	GALT	Galactose-1-phosphate uridylyltransferase	3	2949.45		3.7937e-40	26	0	yes	no	147.67	206040	167550	165320	211350	143090	250410	253110	266960	178260	226440	189460	235010	412490	218670	229300	259160	263680	228090
AVVGEEALTSDDLLYLEFLQK	P21281;2PPP8;0YC45	P21281	ATP6V1B2	V-type proton ATPase subunit B, brain isoform	2,3	2352.21		3.0386e-36	21	0	yes	no	161.51	486150	550620	752940	921730	452640	355410	205520	120610	165310	972930	214360	184280	333450	211710	441840	409480	465700	273970
AVVMLEYVER	Q13617;Q13617-2;Q5T2B5;B7Z1Y1;F1RUR6	Q13617	CUL2	Cullin-2	2	1207.63	1540	0.0028401	10	0	yes	no	104.43	229850	102250	312650	182180	240300	128470	286760	133010	106490	262320	195510	106130	162950	109040	198660	194800	0	95665
AVVNDATIFK	Q93034;L5KKP9	Q93034	CUL5	Cullin-5	2	1076.59		0.007475	10	0	yes	no	89.561	628190	225780	626380	494390	545280	252340	577040	267390	234090	883200	496870	198830	485200	318800	378770	504370	423550	287540
AVVPSYIPLVK	P36551	P36551	CPOX	Coproporphyrinogen-III oxidase, mitochondrial	2	1184.72		0.033044	11	0	yes	yes	64.82	236030	261020	145090	209030	162470	134690	95596	201910	89100	274190	121690	87797	161500	72105	137600	106800	172930	52725
AVVQVFEGTSGIDAK	P21281;Q59HF3;0YC04	P21281	ATP6V1B2	V-type proton ATPase subunit B, brain isoform	2	1519.79		1.0154e-45	15	0	yes	no	202.63	2625300	1889000	2395500	2645300	2231100	1606700	1809100	1486400	1613000	3092300	1308500	610830	1685500	365630	1311200	1374000	807900	876460
AVVVGFDPHFSYMK	A6NDG6	A6NDG6	PGP	Phosphoglycolate phosphatase	2,3	1595.78		0.00068419	14	0	yes	yes	83.182	854510	1132400	968240	1418100	1136600	1050100	935590	1268500	1069800	2002800	1001300	717900	1154100	1141900	1029600	1284400	678290	0
AVWIQAQQLQGEALHQMQALYGQHFPIEVR	P51692;Q59H39;K7BFX8;Q8WW55	P51692	STAT5B	Signal transducer and activator of transcription 5B	3	3488.78		2.4942e-06	30	0	yes	no	82.639	60504	55830	0	131800	0	77543	86688	62433	0	238020	88538	54362	124360	117040	214500	0	62766	121110
AVWLPAMK	2P3Z2;Q10567-3;B4DKH5;Q10567-2;Q10567;B4DG47	2P3Z2	AP1B1	AP-1 complex subunit beta-1	2	914.505		0.078863	8	0	no	no	71.715	60661	23728	66597	56124	100050	34843	0	15566	22475	149820	26613	9097.5	45732	27462	27524	44556	0	0
AVWLPAVK	0UID4;P63010;0UID3;E2RIV1;A8K916;L5JQT4;A8K0G3;F6YFQ3;0UID5;Q68DI0;K7EJT8;B4DWG4;B4E261;B4DIL5	0UID4	AP2B1;DKFZp781K0743	AP-2 complex subunit beta	2	882.533		0.02307	8	0	yes	no	90.986	334990	112830	316940	251800	540030	189990	260540	133960	211100	907740	253540	92902	317660	240520	174280	337430	158240	109500
AVWLPGSQTELAIVTADFVK	Q5T4S7-3;Q5T4S7;Q5T4S7-2;Q5T4S7-4;K7DB04;Q5T4S7-5	Q5T4S7-3	UBR4	E3 ubiquitin-protein ligase UBR4	2,3	2144.15		9.0926e-13	20	0	yes	no	129.98	710140	580030	578930	652340	579450	219160	558580	302620	140540	681130	403660	238410	406500	344220	429800	252260	251180	207700
AVWNVLGNLSEIQGEVLSFDGNR	Q9UL15;A8K5J7	Q9UL15	BAG5	BAG family molecular chaperone regulator 5	3	2516.27		0.00051723	23	0	yes	no	58.755	185150	145810	189270	332620	169360	172420	143560	128220	0	335200	131900	83704	253090	23461	246790	156230	111460	68098
AVYDEQGTVDEDSPVLTQDR	Q8WXX5	Q8WXX5	DNAJC9	DnaJ homolog subfamily C member 9	2	2236.01		4.0702e-185	20	0	yes	yes	272.31	243540	113630	226350	167860	278950	175470	160520	139490	228430	611400	114490	81791	198490	121880	127910	134800	130750	99543
AVYEAVLR	P12955;J3K000;G2HFR0;P12955-2;P12955-3;K7ES25	P12955	PEPD	Xaa-Pro dipeptidase	2	919.513		0.0012654	8	0	yes	no	134.81	4054300	1719600	4045600	2698600	3922100	2601600	3348700	2283000	1495400	6277900	2331200	1264700	3454300	1666700	2334900	2627600	3058800	1132400
AVYTQDCPLAAAK	P49588;B4DR45;3BPK7	P49588	AARS	Alanine--tRNA ligase, cytoplasmic	2	1406.69		6.1797e-05	13	0	yes	no	124.48	642240	376340	489320	273130	298450	103100	176530	94774	117460	459780	129920	46779	267720	95088	162840	213880	145450	75232
AWALDVAELHR	P24298;B4DPT5	P24298	GPT	Alanine aminotransferase 1	3	1279.67		0.00047464	11	0	yes	no	95.483	0	0	72761	0	0	0	0	33459	61838	94783	19137	10656	0	0	32514	75125	240050	43758
AWALLQK	Q13057;2QD24	Q13057	COASY	Bifunctional coenzyme A synthase;Phosphopantetheine adenylyltransferase;Dephospho-CoA kinase	2	828.486		0.013101	7	0	yes	no	113.08	399420	87444	523110	288950	374590	174720	171350	232370	109890	715060	245450	156070	389860	113860	191590	294580	274520	156180
AWDIAIATMK	Q02790;B2R9U2;UPI0002AF51C5;F5H1U3	Q02790	FKBP4	Peptidyl-prolyl cis-trans isomerase FKBP4;Peptidyl-prolyl cis-trans isomerase FKBP4, N-terminally processed;Peptidyl-prolyl cis-trans isomerase	2	1118.58		0.015024	10	0	yes	no	80.706	287880	225100	569350	557620	217290	208150	306590	253520	577750	632810	273740	173840	368320	222930	266950	286450	355070	160270
AWDQEAEGAGPELGLR	Q8IZ83;Q8IZ83-3;B4DVV1;F5H4B6;B4DQ15	Q8IZ83	ALDH16A1	Aldehyde dehydrogenase family 16 member A1	2,3	1697.8		6.4191e-46	16	0	yes	no	191.36	2225800	594350	2091000	152460	1773000	78428	1657600	116410	738300	472270	2988600	705500	315440	158780	185750	225520	416350	136810
AWELYGSPNALVLLIAQEK	P48637	P48637	GSS	Glutathione synthetase	2,3	2114.14		5.1375e-156	19	0	yes	yes	266.83	1968600	703410	2480000	938370	2180200	1146200	2097600	1364600	1080800	2226800	822230	716230	1169400	385040	751280	1268200	1972800	866260
AWESLEEAEYR	P11277;P11277-2;P11277-3;O14724;B2RMN7;G7MYA8	B2RMN7	SPTB;HSpTB1;EGK_18288	Spectrin beta chain, erythrocytic	2	1381.62		0.00032071	11	0	no	no	103.43	151360	19832	66168	54742	53661	29847	53473	26398	235650	346800	81744	29398	83698	42429	42963	62586	53878	38234
AWGAVVPLVGK	Q9NUQ9;Q68D08;E5RI16;Q3ZTR9	Q9NUQ9	FAM49B;DKFZp686B04128;BM009	Protein FAM49B	2	1095.64		3.4534e-07	11	0	yes	no	138.98	1065500	804930	1735400	1624500	1140000	1203600	724530	744430	957270	2006900	638340	721340	1091600	616790	760460	938600	841980	683970
AWGPGLEGGVVGK	P21333;Q5HY54;Q60FE6;A6NDY9	P21333	FLNA	Filamin-A	2	1225.65		6.7484e-05	13	0	yes	no	128.08	296420	190510	244220	247680	1049500	99639	119510	60930	72526	464920	91041	60044	0	56013	69989	59576	104880	48032
AWQTATTTLNASNLIYPIFVTDVPDDIQPITSLPGVAR	P13716;2QXQ8;B7ZBK6	P13716	ALAD	Delta-aminolevulinic acid dehydratase	3,4,5	4098.13		3.0349e-72	38	0	yes	no	143.04	34558000	10684000	50187000	43753000	28357000	25887000	19358000	28484000	39399000	88306000	29965000	20015000	41059000	45172000	32552000	40695000	73753000	45450000
AWRDPDEPVLLEEPVVLALAEK	P14550	P14550	AKR1A1	Alcohol dehydrogenase [NADP(+)]	3	2488.32		1.0493e-51	22	1	yes	yes	174.72	1290600	360110	1695200	1249000	1168900	909530	481610	963290	300320	1543200	426130	498710	692070	760300	636560	457290	301410	515180
AWTVGWCVELLQAFFLVADDIMDSSLTR	P14324;Q14329	P14324	FDPS	Farnesyl pyrophosphate synthase	3	3242.58		6.0239e-05	28	0	yes	no	62.028	36884	0	0	0	0	89838	0	0	0	0	0	0	0	0	0	0	0	0
AWVNQLETQTGEASK	Q13576;B7Z7U6;F5H7S7;J3KR91;B7Z881;Q59HA3	Q13576	IQGAP2	Ras GTPase-activating-like protein IQGAP2	2	1660.81		0.00025763	15	0	no	no	109.07	66672	139050	279900	295480	39773	0	80122	30908	149790	299330	41682	0	58044	0	90644	50992	90501	55369
AWVWNTHADFADECPKPELLAIR	F7GMJ1;P43487;B7Z6U1;Q53EY3;B4DE76;D3DX26;G2HHN4;7C137;B3KUP2	F7GMJ1	RANBP1	Ran-specific GTPase-activating protein	3,4	2738.33		1.0563e-20	23	1	yes	no	148.19	12859000	7305500	20324000	24495000	11922000	16747000	6429500	10208000	6552600	29547000	7271500	6992300	13918000	5062700	6748700	11300000	11722000	6097700
AYAANSHQGQMLAQYIESFTQGSIEAHK	Q9NY33;Q9NY33-4;Q5JPB8;G3V1D3;Q53HL4;Q53GT4	Q9NY33	DPP3;DKFZp686O1117	Dipeptidyl peptidase 3	3,4	3079.45	1590	4.9121e-05	28	0	no	no	65.677	1707200	931250	2397600	3635500	1411600	2165400	3256600	764900	1351700	4333300	2332100	686270	2300000	1681300	2005900	1102600	1556300	2010600
AYAPGGPAYQPVVEAFGTDILHK	Q13057;2QD24	Q13057	COASY	Bifunctional coenzyme A synthase;Phosphopantetheine adenylyltransferase;Dephospho-CoA kinase	3	2400.21		0.0016178	23	0	yes	no	52.814	1701100	884590	2400100	2082100	1816300	1292100	1465800	1278100	1317400	3505300	1276200	844520	1958700	1318900	1638400	1422200	1665700	1112400
AYDATHLVK	P10768;7BZT7	P10768	ESD	S-formylglutathione hydrolase	2	1016.53		2.6683e-05	9	0	yes	no	152.11	4374400	3601100	6052100	5488200	4588300	4147100	4590400	3518400	3134100	7964000	3001600	2393100	4530900	3150700	3544400	3406800	5029700	4216800
AYDTDAGPVFVK	Q9H479;B4DH12	Q9H479	FN3K	Fructosamine-3-kinase	2	1281.62		0.00023713	12	0	yes	no	116.84	6554000	1889500	5266100	2402800	3912200	2390400	2945000	2977600	2288900	5380100	2263300	1771000	2221000	1187100	1591700	2424800	6961500	1904800
AYDYLVQNTSFANK	Q5VZU9;P29144;B7Z920	P29144	TPP2	Tripeptidyl-peptidase 2	2,3	1632.78		1.6343e-182	14	0	no	no	301.57	2757100	996270	2890300	1703100	1780200	832180	1434600	741570	666030	1868800	1514000	531670	1401300	1046200	1109000	1164100	1228700	617640
AYEFAER	Q00610-2;Q00610;P53675-2;UPI0002AB801C;P53675;J3KR87	Q00610-2	CLTC;CLTCL1	Clathrin heavy chain 1;Clathrin heavy chain 2	2	884.403		0.0082386	7	0	yes	no	120.46	617760	241780	523650	204550	1369200	410750	346000	111980	435630	1752400	374860	90465	616100	400160	206410	682690	773290	168930
AYFHLLNQIAPK	Q14651	Q14651	PLS1	Plastin-1	3	1413.78		1.3719e-06	12	0	no	no	130.41	300340	90164	136520	193920	219800	106960	199460	65040	44838	302820	172160	47585	112380	68562	143080	157590	115340	105480
AYFLDGSLLK	P02549;P02549-2	P02549	SPTA1	Spectrin alpha chain, erythrocytic 1	2	1125.61		0.00092731	10	0	yes	no	104.42	446860	33886	211020	96069	34778	20703	61779	19057	440310	837710	143720	49655	170650	99039	67176	136230	156310	71133
AYFQQYGCTFTAVIPTNVFGPHDNFNIEDGHVLPGLIHK	Q13630;UPI0002AF519B	Q13630	TSTA3	GDP-L-fucose synthase	4,5	4416.14		6.3417e-05	39	0	yes	no	36.099	4612900	4176300	3887400	13888000	3081600	7221500	3883400	6062200	4012100	7783900	1936000	2953100	3980000	1053800	1605500	2321400	1983500	1652600
AYGELPEHAK	P47813;O14602;UPI00004A2E1F;A6NJH9	P47813	EIF1AX;EIF1AY	Eukaryotic translation initiation factor 1A, X-chromosomal;Eukaryotic translation initiation factor 1A, Y-chromosomal	2	1113.55		2.9023e-06	10	0	yes	no	137.95	142130	172800	217230	357540	375160	887870	359790	264040	327280	874480	171970	125040	571310	147940	168200	431430	341730	317290
AYGPGIEPTGNMVK	P21333;Q5HY54;Q60FE6;A6NDY9;F8WE98	P21333	FLNA	Filamin-A	2	1432.7		0.04759	14	0	yes	no	65.895	88047	58364	89330	86212	357520	36461	45031	17899	32430	118560	23965	16536	35274	15502	22717	27667	37768	9898.6
AYGQALAK	Q53EM5;P29401;P29401-2;B3KSI4;B4DVU1	Q53EM5	TKT	Transketolase	2	820.444		0.0013106	8	0	yes	no	136.11	3131700	915760	3391200	1011800	4324200	1549000	3229900	896120	1098300	3270300	2126800	622870	2451900	1572800	1256900	2369900	0	906370
AYHEQLSVAEITNACFEPANQMVK	B3KT06;B3KPS3;P68363;A8JZY9;G5AU24;Q8WU19;G3V1U9;Q71U36;L5K9Q0;B4DDU2;Q13748;B4DQK4;Q9UQM3;2Q5U9;Q6PEY2;A8MUB1;P68366	B3KT06	TUBA1B;TUBA1A;TUBA3C;TUBA3E;TUBA4A	Tubulin alpha-1B chain;Tubulin alpha-1A chain;Tubulin alpha-3C/D chain;Tubulin alpha-3E chain;Tubulin alpha-4A chain	3	2749.28	195	0.00026309	24	0	no	no	60.735	111430	620260	0	111540	162900	0	0	0	113230	96104	0	0	227700	47150	431870	470040	66234	209510
AYILNLVK	P50991;P50991-2;A8K3C3;B7Z2Z8	P50991	CCT4	T-complex protein 1 subunit delta	2	932.569		0.002015	8	0	yes	no	130.77	697310	513690	445530	1015100	809820	360330	415030	418800	372700	3344300	760830	263970	1152200	589680	877130	1147200	746240	491630
AYIQENLELVEK	G3V2B8;F5H2F4;B7Z809;P11586	G3V2B8	MTHFD1	C-1-tetrahydrofolate synthase, cytoplasmic;Methylenetetrahydrofolate dehydrogenase;Methenyltetrahydrofolate cyclohydrolase;Formyltetrahydrofolate synthetase	2	1447.76		5.1532e-13	12	0	no	no	151.16	993520	322160	748760	372170	581200	128130	405990	222880	132730	473560	368160	134850	270790	216110	553780	283310	108280	177180
AYIVEWR	Q93034;L5KKP9	Q93034	CUL5	Cullin-5	2	935.486		0.020621	7	0	yes	no	104.21	0	70222	222750	169140	192920	101330	226860	104960	83871	268170	174140	95945	0	121990	140750	190750	168950	85000
AYLDSTER	Q93034;L5KKP9;0YCA0	Q93034	CUL5	Cullin-5	2	953.445		0.0057592	8	0	yes	no	110.41	418850	73456	378320	167980	326480	11827	243590	92449	91329	372460	280360	87274	248790	104470	111600	233450	22517	21150
AYLLQNFNEEGTTEKPSK	Q5T4S7-3;Q5T4S7;Q5T4S7-2;Q5T4S7-4;K7DB04;Q5T4S7-5	Q5T4S7-3	UBR4	E3 ubiquitin-protein ligase UBR4	3	2068.01		0.0003433	18	1	yes	no	94.09	901180	517660	739610	500980	656000	214560	609450	309260	286250	828410	619600	245770	622530	312630	304530	422660	306740	243740
AYLNQTVTEFK	E9PM46;Q96K76;Q96K76-2	E9PM46	USP47	Ubiquitin carboxyl-terminal hydrolase;Ubiquitin carboxyl-terminal hydrolase 47	2	1312.67		1.8656e-13	11	0	yes	no	155.97	250770	133520	240080	165920	225340	57394	148160	71940	92590	299640	114860	45502	82495	96366	85293	87922	103710	85268
AYLPVNESFGFTADLR	P13639;B4DPU3	P13639	EEF2	Elongation factor 2	2,3	1798.89		1.6945e-07	16	0	yes	no	126.42	1085600	1048000	819500	554870	1254000	694560	449640	312590	119560	920990	369700	143370	537220	268570	921220	379280	269870	219110
AYQCVVLLQGK	P54136;B4DXW6	P54136	RARS	Arginine--tRNA ligase, cytoplasmic	2	1277.68		2.7059e-07	11	0	yes	no	134.84	52890	55078	43916	82417	44124	60839	0	0	21480	91911	0	0	46836	16954	29326	32762	45332	0
AYSEAHEISK	P61981;B3KNB4;F7I2I9	P61981	YWHAG	14-3-3 protein gamma;14-3-3 protein gamma, N-terminally processed	2	1133.54		2.4828e-36	10	0	yes	no	219.72	6898400	3882200	8001400	7522300	7374300	5566800	4199400	3536600	3548600	9727100	3268200	2168000	4676900	2081600	2620600	2784000	3708100	2668200
AYSNWPTYPQLYVK	O76003	O76003	GLRX3	Glutaredoxin-3	2	1728.85		2.8704e-11	14	0	yes	yes	136.14	1075000	571890	1222800	1468100	1102700	1189700	640270	993570	587440	1574900	749820	727810	1096300	562670	706230	1003000	899830	877320
AYSSWPTYPQLYVSGELIGGLDIIK	O76003	O76003	GLRX3	Glutaredoxin-3	3	2769.43		4.0619e-05	25	0	yes	yes	79.69	0	390100	202190	493710	281910	441810	363970	233080	0	530980	262360	333080	280850	204670	261820	270890	279470	297970
AYVHEFK	Q9H4A4;A6NKB8;Q7RU04;C9JMZ3;7C2T3	Q9H4A4	RNPEP	Aminopeptidase B	2	892.444		0.043837	7	0	yes	no	89.142	249070	116800	259920	203500	397120	262220	273250	120900	0	284550	104840	58303	107490	72140	88598	169600	126760	83508
AYVLGSPALAAELEAVGVASVGVGPEPLQGEGPGDWLHAPLEPDVR	A6NDG6	A6NDG6	PGP	Phosphoglycolate phosphatase	3,4	4589.34		1.6413e-30	46	0	yes	yes	85.57	2037900	1961700	2393200	3362500	1791500	2303100	2074200	2259300	2332300	5312000	1627100	1759200	2944600	1720900	2127400	2762500	3286800	1914100
AYVVLGQFLVLK	O75531;B2R4V4	O75531	BANF1	Barrier-to-autointegration factor	2	1348.81		0.0009212	12	0	yes	no	99.283	0	57121	0	28912	0	42706	0	38534	0	0	65291	48815	64287	30135	106140	90715	39102	54142
AYYHLLEQVAPK	P13796;G1QQQ7;Q53FI1;Q59GX5	P13796	LCP1	Plastin-2	2,3	1430.76		1.3532e-22	12	0	yes	no	172.8	1533700	762280	2797600	2744200	1727100	727080	2068900	742350	1412200	5926800	1803800	822520	1193400	1115800	1860400	1334000	1729200	1003600
CAADLGLNK	P49773;A4D2H4	P49773	HINT1;LOC346521	Histidine triad nucleotide-binding protein 1	2	960.47		0.0067646	9	0	yes	no	98.044	1567000	1137100	2391900	2146500	1120600	1565700	653000	1042200	1930300	3991800	703590	713360	1296100	1163100	829570	1024000	534940	1009000
CAAGLAELAAR	C9JFE4;Q13098-5;Q13098;K7C6Z9;B4DND6;9FTC0;Q13098-6;A8K070	C9JFE4	GPS1	COP9 signalosome complex subunit 1	2	1101.56		8.2796e-05	11	0	no	no	119.27	324290	289580	256280	593970	201770	325540	256170	252910	128580	194230	187030	202290	316890	210940	381640	548660	468360	0
CAEEAQLISSLK	P42566;B7Z240;7BYP0;P42566-2	P42566	EPS15	Epidermal growth factor receptor substrate 15	2	1347.67		0.0070132	12	0	yes	no	73.877	69647	0	66313	0	95511	0	40081	0	22989	106440	47051	0	0	28223	0	0	0	0
CAFISQASATMHLPATIGDYTDFYSSR	P16930	P16930	FAH	Fumarylacetoacetase	3	3009.36		4.4077e-31	27	0	yes	yes	127.4	133940	105040	325470	746440	0	99383	205260	198250	139500	236810	132940	93892	370870	186340	56873	119000	72777	0
CAILTTLIHLVQGLGADSK	Q9UI26;F8WDV0;B3KN03	Q9UI26	IPO11	Importin-11	2,3	2009.1		5.2032e-09	19	0	yes	no	124.68	241300	0	0	146680	343000	38713	219100	19429	0	119870	153410	0	0	0	42194	0	18915	0
CALGVFR	Q13200;B4DM22;B4DX07;E9PCS3;B4DXY1;C9JPC0	Q13200	PSMD2	26S proteasome non-ATPase regulatory subunit 2	2	821.422		0.042031	7	0	yes	no	91.584	427990	110390	260990	232870	246490	0	0	0	57901	264350	236170	0	0	0	0	231750	151970	38234
CALLAAQANK	Q9P2R3;Q9P2R3-4;I3L2C5;Q9P2R3-2;UPI000019C56D;B4DZ21;I3L3P8	Q9P2R3	ANKFY1	Ankyrin repeat and FYVE domain-containing protein 1	2	1058.55		0.025891	10	0	yes	no	74.376	202020	35501	163420	56090	91496	31011	85149	20867	0	0	88696	18337	70821	31050	51128	79391	63031	27144
CAYQILVQVK	0YDU8;P53041;B2R6R6;Q53FR0;B4DLP6;B4DDZ8	0YDU8	PPP5C	Serine/threonine-protein phosphatase 5;Serine/threonine-protein phosphatase	2	1220.66		0.04694	10	0	yes	no	63.426	33527	23247	116820	67528	29015	34776	51382	0	15720	0	0	0	30494	0	36055	40838	0	0
CCAAAIIVLTTTGR	P30613;UPI0002ADD620;Q16716;O75758;B4DPM0	P30613	PKLR	Pyruvate kinase isozymes R/L;Pyruvate kinase	2	1505.77		2.5106e-07	14	0	no	no	132.97	52612	39003	32582	0	0	41119	0	0	12234	160600	41895	0	75671	49498	0	110480	75239	0
CCPAIGTLYNTNTLESFK	O95352;B3KQM6;O95352-3;B2RB57;O95352-2;B4DQK1	O95352	ATG7	Ubiquitin-like modifier-activating enzyme ATG7	2	2087.97		0.00073869	18	0	yes	no	79.514	121840	54611	81037	105970	78568	55281	93752	38998	23146	51343	48084	0	30544	37401	55660	38755	38008	30254
CDEPILSNR	P30086	P30086	PEBP1	Phosphatidylethanolamine-binding protein 1;Hippocampal cholinergic neurostimulating peptide	2	1102.51		0.00033014	9	0	yes	yes	128.35	1767100	1199200	2570300	2041300	2262500	2439200	2630000	4478600	1933700	4893500	1952900	1832100	4301500	2898900	2582500	3032400	3878700	2086300
CDEPLSILVR	P05161	P05161	ISG15	Ubiquitin-like protein ISG15	2	1200.62		0.050741	10	0	yes	yes	62.633	102070	40456	277290	355280	221060	214380	0	0	0	0	0	29126	0	50929	0	0	0	56797
CDFPIMK	Q04760;Q04760-2	Q04760	GLO1	Lactoylglutathione lyase	2	909.409		0.012572	7	0	yes	no	111.65	616660	518260	1163400	1138500	543920	719220	539860	477020	565270	1395900	375370	543010	953860	610200	642900	634240	750260	527700
CDKEFMWALK	P58546;C9JL85	P58546	MTPN	Myotrophin	2	1326.61		0.0001464	10	1	yes	no	135.8	372940	177270	349610	523190	354230	525890	129190	312930	362760	816760	220850	223220	375810	299030	266940	268440	278790	607510
CDLEDER	F7I868;F7A150;P61224;F7HWJ9;B7ZAY2;F5H7Y6;A6NIZ1;L5JW22;Q9BXV4	F7I868	RAP1B	Ras-related protein Rap-1b;Ras-related protein Rap-1b-like protein	2	935.365		0.035254	7	0	no	no	93.429	96537	43266	138420	133210	141040	143300	263190	142380	133880	378570	133880	122750	326590	223770	244450	260510	236940	190260
CDLELETNGR	P21980;B4DIT7;P21980-2;P21980-3	P21980	TGM2	Protein-glutamine gamma-glutamyltransferase 2	2	1205.53		5.6982e-06	10	0	yes	no	133.91	934510	240180	798780	374910	540780	288860	465760	153710	0	544440	407790	148220	254540	163550	166130	361890	204940	106350
CDLVNYSYGEATHWPNSGR	Q5VZU9;P29144;B7Z920	P29144	TPP2	Tripeptidyl-peptidase 2	3	2224.96		0.00014008	19	0	no	no	75.376	338930	149060	325370	284000	161680	129020	136700	86863	37918	246040	156320	58324	152230	74632	160990	199830	165410	56815
CDNIFITGPTGSVK	D3DUP2;F5GWT4;Q9H4A3-2;Q9H4A3;D3DUP1;Q9H4A3-5;Q9H4A3-6;6WZW3;F5H2M7;F6UYG0	D3DUP2	WNK1	Serine/threonine-protein kinase WNK1	2	1507.73		0.0010412	14	0	no	no	100.4	149950	73488	146990	92335	140710	56436	105600	43583	42956	110540	70206	47728	50447	67821	66127	80921	47573	50521
CDPAGYYCGFK	P60900;G3V5Z7;B4DXJ9;G3V295;Q59F72	P60900	PSMA6	Proteasome subunit alpha type-6;Proteasome subunit alpha type	2	1336.52		4.7926e-13	11	0	yes	no	152.04	631660	356400	793740	738400	401910	304770	494980	350140	272950	518370	277970	184810	447590	318730	275170	242490	385070	193130
CDYENVPTTVFTPLEYGACGLSEEK	E2QRB9;B7Z2S5;Q16881-4;E9PNQ6;E7ESI6;Q16881-3;E7EW10;Q16881;Q6ZR44;B7Z1F4;B7Z3Y8	E2QRB9	TXNRD1	Thioredoxin reductase 1, cytoplasmic	3	2878.27		3.5989e-07	25	0	yes	no	90.475	355740	176670	351550	345210	215740	151480	252940	81726	58447	131770	71040	107930	166760	119880	221460	132230	202190	93031
CEAFGWHAIIVDGHSVEELCK	Q53EM5;P29401;P29401-2;B3KSI4;B4DVU1;E9PFF2	Q53EM5	TKT	Transketolase	3,4	2456.13		5.4633e-05	21	0	yes	no	80.361	439670	200860	236050	260600	308210	298490	472070	100070	34758	298280	87956	96825	166550	184400	196390	259780	314840	87600
CELAFLHTSHCLASGEVMISSLGDVK	Q13228;G3SB02;Q13228-2;Q13228-3;0Y532;A6PVX1;Q9H8A8;A6PVX2	Q13228	SELENBP1	Selenium-binding protein 1	3,4	2860.36		4.0927e-07	26	0	yes	no	87.05	804990	934650	440740	1932100	378980	1209700	1080400	976900	428840	644900	356480	652570	1029600	569410	865810	1438700	1648100	292020
CELLSDDSLAVSSPR	P13798;C9JIF9;7C1U0	P13798	APEH	Acylamino-acid-releasing enzyme	2,3	1647.78		8.2927e-40	15	0	no	no	191.63	5680800	1945100	6872800	3960200	3573700	2727400	4083300	1615100	1114800	2742900	2350000	1010900	1700000	1467600	1837500	2293600	2492500	1121500
CELLYEGPPDDEAAMGIK	P13639;Q6PK56;B4DRE8	P13639	EEF2	Elongation factor 2	2	2006.9	914	4.0074e-18	18	0	yes	no	157.83	358970	242070	178650	62886	309760	118180	62760	38861	20087	113980	43466	23484	40404	28482	80598	61545	28781	17081
CELYHWVDLLDR	Q7Z6Z7-3;Q7Z6Z7;Q7Z6Z7-2;Q5H962;Q8IWJ0	Q7Z6Z7-3	HUWE1	E3 ubiquitin-protein ligase HUWE1	3	1617.76		0.0011615	12	0	yes	no	75.739	141460	52436	38638	62093	43553	27444	63276	25708	16825	76845	59828	18907	49479	31232	34607	38631	31575	15227
CEVNGAGAHPLFAFLR	P07203	P07203	GPX1	Glutathione peroxidase 1	3	1757.87		4.0175e-08	16	0	yes	yes	130.1	970230	366120	1768900	1149500	560300	946110	832570	680070	588800	753880	670540	789890	870870	366890	330820	513210	783960	314000
CFGGLQK	P10768	P10768	ESD	S-formylglutathione hydrolase	2	808.39		0.013676	7	0	yes	yes	113.08	2493700	1016200	3422500	1276800	2116700	1148700	1476800	864370	1365100	1889600	936480	746100	1379000	821170	904770	1129100	1293400	910530
CFPESYTTEATR	Q13867;E7EMN3;B4DXF3;K7ES02;J3KSD8	Q13867	BLMH	Bleomycin hydrolase	2	1460.62		0.026771	12	0	yes	no	58.132	120210	71213	125030	128830	0	0	14424	0	63229	85694	0	39849	0	63224	79427	0	0	0
CFSIDNPGYEPEVVAVHPGGDTVAIGGVDGNVR	O75083;B3KXN4;O75083-3;B4DY05;Q59ER5;Q53H17	Q59ER5	WDR1	WD repeat-containing protein 1	3,4	3396.6		6.0381e-26	33	0	no	no	116.6	2571600	1449000	3456200	2882200	2198600	1742000	1897900	982590	1202100	2688500	848100	618420	1073200	911680	1891000	1631700	2046500	926790
CGDLVFAK	P51858;B7Z525	P51858	HDGF	Hepatoma-derived growth factor	2	908.443		0.039363	8	0	no	no	82.75	90807	107910	84330	133400	0	0	0	48079	66109	310510	0	50958	0	44195	66365	0	0	0
CGEAALNDPK	Q13616;B4DLA3	Q13616	CUL1	Cullin-1	2	1073.48		0.00046361	10	0	yes	no	109.39	585020	106620	503810	0	351730	130890	371480	106880	126400	217600	252720	95168	284080	112770	136710	197640	175130	73930
CGEDDETIPSEYR	B2RCJ7;B7Z4U9;A8K8C4;K7DCV5;E9PDE4;B7Z6N0;P20810;G5E9D3;B7Z468;E7ESM9;P20810-7;E9PCH5;P20810-2;0Y7F0;Q6AZE3;E7EQA0;B7Z5T6;B7Z8S8;E7EVY3;0Y9H6;B2RDU1;0YD33;B7Z7L4;D6RAA8	E9PDE4	CAST	Calpastatin	2	1569.63		0.0016731	13	0	no	no	89.231	720110	252960	911200	483980	577620	203540	379330	294780	174340	564900	506100	178690	445060	251030	252090	424510	416990	252550
CGETAFIAPQCEMIPIEWVCR	P22234	P22234	PAICS	Multifunctional protein ADE2;Phosphoribosylaminoimidazole-succinocarboxamide synthase;Phosphoribosylaminoimidazole carboxylase	3	2566.15		8.6322e-05	21	0	yes	yes	71.872	302060	226210	91209	388920	87353	170620	145680	118950	107010	211660	116230	126700	207830	132030	172030	121300	41390	78306
CGLLPISPEALSLGEVAYHDYHGILVDEEEK	K7B5G6;E7EV99;A2A3N8;E7ENY0;P35611;P35611-3;Q86XM2;B4DI79;Q96D30;B4DPW4	K7B5G6	ADD1	Alpha-adducin	4	3452.68		3.7088e-05	31	0	yes	no	58.332	682580	0	0	95502	56053	0	41643	0	77680	114080	60518	0	203430	46785	0	69248	85902	0
CGNCGEISDK	Q9NWV4	Q9NWV4	C1orf123	UPF0587 protein C1orf123	2	1138.44		0.00027254	10	0	yes	yes	112.94	348200	211520	315810	469250	199250	373860	366840	241580	247620	54481	266420	511020	673150	208280	339630	396200	288370	256200
CGNCGPGYSTPLEAMK	Q13228;G3SB02;Q13228-3;0Y532;A6PVX1;A6PVX2;F2Z2W8;F8WCR4;A6PVX0;F8WBA9	Q13228	SELENBP1	Selenium-binding protein 1	2	1740.73	1527	5.2614e-25	16	0	yes	no	178.47	4264400	1816200	3329000	2542700	2432400	1436300	3009000	1890400	1051400	2629900	1485600	980510	2450200	1732100	2077900	2066800	1685300	1353500
CGNQAAIMELDDTLK	P67775;Q6I9T8;Q8WZ56;Q5U0I7;P62714;P67775-2;B3KRM2;B3KQ51;0YBN9	P67775	PPP2CA;PPP2CB	Serine/threonine-protein phosphatase 2A catalytic subunit alpha isoform;Serine/threonine-protein phosphatase;Serine/threonine-protein phosphatase 2A catalytic subunit beta isoform	2	1677.77		1.5819e-63	15	0	yes	no	214.65	1494100	557690	1537000	1580700	929520	549990	691350	779860	582420	1661700	698030	552100	1234700	758940	837570	762740	897760	722790
CGPLIDLCR	Q53GX7;P26639;B2RDX5;P26639-2;Q5M7Z9;G3REK5;G3RZ96;G3XAN9;E7ERI3;B4DKZ9;B3KTN2	Q53GX7	TARS	Threonine--tRNA ligase, cytoplasmic	2	1102.53		0.025595	9	0	yes	no	79.986	254830	74885	115500	54721	65918	31210	0	21193	0	31500	0	10590	25712	14601	27580	0	0	0
CHDYYTTEFLYNLYSSEGK	P17858;P17858-2;B3KNQ7;Q59GI2	P17858	PFKL	6-phosphofructokinase, liver type	3	2389.02		7.5281e-13	19	0	yes	no	121.82	134590	58866	75492	107510	95770	47347	105250	68498	37049	125740	135940	54579	104100	89153	127240	126530	154240	49808
CIEECVEPWNGSWNDNLVDTSPLK	Q6PCE3	Q6PCE3	PGM2L1	Glucose 1,6-bisphosphate synthase	3	2861.26		6.3742e-11	24	0	yes	yes	105.22	381240	191960	406170	440540	211840	196370	331160	103500	101930	334660	193800	97123	158100	126030	216480	222360	187490	103740
CIENLEELQSLR	Q15435;7C003;Q15435-2;C9JD73;Q15435-3;C9J177;B5MBZ8;C9JRC4;B5MCY6;Q15435-4;7C118	Q15435	PPP1R7	Protein phosphatase 1 regulatory subunit 7	2	1502.74		0.00029542	12	0	yes	no	109.44	425600	52433	265810	398070	315010	123210	59527	26501	27822	191210	0	15812	25850	38898	102790	66746	189740	84547
CIEVLIDK	Q13617;Q13617-2;Q5T2B5;Q5T2B7	Q13617	CUL2	Cullin-2	2	988.526		0.032187	8	0	yes	no	83.998	190630	63844	145630	145540	146850	113810	150410	91334	42162	166880	85114	57169	86468	55923	63572	136080	66547	28599
CIEVMGDGCLNNEHFEELGGILK	O00410;F6Z6Q9;0Y8C6;B4E0R6	O00410	IPO5	Importin-5	3	2633.19	646	0.0003991	23	0	yes	no	59.342	342100	204780	158530	235210	93074	188250	107830	61203	0	193080	52121	27785	120620	22964	188530	111210	54898	28480
CIIPNHEK	P35579;Q86XU5;P35579-2;A8K6E4;B4E3S1;P35580;P35580-3;B2RWP9;P35580-2;F8W6L6	P35579	MYH9;MYH10	Myosin-9;Myosin-10	2	1009.5		0.067924	8	0	no	no	71.877	466330	281110	0	133520	0	126430	0	96475	140310	0	0	90155	0	0	322130	0	0	0
CILVITWIQHLIPK	Q9UL46;Q2TNB3;0YM70;Q6FHK9	Q9UL46	PSME2	Proteasome activator complex subunit 2	2,3	1733.01		8.7805e-25	14	0	yes	no	163.33	1555300	1402100	753930	4480100	1506100	2731700	1113700	2576600	1331400	2514000	600730	953070	1204900	639130	751130	809880	625160	506110
CISEVQANNVVLGQYVGNPDGEGEATK	P11413;P11413-2;A8K8D9;B4DYA7;Q2Q9H2;Q2Q9B7;E7EUI8;Q0PHS1	P11413	G6PD	Glucose-6-phosphate 1-dehydrogenase	3	2847.33		4.2212e-23	27	0	yes	no	121.84	224520	199570	0	340420	159020	225010	97132	94893	61274	170150	84537	149520	95327	113120	230280	184440	0	0
CKDGVVFGVEK	P25788-2;Q6IB71;P25788	P25788-2	PSMA3	Proteasome subunit alpha type;Proteasome subunit alpha type-3	2,3	1236.62		0.0024991	11	1	yes	no	97.163	1433400	207670	1290000	1145700	748240	647030	257900	661730	0	1913400	253390	350640	997180	329410	510960	545810	1056300	240190
CKEENCAILK	Q96CV8;P52888;K7EP46;B4DU96	Q96CV8	THOP1	Thimet oligopeptidase	2	1263.6		0.037844	10	1	yes	no	99.788	129820	60700	145850	86829	105810	51158	76708	30567	28478	58463	49871	26337	20799	29542	0	48638	27757	0
CLAFHDISPQAPTHFLVIPK	P49773;D6REP8;D6RE99;D6RD60	P49773	HINT1	Histidine triad nucleotide-binding protein 1	3,4	2290.19		1.2284e-46	20	0	yes	no	167.18	3317900	2371900	6399800	8845800	3541300	7447600	1907900	3037400	4773900	16757000	2580000	2751900	6497700	3154300	3157500	3789800	2521000	2053100
CLALLELLTVLPEEFQTSR	O94829;A8K2A8;Q6PKD4	O94829	IPO13	Importin-13	3	2231.19		0.075159	19	0	yes	no	27.714	26563	11675	0	15738	25265	17214	11429	12525	0	0	0	0	0	0	0	6851.7	11265	0
CLDAFPNLK	P09488;E7EWW9	P09488	GSTM1	Glutathione S-transferase Mu 1	2	1076.53		0.011	9	0	yes	no	91.087	0	0	0	0	0	0	0	0	183130	351120	0	37551	334780	0	0	85070	0	0
CLDAISSLLYLPPEQQTDDLLR	Q16401;A8K4T6;Q16401-2;Q4VXH0	Q16401	PSMD5	26S proteasome non-ATPase regulatory subunit 5	3	2559.29		0.023884	22	0	yes	no	33.37	0	0	32684	257120	0	33478	171430	145240	83044	102230	71805	163800	181980	100570	159220	174140	104060	36955
CLDAVVSTR	Q86VP6;A8K8U1;F7C0A4;Q86VP6-2;Q86VP6-3	Q86VP6	CAND1	Cullin-associated NEDD8-dissociated protein 1	2	1019.51		0.0054288	9	0	yes	no	98.04	1643800	370590	1518000	724450	1241700	355730	1175900	342850	352010	1425200	798500	300980	572930	406110	1012100	869750	540630	290500
CLDEFPNLK	P21266;B4E2J2	P21266	GSTM3	Glutathione S-transferase Mu 3	2	1134.54		0.020009	9	0	yes	no	82.287	89991	56557	143760	107890	0	0	252650	105210	0	0	87435	74525	96994	0	100770	0	0	79915
CLELFSELAEDKENYK	P08238;B4DMA2;B4DGL0;Q9H6X9;0Y5S7;0Y6E4;0Y598	P08238	HSP90AB1	Heat shock protein HSP 90-beta	3	1986.92		0.046949	16	1	yes	no	52.527	189970	113120	78267	152890	108840	70254	112640	88988	28748	139050	69626	46065	81834	37025	56657	150170	78908	0
CLELFTELAEDKENYK	P07900;Q2VPJ6;O75322;Q86U12;Q58FF9	P07900	HSP90AA1;HSP90Af	Heat shock protein HSP 90-alpha	3	2000.94		0.00013117	16	1	yes	no	109.83	1058000	530800	578830	1138500	741320	549870	797610	573750	118490	1013600	454230	319190	479050	223180	281590	757340	0	108330
CLELFTELAEDKENYKK	P07900;Q2VPJ6;O75322;Q86U12;Q58FF9	P07900	HSP90AA1;HSP90Af	Heat shock protein HSP 90-alpha	4	2129.04		0.0039661	17	2	yes	no	81.904	409090	342240	151280	566230	364410	307410	364510	272700	82950	616910	224580	171810	270900	105820	113030	402980	282180	50102
CLEPEGAAELR	Q9H4A4;A6NKB8;Q7RU04	Q9H4A4	RNPEP	Aminopeptidase B	2	1243.59		0.066193	11	0	yes	no	56.404	267010	148100	287380	177540	283780	217100	241380	71557	54665	0	79443	0	0	62965	0	195170	0	0
CLEVLQASDNAIESLDGVTNLPR	Q92696;Q6FHF7;0YMG5	Q92696	RABGGTA	Geranylgeranyl transferase type-2 subunit alpha	3	2513.24		0.00024255	23	0	yes	no	62.589	174030	87252	0	202500	0	156390	0	0	19192	111210	0	0	23089	19524	34775	33902	35530	0
CLFQSPLFAK	Q86X55-1;Q86X55	Q86X55-1	CARM1	Histone-arginine methyltransferase CARM1	2	1209.62		0.068291	10	0	yes	no	58.699	114020	19822	97681	179150	66118	47295	46254	30569	32518	181430	63363	18219	238310	136460	85337	248820	115970	56742
CLGPLVSK	Q86VP6;A8K8U1;F7C0A4;Q86VP6-2;G5E2X3	Q86VP6	CAND1	Cullin-associated NEDD8-dissociated protein 1	2	872.479		0.010605	8	0	yes	no	103.83	1256100	300190	1187800	532830	1148200	417690	1118200	325770	230020	1016400	665400	282170	405930	341850	298410	806950	470070	220550
CLKDEDPYVR	0UID4;P63010;0UID3;E2RIV1;A8K916;L5JQT4;A8K0G3;F6YFQ3;0UID5;Q68DI0;2P3Z2;Q10567-3;Q10567-4;Q10567-2;Q10567	0UID4	AP2B1;DKFZp781K0743;AP1B1	AP-2 complex subunit beta;AP-1 complex subunit beta-1	3	1293.6		0.010538	10	1	no	no	83.862	75212	13638	94464	28383	120990	27361	53090	11703	25142	121320	57188	0	41320	20381	16089	63721	28070	0
CLKPEDVAEAVIYVLSTPAHIQIGDIQMR	Q6UWP2;K7END9	Q6UWP2	DHRS11	Dehydrogenase/reductase SDR family member 11	4	3265.68		0.0012627	29	1	yes	yes	60.517	355020	251750	434070	0	392160	213170	244150	169610	206800	515610	150750	182320	244690	277980	237560	299550	452840	322080
CLLELDQQIK	P02549;P02549-2	P02549	SPTA1	Spectrin alpha chain, erythrocytic 1	2	1258.66		0.00033318	10	0	yes	no	108.43	223400	19181	71400	36250	22775	14215	41093	13120	118750	189710	38319	15875	38511	30616	29586	45548	43342	69324
CLQSGTLFR	P07384;B2RDI5;E9PRM1	P07384	CAPN1	Calpain-1 catalytic subunit	2	1080.54		9.595e-05	9	0	yes	no	136.99	2097400	367650	721920	1738100	1005900	394640	1115900	512040	289520	1259600	719810	449390	689760	515930	547550	896360	977150	206620
CLSAAEEK	Q5VU59;Q5HYB6;F7IC11;B2RDE1;F7DXL9;B4DWT5;Q5VU61;F7IC14;Q5VU58;B4DQ80;Q5VU64;J3KN67	Q5VU59	TPM3;DKFZp686J1372		2	906.412		0.045206	8	0	no	no	80.219	229790	147010	219470	225060	293060	218580	0	157020	197980	77450	287840	165360	1027200	225560	193280	505210	209180	142780
CLSSLKDER	P52209;F5H7U0;B4E2U0;B4DL86;A9Z1X1;K7ELN9	P52209	PGD	6-phosphogluconate dehydrogenase, decarboxylating	2	1106.54		0.013197	9	1	yes	no	119.22	1597300	0	923440	1872300	1201500	415080	1327800	30907	1054400	2908800	0	0	1247700	0	0	826100	1081000	0
CLTTDEYDGHSTYPSHQYQ	P30043;UPI0002A471EB	P30043	BLVRB	Flavin reductase (NADPH)	2,3	2300.93		3.2861e-93	19	0	yes	no	218.28	62105000	53222000	79507000	74196000	47584000	63672000	59588000	41975000	46924000	84096000	41472000	56196000	62275000	39812000	63799000	51154000	74783000	55608000
CLYASVLTAQPR	P13639;B4DPU3	P13639	EEF2	Elongation factor 2	2	1377.71		2.3986e-13	12	0	yes	no	154.15	413360	303720	157830	120320	331610	126460	114930	55725	50032	147050	61158	42830	80600	37873	119670	179000	34025	0
CLYVFPAK	Q9C0C9;K7EQ12	Q9C0C9	UBE2O	Ubiquitin-conjugating enzyme E2 O	2	996.51		0.0056138	8	0	yes	no	110.63	265880	163100	368610	163900	556090	64274	280530	101400	120030	339740	208520	107130	66853	157850	137700	108130	71891	91190
CMMAQYNR	P31948;A8K690;G3XAD8;Q3ZCU9;F5H0T1;B4DM70;0YGI8	P31948	STIP1	Stress-induced-phosphoprotein 1	2	1072.43		0.033985	8	0	yes	no	81.191	228070	48599	139000	106170	135440	47346	118550	24360	48864	189290	99666	17947	97862	22169	52248	115630	108400	21173
CMPTFQFFK	P10599-2;P10599	P10599-2	TXN	Thioredoxin	2	1204.54	894	0.005273	9	0	yes	no	104.2	711920	297040	769100	1193700	170980	1156800	217040	760100	969350	1718100	695510	233090	0	354680	512950	313920	546580	477230
CNEIINWLDK	B4E1Q1;Q9NWW3;P11142;E9PKE3;Q53GZ6;B3KTV0;E9PNE6	P11142	HSPA8	Heat shock cognate 71 kDa protein	2	1303.62		3.86e-20	10	0	no	no	193.28	7577200	3540800	5558500	4180000	7891200	3720800	4325800	2387200	1892700	4907200	3696600	1473100	2421100	2034400	2117100	3237100	3418400	1582000
CNEPAVWSQLAK	Q00610-2;Q00610	Q00610-2	CLTC	Clathrin heavy chain 1	2	1401.67		1.1916e-05	12	0	yes	no	126.32	361990	179610	378500	182340	676750	608030	183060	94341	207070	811020	174370	52773	157030	319120	133100	226880	210510	111270
CNGVLEGIR	P35579;Q86XU5;P35579-2;A8K6E4;B4E3S1;P35580;P35580-3;B2RWP9;P35580-2;F8W6L6;Q7Z406;Q7Z406-6;F2Z2U8;Q7Z406-2;G8JLL9;Q7Z406-5;Q7Z406-4;B3KWH4	P35579	MYH9;MYH10;MYH14	Myosin-9;Myosin-10;Myosin-14	2	1016.51		0.020559	9	0	no	no	84.817	404270	103300	0	0	305180	0	79579	0	0	96934	63390	0	25236	29068	0	0	0	12445
CNQIANELCECPELLGSAFR	P48506;E1CEI4	P48506	GCLC	Glutamate--cysteine ligase catalytic subunit	2,3	2380.06		3.2321e-73	20	0	yes	no	195.55	1132300	518500	1358300	1483700	613940	688100	371220	504890	459690	1182000	388750	184130	709300	478540	397270	747400	625810	295210
CPACFVGTITGDR	A8K8N7;O15067;A8K9T9	O15067	PFAS	Phosphoribosylformylglycinamidine synthase	2	1452.65		0.0015095	13	0	no	no	95.183	1086700	416770	1088200	811310	906320	407470	612920	330890	233030	927480	465390	191430	398980	227330	393500	585160	0	196590
CPALYWLSGLTCTEQNFISK	P10768	P10768	ESD	S-formylglutathione hydrolase	2,3	2387.13		1.4443e-116	20	0	yes	yes	227.46	3397100	2953600	2731400	4899300	1931300	4303800	2614900	2251400	1960200	3774800	1034600	2408600	3484500	1820200	2162700	2372700	3504500	2195200
CPDIATQLAGTK	P48637;B6F210	P48637	GSS	Glutathione synthetase	2	1273.63		0.0010429	12	0	yes	no	99.669	1876200	761390	1091000	1140200	1069700	1320000	1199800	522760	89069	1461900	658830	66706	1009400	608620	916430	1106700	1199100	386850
CPEALFQPSFLGMESCGIHETTFNSIMK	Q53G99;P60709;F7GR39;Q8WVW5;Q53GK6;Q53G76;B7ZAP6;F1BXA6;P63261;B4E3A4;I3L3I4;B4DVQ0;B4DW52	Q53G99	ACTB;ACTG1	Actin, cytoplasmic 1;Actin, cytoplasmic 1, N-terminally processed;Actin, cytoplasmic 2;Actin, cytoplasmic 2, N-terminally processed	3	3230.45	327;328	2.2542e-42	28	0	no	no	134.56	1428800	2455000	896030	2810400	3182300	962010	710490	607570	1935800	3286600	245650	631210	1273000	472360	534880	541560	437510	530860
CPFGALSIVNLPSNLEK	P61221;F6X725	P61221	ABCE1	ATP-binding cassette sub-family E member 1	2	1857.97		1.8869e-07	17	0	yes	no	121.72	320480	215190	119830	237780	195890	98909	86275	59482	40550	159690	51986	30426	77419	35738	127230	90306	62857	38949
CPFGGAFALAAGLR	Q6XQN6;C9JC60;Q6XQN6-2;Q6XQN6-3;G5E977;C9J8U2;0YF31	Q6XQN6	NAPRT1	Nicotinate phosphoribosyltransferase	2	1406.71		1.7179e-33	14	0	yes	no	185.99	216510	124790	162490	195350	226920	82924	200240	161580	226260	627540	132780	130850	343940	182070	197260	204780	142280	174070
CPHPLTFDVNNPLHLDYVMAAANLFAQTYGLTGSQDR	P22314;B4DL67;Q5JRR6;B3KUJ2	P22314	UBA1	Ubiquitin-like modifier-activating enzyme 1	4	4145.97	1008	1.9594e-07	37	0	yes	no	53.416	2507300	524040	509430	3011400	2442200	656770	2263300	280150	0	2249900	1061100	127670	543850	507830	956050	527490	522390	313360
CPLLKPWALTFSYGR	P04075;3BQN4;J3KPS3;F6R6I5;3BR68	P04075	ALDOA	Fructose-bisphosphate aldolase A;Fructose-bisphosphate aldolase	3	1807.94		4.6426e-18	15	1	yes	no	175.88	3070700	1608400	4893600	2989400	2790000	3117200	2033800	1316300	1202700	3613600	1283200	1391900	2231200	846780	1288300	2608500	2107800	1179500
CPNPEEGESVLELSLR	Q6PCE3	Q6PCE3	PGM2L1	Glucose 1,6-bisphosphate synthase	2,3	1827.87		1.3047e-53	16	0	yes	yes	197.73	1421500	589240	1638500	1208800	928210	551200	1151100	558580	444750	1328900	821500	324440	760870	1060000	695470	940570	794860	614530
CPSTHSEELHDCIQK	P48507;D3DT44	P48507	GCLM	Glutamate--cysteine ligase regulatory subunit	3	1839.79		0.00044554	15	0	yes	no	79.744	252650	0	212480	0	186970	0	165780	0	0	0	0	0	0	0	0	0	0	0
CPTDELSLTNCAVVNEK	B7Z5J7;P46459;2NTP5;B4DGR3;I3L4Q9;I3L255	B7Z5J7	NSF	Vesicle-fusing ATPase	2	1948.89		1.1786e-05	17	0	yes	no	115.2	0	0	0	101960	0	36785	0	56029	0	0	0	59277	0	0	0	86272	38666	0
CPTLEQYAMR	A8K2X8;E9PCA1;B4DE30;B4DDU6;B4DX08;P48643;E7ENZ3;B4DZT5;B4DXI1;B4DYC8	A8K2X8	CCT5	T-complex protein 1 subunit epsilon	2	1267.57		0.00029806	10	0	no	no	109.16	571540	231980	497120	346010	603020	113890	323960	203750	232600	800570	341730	100940	452510	204890	329430	413810	204580	49559
CPVTVCGDVHGQFHDLMELFR	P67775;Q6I9T8;Q8WZ56;Q5U0I7;P62714;P67775-2;B3KRM2;E7ESG8;B7Z2C5	P67775	PPP2CA;PPP2CB	Serine/threonine-protein phosphatase 2A catalytic subunit alpha isoform;Serine/threonine-protein phosphatase;Serine/threonine-protein phosphatase 2A catalytic subunit beta isoform	3,4	2516.14		1.6196e-05	21	0	yes	no	91.065	1460800	1260600	1562800	1534900	1072600	1031400	1283700	931070	944650	1840500	912850	1057400	1960200	1278700	1369900	1275700	1542900	1177400
CQALSAADPGSDLFSVQALQR	P02549;P02549-2;D3DVD8	P02549	SPTA1	Spectrin alpha chain, erythrocytic 1	2,3	2233.08		7.0175e-19	21	0	yes	no	135.54	478460	217320	322760	170320	149980	77075	185620	61981	213990	350490	174040	65157	133960	91593	150410	109770	170140	88694
CQDEQQYAR	K7CXZ4;Q86UX7	K7CXZ4	FERMT3	Fermitin family homolog 3	2	1196.49		0.00085652	9	0	yes	no	120.27	101770	0	88653	0	174680	68289	141230	0	32862	85430	92253	0	55005	0	59471	69877	46638	35972
CQEVISWLDANTLAEK	Q59EJ3;UPI000013CB7C;P08107;B4DNT8;F8VZJ4;B4DWK5;P08107-2;B4DFN9;B4DI39;E7EP94;B4E1S9;B4E388;B4DVU9;Q5SP16;B3KTT5;B4E1T6;B4DNX1	UPI000013CB7C	HSPA1A	Heat shock 70 kDa protein 1A/1B	2,3	1875.9		1.0234e-11	16	0	no	no	139.12	226840	130070	196040	222040	182090	150440	192600	174000	73771	256780	115510	72830	142470	81499	130970	169150	200410	108830
CQEVISWLDANTLAEKDEFEHK	Q59EJ3;UPI000013CB7C;P08107;B4DNT8;F8VZJ4;B4DWK5;P08107-2;B4DFN9;B4DI39;E7EP94;B4E1S9;B4E388;B4DVU9;Q5SP16;B3KTT5;B4E1T6;B4DNX1	UPI000013CB7C	HSPA1A	Heat shock 70 kDa protein 1A/1B	3,4	2661.24		4.0827e-07	22	1	no	no	117.29	2624300	1837000	2040300	3134700	2446200	1800900	2643100	2181600	1046800	3738000	1440600	892080	1668500	1301500	1642800	1727900	2826500	1730100
CQGGDFTR	Q567Q0	Q567Q0	PPIA		2	939.387		0.011732	8	0	yes	yes	100.25	1545000	728940	1715800	1565500	920190	1121700	903120	646180	875310	1923200	650680	617860	1428200	576580	701400	964090	792380	681030
CQLEINFNTLQTK	P12814;P12814-3;K7C607;B7TY16;9KV75;B7Z565;Q86TX4;P35609;B2RCS5;Q08043;B2R8Y4;B7Z2N5;B4DZQ2;Q59FD9;Q4VAM3;O43707;D6PXK4;B4E337;B4DSX0;K7EJH8	O43707	ACTN1;ACTN2;ACTN3;ACTN4	Alpha-actinin-1;Alpha-actinin-2;Alpha-actinin-3;Alpha-actinin-4	2	1607.8		1.2224e-17	13	0	no	no	151.07	82516	0	44025	62278	144470	0	0	0	16644	58377	0	0	0	0	0	0	26429	0
CQLLLER	E7ESC6;L5L676;0YBE1;Q9UIA9;A8K607;E9PEN8	Q9UIA9	XPO7	Exportin-7	2	930.496		0.064693	7	0	no	no	79.713	669320	257680	544330	273520	473100	181280	348110	138510	68466	366120	207050	84570	182730	80299	108180	0	140000	62691
CQQLAAYGILEK	Q9BT78;Q53FV3;B3KM48;D6RAX7;D6RFN0;B3KST5;D6RD63	Q9BT78	COPS4	COP9 signalosome complex subunit 4	2	1392.71		1.7154e-18	12	0	yes	no	158.01	315160	216960	0	340750	184170	185000	296580	193220	211530	387920	264850	157590	389220	267240	208950	274880	263000	288210
CQTSMDELLK	O95747;C9JIG9;F8WBK9;Q6E0B2;Q9UEW8	O95747	OXSR1;STK39	Serine/threonine-protein kinase OSR1;STE20/SPS1-related proline-alanine-rich protein kinase	2	1223.55		0.0003975	10	0	yes	no	107.55	157480	65004	129970	183920	150360	97224	170680	35792	34938	247000	153210	41676	66338	75006	96811	189280	123180	87605
CQVFEETQIGGER	Q99832;Q53HV2;Q6IBT3;G7NAC2;B8ZZC9;F5GZK5;Q99832-4;B7Z7I4;B7Z1C9;Q99832-2	Q99832	CCT7;EGK_05444	T-complex protein 1 subunit eta	2	1551.7		1.7312e-22	13	0	yes	no	166.86	352500	77594	193490	221140	109270	69265	50747	63304	43811	298160	68522	34902	234030	60521	121750	164430	72328	31397
CQYVTEK	P04075;3BQN4;J3KPS3;F6R6I5;A4UCT0;B7Z1L5;B7Z1Y2;P09972;B7Z3K9;B7Z1Z9;B7Z3K7	P04075	ALDOA;ALDOC	Fructose-bisphosphate aldolase A;Fructose-bisphosphate aldolase;Fructose-bisphosphate aldolase C	2	926.417		0.013832	7	0	no	no	110.12	9186200	5835300	10644000	10938000	8069800	7416400	5988600	4641700	4677600	11963000	4369900	4275400	8118000	3905000	4760700	5894600	6042400	4135700
CSAAALDVLANVFR	F6YXG7;B4DRY5;O14787;Q05D48;B3KPC8	F6YXG7	TNPO2	Transportin-2	2	1505.77		0.016854	14	0	yes	no	77.192	0	0	0	0	0	0	0	0	0	0	0	0	0	0	0	0	0	0
CSDIVFAR	Q4W4Y1;Q8WUM4;Q8WUM4-2;B7Z5C1;B4DHD2	Q4W4Y1	DRIP4;PDCD6IP	Programmed cell death 6-interacting protein	2	966.459		0.0011566	8	0	no	no	136.27	564200	142450	544890	330780	591560	239940	521490	120180	114420	635030	288720	161490	271620	128350	156200	425550	278060	97812
CSEGPGLCLAR	Q86X76-4;B7Z410;Q86X76;B2R8D1;Q86X76-3	Q86X76-4	NIT1	Nitrilase homolog 1	2	1218.55		0.00013606	11	0	yes	no	113.67	384390	182320	227920	401690	145340	194650	155310	136360	146360	382520	98157	95781	264560	120540	164050	140440	302370	62597
CSILNYLK	P48506;E1CEI4	P48506	GCLC	Glutamate--cysteine ligase catalytic subunit	2	1009.53		0.0011131	8	0	yes	no	136.27	1820800	394240	2274400	1141100	1111100	475430	654950	450200	663890	1196400	691610	161590	640640	597190	548450	740300	738540	383540
CSTPEEIK	P60981;F6RFD5	P60981	DSTN	Destrin	2	962.438		0.020039	8	0	yes	no	91.853	0	111280	103770	137510	78964	101400	0	0	50064	223600	41189	0	0	0	0	58614	63799	60014
CSWLVVQCLQR	P14324	P14324	FDPS	Farnesyl pyrophosphate synthase	2	1447.71		0.0023051	11	0	yes	yes	86.114	209110	111740	0	0	0	162570	120440	0	67894	200860	0	0	118060	0	0	118610	0	0
CTESEEEEVTK	J3QRZ5;P54578;B2RD79;A6NJA2;B7Z4N8;B3KTG4	J3QRZ5	USP14	Ubiquitin carboxyl-terminal hydrolase;Ubiquitin carboxyl-terminal hydrolase 14	2	1339.54		1.2916e-92	11	0	yes	no	262.07	4084500	2164200	4109200	5128600	4034100	3296100	4285900	2588300	2325000	6114700	2470100	1941100	2820000	2147600	2814300	3558600	2934100	1815300
CTPACISFGPK	P34932;B4DH02;Q59GF8;O14992;Q9BUK9	P34932	HSPA4;HS24/p52	Heat shock 70 kDa protein 4	2	1236.56		0.00040845	11	0	yes	no	103.91	964400	315410	961070	566740	542750	258620	581200	234730	168360	506470	355010	184860	281040	152810	216630	355080	285450	87294
CTSNHFEDVYVGSETEFIVLHIDPNVDYQFR	Q8IUI8	Q8IUI8	CRLF3	Cytokine receptor-like factor 3	4	3729.7		0.011816	31	0	yes	yes	21.529	0	0	0	296220	96779	37892	0	161100	0	0	0	94547	117020	0	102430	68637	58133	0
CTVFHGAQVEDAFR	P49327;Q6PJJ3	P49327	FASN	Fatty acid synthase;[Acyl-carrier-protein] S-acetyltransferase;[Acyl-carrier-protein] S-malonyltransferase;3-oxoacyl-[acyl-carrier-protein] synthase;3-oxoacyl-[acyl-carrier-protein] reductase;3-hydroxyacyl-[acyl-carrier-protein] dehydratase;Enoyl-[acyl-carrier-protein] reductase;Oleoyl-[acyl-carrier-protein] hydrolase	3	1635.75		5.8102e-25	14	0	yes	no	161.21	562320	225550	626550	334290	544600	310760	259040	97881	43516	168120	136980	70233	89790	53947	98935	103150	73757	40263
CVGGVVHSFDGTK	Q6P1N9;E5RG17;G5EA19;E5RGF2	Q6P1N9	TATDN1	Putative deoxyribonuclease TATDN1	2,3	1361.64		0.0017475	13	0	yes	no	92.792	0	49192	144300	171600	103530	94960	87698	112800	104670	524840	103880	87299	258150	104260	149840	186730	215790	128470
CVIDITNDTNLEK	B7ZLC8;Q15652;Q15652-2	B7ZLC8	JMJD1C	Probable JmjC domain-containing histone demethylation protein 2C	2	1533.73		0.0099108	13	0	yes	no	68.277	109460	2820600	151430	65717	93173	4886100	4797600	39115	3386100	114470	2864900	2583900	4690300	2462300	2898200	63357	5802400	3310100
CVLIFGVPSR	P13716;B7Z3I9;2QXQ8;P13716-2;G3QVQ0;Q6ZMU0;B7ZBK6	P13716	ALAD	Delta-aminolevulinic acid dehydratase	2	1146.62		1.4045e-05	10	0	yes	no	129.85	5558800	1815600	7600700	6415100	3152100	2833300	2119700	3283200	4493200	11310000	2415700	2535400	5820800	4949700	3226000	4853700	8235400	3802700
CVLLSNLSSTSHVPEVDPGSAELQK	P49327;Q6PJJ3	P49327	FASN	Fatty acid synthase;[Acyl-carrier-protein] S-acetyltransferase;[Acyl-carrier-protein] S-malonyltransferase;3-oxoacyl-[acyl-carrier-protein] synthase;3-oxoacyl-[acyl-carrier-protein] reductase;3-hydroxyacyl-[acyl-carrier-protein] dehydratase;Enoyl-[acyl-carrier-protein] reductase;Oleoyl-[acyl-carrier-protein] hydrolase	3	2666.32		1.1029e-22	25	0	yes	no	125.92	923950	508670	522900	425250	771010	716090	432450	272920	127510	410090	259170	129660	79364	122800	312700	245510	126550	88615
CVNTTLQIK	Q01518-2;D3DPU2;B2RDY9;B4DNW7;B4DI38;Q01518;B4DUZ8	D3DPU2	CAP1	Adenylyl cyclase-associated protein;Adenylyl cyclase-associated protein 1	2	1075.57		0.020109	9	0	no	no	83.647	377860	206300	214280	299270	168370	123910	133690	121040	118120	64757	59358	62634	189240	106300	92648	195190	135370	74785
CVSCLPGQR	Q9Y490;Q5TCU6;G3HN02	Q9Y490	TLN1	Talin-1	2	1075.49		0.070731	9	0	no	no	64.654	123700	29438	72249	48623	275400	0	0	0	14755	34541	17568	9528.4	27004	0	0	14526	0	0
CVSSPHFQVAER	Q14738-2;Q14738;E9PFR3;A8K6Y2;B4DSD7;Q14738-3;0Y8C4;7C5Q9;Q13362-2;Q96L52;Q13362-3;Q7L7W2;Q13362;9FWN7;F5GWP3;0YN84;B7ZAW5;B7Z7C0;Q86XZ2;Q58EX4;B7ZKK9;B7Z5X1;Q562F2;Q16537;B5BTZ7;Q59EK0;Q15173-2;Q15173;Q28647	Q14738-2	PPP2R5D;PPP2R5C;PPP2R5E;PPP2R5B	Serine/threonine-protein phosphatase 2A 56 kDa regulatory subunit delta isoform;Serine/threonine-protein phosphatase 2A 56 kDa regulatory subunit gamma isoform;Serine/threonine-protein phosphatase 2A 56 kDa regulatory subunit epsilon isoform;Serine/threonine-protein phosphatase 2A 56 kDa regulatory subunit beta isoform	3	1415.66		0.0028896	12	0	no	no	70.728	192180	41858	208170	80417	199360	39936	144210	25145	36112	160240	103780	23759	101420	42216	45298	112090	66671	25348
CVSTLLDLIQTK	0UID4;P63010;0UID3;E2RIV1;A8K916;L5JQT4;A8K0G3;F6YFQ3;0UID5;Q68DI0;K7EJT8;B4DWG4;B4E261;K7EJ01;2P3Z2;Q10567-3;Q10567-4;7C034;Q10567-2;Q10567	0UID4	AP2B1;DKFZp781K0743;AP1B1	AP-2 complex subunit beta;AP-1 complex subunit beta-1	2	1389.75		9.5216e-13	12	0	no	no	150.49	309150	145810	319370	359260	447380	237960	224600	100240	175040	533210	150310	79331	172110	166750	140010	287530	98135	70495
CVVVGDGAVGK	P60953;G3WV71;2MF83;B4E1U9;F2Z5W2;F8WET9;B1AH79;G3V4H1;G3V476;P84095;Q9H4E5-2;P17081;Q9H4E5;Q7Z513;Q59G91;P63000;A4D2P0;Q9TU25;P60763;P15153;Q59FQ0	P60953	CDC42;RHOQ;RAC2;RHOJ;RHOG;RAC1;RAC3	Cell division control protein 42 homolog;Rho-related GTP-binding protein RhoG;Rho-related GTP-binding protein RhoQ;Rho-related GTP-binding protein RhoJ;Ras-related C3 botulinum toxin substrate 1;Ras-related C3 botulinum toxin substrate 3;Ras-related C3 botulinum toxin substrate 2	2	1059.54		0.0081614	11	0	no	no	82.831	408850	354180	393750	823160	211240	485980	340160	435320	321620	1140000	226880	334460	588920	288880	365150	469230	264880	225290
CWAGSLWLFK	Q9BQA1;B4DP38;B4DJP0	Q9BQA1	WDR77	Methylosome protein 50	2	1266.62		0.007237	10	0	yes	no	85.355	145670	73351	0	415710	0	100820	116010	118040	108200	202040	87471	67360	178400	86439	79821	148960	126410	0
CYFFLSAFVDTAQR	Q13867;E7EMN3;B4DXF3;K7ES02	Q13867	BLMH	Bleomycin hydrolase	2	1723.8		0.0039233	14	0	yes	no	101.3	0	0	0	0	0	0	0	0	0	0	0	0	106280	0	0	0	0	0
CYNEMALIR	Q9C0C9;K7ES11	Q9C0C9	UBE2O	Ubiquitin-conjugating enzyme E2 O	2	1168.54		0.068477	9	0	yes	no	63.076	0	20184	0	34846	95014	0	47827	12346	22956	100980	28337	15852	0	15540	0	15796	0	0
CYQLPPGAR	P13716;B7Z3I9;2QXQ8;P13716-2;G3QVQ0;Q6ZMU0	P13716	ALAD	Delta-aminolevulinic acid dehydratase	2	1060.51		0.036422	9	0	yes	no	75.043	128510	66898	890150	114390	110150	89400	90727	706880	423080	56818	50183	27373	0	73170	448120	0	65083	0
CYQSEFGR	B4DT77;B4DWU2;B4DHY4;Q53HM8;P20073;B2R7L2;B2R657;F7F2N7	B4DT77	ANXA7	Annexin;Annexin A7	2	1045.43		0.014058	8	0	yes	no	95.358	223420	141000	288340	324590	325480	285450	315700	199270	203360	513330	253400	251170	290840	250190	242180	250290	192450	137330
DAAAEYDELAEPQDFQDDPDIIAFR	Q9UJW0;Q9UJW0-3;B4DS07	Q9UJW0	DCTN4	Dynactin subunit 4	3	2853.26		0.00067455	25	0	yes	no	49.66	114340	143940	200710	263390	193900	118330	71020	35132	62764	201810	40187	30669	40285	118540	0	105590	63867	38500
DAAAVGNHVAK	Q13564-2;Q13564;A6NCK0;B3KUP9	Q13564-2	NAE1	NEDD8-activating enzyme E1 regulatory subunit	2	1051.54		7.5509e-05	11	0	yes	no	121.36	963550	2417700	1471700	1375800	1619000	1182300	1646200	940970	1007500	137120	1084600	398370	751950	1830100	1379800	1805800	1970800	905150
DAAEFELFFR	Q6XQN6;C9JC60;Q6XQN6-2;Q6XQN6-3;G5E977;C9J8U2;0YF31	Q6XQN6	NAPRT1	Nicotinate phosphoribosyltransferase	2	1243.59		1.8303e-07	10	0	yes	no	141.91	1827500	1159400	2131800	2440400	1727600	1766900	1628100	1530500	2403600	6042400	1775900	1406300	3544200	1861400	2313100	2229800	2573100	2439300
DAAIYLVTSLASK	P55060-3;P55060;F8W904;A3RLL6;B4DM31;B4DUC5;B4DM67;B4DPS6	P55060-3	CSE1L;CSE1L-2	Exportin-2	2	1350.74		2.8708e-05	13	0	yes	no	130.19	257500	119010	436640	177760	313650	189400	230580	132250	140050	638910	183520	99398	210860	180330	302440	324210	219700	189520
DAALAVAEAMADK	P46060;F8W7I9;B4DY16;Q95LM9;0Y4Q3	P46060	RANGAP1	Ran GTPase-activating protein 1	2	1274.62		3.9339e-05	13	0	yes	no	130.61	231330	112890	137410	218220	330180	167860	217770	119600	130910	286930	153220	95606	156030	111430	220440	236530	105800	118740
DAANCWTSLLESEYAADPWVQDQMQR	Q8WVJ2	Q8WVJ2	NUDCD2	NudC domain-containing protein 2	3	3083.34		9.2868e-32	26	0	yes	yes	135.54	123370	112820	149060	375120	122130	140600	128520	153680	106130	203380	152060	156020	169910	138760	186950	135840	159120	173340
DAANLLNDALAIR	Q7RTQ9;G5E9S8;Q07866-8;G3V2E7;Q07866-3;B5BU63;Q07866;F8W6L3;B4DGB3;Q07866-7;Q7RTQ8;Q7RTQ2;G3V3H3;Q7RTQ1;Q07866-5;F8VTM4;Q7RTQ0;Q7RTQ4;Q07866-6;G3V5R9;Q7RTP8;Q07866-4;Q07866-9;E7EVH7;B4DS14	Q7RTQ9	KNS2;KLC1	Kinesin light chain 1	2	1368.74		0.00093508	13	0	yes	no	110.92	67929	25624	42591	54380	0	28039	38892	0	0	102650	45150	0	0	0	46203	0	0	0
DAASGEVVGK	Q96CV8;P52888;K7EP46;B4DU96;K7EMU4	Q96CV8	THOP1	Thimet oligopeptidase	2	931.461		0.00017239	10	0	yes	no	138.25	0	665020	1656800	1192800	1158100	1323800	1022400	485050	623910	0	662930	342070	0	571920	655210	0	0	1009600
DAASLESQLQDTQELLQEETR	P35580;P35580-3;B2RWP9;P35580-2;F8W6L6;D3DTS1	P35580	MYH10	Myosin-10	2,3	2403.14		4.0705e-28	21	0	yes	no	152.01	769590	443780	112710	72807	647790	384510	108530	135410	93129	315350	40763	20330	53636	35436	43718	70371	45720	34353
DADEEGEGDEETPTSAPGSSLAGR	B4DYK6;P36915;B4DWZ0;B7ZAS6;E7ETJ1;P36915-2	B4DYK6	GNL1	Guanine nucleotide-binding protein-like 1	2	2375.98		5.2472e-07	24	0	yes	no	106.47	54538	44703	0	108650	77771	58096	79623	46394	40242	114680	52485	27939	91264	71722	80251	92860	56896	56191
DADLTDTAQTR	Q13630;UPI0002AF519B;B3KU96;B4DZW9;E9PLH9	Q13630	TSTA3	GDP-L-fucose synthase	2	1205.55		3.2602e-55	11	0	yes	no	232.56	10509000	7700600	10235000	11907000	9101400	408840	7481400	8024700	7439100	15713000	5730500	4538400	6511900	2766500	4467500	3624500	4662900	3718000
DADVQFLASVLPPDTDPAFFEHLR	Q6XQN6;C9JC60;Q6XQN6-2;Q6XQN6-3;G5E977;C9J8U2;0YF31;0YDA6	Q6XQN6	NAPRT1	Nicotinate phosphoribosyltransferase	3,4	2699.32		1.1445e-91	24	0	yes	no	194.15	8957900	12939000	17856000	11770000	9251300	9330000	15776000	7547200	26375000	28107000	9839900	9268200	17778000	11242000	13225000	20035000	10733000	11853000
DAEALSQR	P35580;P35580-3;B2RWP9;P35580-2;F8W6L6;D3DTS1	P35580	MYH10	Myosin-10	2	888.43		0.062027	8	0	yes	no	76.1	507630	319120	0	71336	0	213570	135080	56531	52521	274570	89609	24066	0	37120	55334	93666	0	0
DAEAWFNEK	114667513;114667511;P13645;40354192;147744568;114667509;119581085;114667507;109115264;109115262;109115260;186629;623409;61740600;87045985;57012436;149600615;126308116;27805977;151553925;149600613;Q7Z3Y7;31074643;114431246;126308124;109115272;73965957;109115268;57091567;149600609;Q7Z3Z0;57619201;41350555;31559829;148727294;115495957;109115252;Q7Z3Y8;31074641;153945736;119581082;114667515;109115266…	114667513	KRT10;KRT28;KRT25;KRT27	Keratin, type I cytoskeletal 10;Keratin, type I cytoskeletal 28;Keratin, type I cytoskeletal 25;Keratin, type I cytoskeletal 27	2	1108.48		2.1208e-05	9	0	no	no	139.38	286830	189700	377660	252100	203990	69264	275780	243380	130200	108390	501670	95717	96429	53359	192530	143520	109320	52755
DAEDVDLNHYR	Q15435;7C003;Q15435-2;C9JD73;Q15435-3;C9J177;B5MBZ8;B5MCY6;Q15435-4;7C118	Q15435	PPP1R7	Protein phosphatase 1 regulatory subunit 7	2,3	1345.59		4.3685e-19	11	0	yes	no	182.92	1727600	1119300	2517900	2458400	1582100	1317000	1840600	1337300	1112500	2779400	1430500	1049600	1768500	1216500	1896800	1277500	1023400	935830
DAEECPETAEAK	7BXH2;E9PKF6;Q5H9R7-6;Q5H9R7-2;Q5H9R7;G8JLI3;G3S525;Q5H9R7-3;Q5H9R7-4;E9PQP7;B4E0C2;B4DTT7;B4DYU6;0YEN2	7BXH2	PPP6R3	Serine/threonine-protein phosphatase 6 regulatory subunit 3	2	1348.55		1.7648e-12	12	0	yes	no	147.62	223070	111260	213330	129330	60081	68962	133650	106560	14908	55565	98281	22788	91039	120670	113280	145860	127540	49002
DAEGILEDLQSYR	Q9NUQ9;Q68D08;E5RI16	Q9NUQ9	FAM49B;DKFZp686B04128	Protein FAM49B	2	1507.72		2.3179e-12	13	0	yes	no	150.22	1098300	692590	1761700	1946400	1084900	1445800	712020	806780	778690	1665000	613810	533050	837320	693260	693080	833390	791390	777440
DAESIHQYLLQR	B7Z463;B7Z1V9;0YDG0;E9PLK3;P55786;B7Z899;B7Z4B2	E9PLK3	NPEPPS	Puromycin-sensitive aminopeptidase	2,3	1471.74		1.7053e-36	12	0	no	no	199.8	1698000	598360	1512600	1063200	1756700	888210	1357600	615070	578460	1775800	1094600	423280	855320	506890	771050	1020800	1624100	722840
DAFDRNPELQNLLLDDFFK	P52209;F5H7U0;B4E2U0;A9Z1X1	P52209	PGD	6-phosphogluconate dehydrogenase, decarboxylating	2,3	2309.13		1.4003e-25	19	1	yes	no	172.5	14318000	11785000	16903000	17035000	17650000	17446000	17733000	13499000	12340000	26317000	11187000	9694100	10820000	8880300	10312000	9347800	12477000	10153000
DAFPVAGQK	Q53F10;P54727;B4DEA3;B7Z4W4;B7ZA74;P54725;K7ESE3;K7ENJ0;K7ELW1;Q59EU8;A8K1J3;Q5M7Z1	P54727	RAD23B;RAD23A	UV excision repair protein RAD23 homolog B;UV excision repair protein RAD23 homolog A	2	931.476		0.00015704	9	0	no	no	138.06	4979100	3831900	7237000	8003900	6088500	4020400	13062000	5231600	4386800	15974000	5832700	3508600	7534200	3755400	4663600	5665200	5233100	2507600
DAFVAIVQSVK	P08133;A6NN80;E5RK69;A8K3Q7;Q6ZP35;E7EMC6	P08133	ANXA6	Annexin A6;Annexin	2	1175.65		3.3277e-06	11	0	yes	no	127.56	34353	37523	35594	21431	102630	11905	0	8644.6	68876	239360	0	60703	27739	0	0	0	30609	21805
DAGDKDKEQELSEEDK	Q13200;C9JPC0	Q13200	PSMD2	26S proteasome non-ATPase regulatory subunit 2	2,3	1834.81		3.1458e-43	16	2	yes	no	215.93	1947100	727940	1350600	1225900	1418600	573620	1433400	753690	504330	1808200	1304900	594170	1026300	751660	893330	1253700	1389100	103950
DAGEGGLSLAIEGPSK	P21333;Q5HY54;Q60FE6;A6NDY9;B4DTD5	P21333	FLNA	Filamin-A	2	1499.75		0.00021623	16	0	yes	no	112.67	127320	111580	145100	156940	366000	74142	64956	44683	66744	153140	51567	34587	55248	35115	52287	39437	0	21714
DAGEGLLAVQITDPEGKPK	P21333;Q5HY54;Q60FE6;A6NDY9	P21333	FLNA	Filamin-A	3	1937.01		0.034827	19	1	yes	no	59.728	191590	139870	205400	201330	483230	84375	67337	50140	86376	233090	68093	39499	67507	48865	43930	38932	64519	33643
DAGHPLYPFNDPY	P14550	P14550	AKR1A1	Alcohol dehydrogenase [NADP(+)]	2	1504.66		0.022096	13	0	yes	yes	61.235	963270	640710	1251100	1192700	829080	908580	809960	920730	634830	1403200	643110	716120	2248900	847200	1027000	934260	564620	761540
DAGLHCLELGHTGEAGPHAMVR	A8K8N7;0YGH1;O15067;A8K9T9	O15067	PFAS	Phosphoribosylformylglycinamidine synthase	3,4,5	2327.09	161	7.5651e-05	22	0	no	no	78.674	2239800	459490	1571400	1655100	586190	974530	743470	218410	334820	2351000	767620	124090	808490	134510	734000	1116700	996940	317840
DAGMPIQGQPCFCK	Q9UKV8;Q9UKV8-2;F7H341;A4FVC0;Q5TA58;B3KME0;Q9UL18;B2RAD8;Q9H9G7-2;Q9H9G7;A8KA05;B4E1P5;Q9HCK5	Q9UKV8	EIF2C2;AGO1;EIF2C1;EIF2C3;EIF2C4	Protein argonaute-2;Protein argonaute-1;Protein argonaute-3;Protein argonaute-4	2	1607.69	1758	0.016318	14	0	yes	no	71.933	160790	31423	95989	29726	35491	17716	25558	0	45185	143780	23870	14362	129400	41526	25048	34630	31135	0
DAGPLLISLK	P31146	P31146	CORO1A	Coronin-1A	2	1025.61		0.0018131	10	0	yes	yes	102.53	0	115020	0	44986	274640	0	0	0	459200	1291600	0	56387	0	0	0	0	0	24050
DAGQCIDPYITVSVK	B7ZW30;Q96BJ3;F5H715;B7Z7D5	B7ZW30	AIDA	Axin interactor, dorsalization-associated protein	2	1664.81		3.1657e-11	15	0	yes	no	141.1	407590	139450	520820	447910	186450	264310	243920	231920	265340	522050	216940	147560	425620	157400	196550	253800	566120	231440
DAGTIAGLNVLR	B4E1Q1;P11142;E9PKE3;Q53GZ6;B3KTV0;Q3TB63;P11142-2;Q53HF2;B4DTX2;E9PI65;A4D111	P11142	HSPA8;Hspa8;LOC401308	Heat shock cognate 71 kDa protein	2,3	1198.67		5.0258e-45	12	0	no	no	218.62	41209000	14150000	31736000	16772000	33027000	29679000	24992000	11640000	9082100	28259000	19730000	7522100	14148000	12068000	10264000	14320000	20743000	9519700
DAGTITGLNVLR	P54652	P54652	HSPA2	Heat shock-related 70 kDa protein 2	2	1228.68		3.6492e-08	12	0	yes	yes	138.89	705700	302520	425190	336820	698460	468660	631370	212970	247070	275180	154040	70131	370090	111140	191940	193140	0	165390
DAGVIAGLNVLR	Q59EJ3;E7EP11;Q9UQC1;B4DNV4;UPI000013D087;P34931;B4DI54;B2RCQ9;F8W1P1;B4DXY3;0YIE7;UPI000013CB7C;P08107;B4DNT8;F8VZJ4;B4DWK5;P08107-2;B4DI39;E7EP94;B4E1S9;B4DVU9;L5LCL6	UPI000013CB7C	HSP70-1;HSPA1L;HSPA1A	Heat shock 70 kDa protein 1-like;Heat shock 70 kDa protein 1A/1B	2	1196.69		9.8076e-19	12	0	no	no	166.11	8091400	3202000	8782300	5307500	6840700	3141300	9333500	4494800	3226200	9459300	5344200	2272000	5331900	3673300	4544700	4177500	7851800	4039700
DAGYEFDICFTSVQK	Q53G35;P18669;Q6FHK8;Q6P6D7;Q0D2Q6	Q53G35	PGAM1	Phosphoglycerate mutase;Phosphoglycerate mutase 1	2	1778.78		0.041878	15	0	yes	no	55.782	0	0	0	163310	0	0	0	0	0	0	0	0	0	0	0	0	0	0
DAIAQAVR	Q53EM5;P29401;P29401-2;B3KSI4;B4DVU1	Q53EM5	TKT	Transketolase	2	842.461		0.0080128	8	0	yes	no	109.11	3962600	1249200	4075600	2006300	4996800	2149100	4501600	0	1387400	5086400	2995500	1033500	3177500	1839300	30883	3165000	4255300	0
DAIHFYNK	P31948;A8K690;G3XAD8;Q3ZCU9;F5H0T1;B4DM70	P31948	STIP1	Stress-induced-phosphoprotein 1	2	1006.49		0.0050931	8	0	yes	no	116.25	2691800	1386500	3424900	2408400	1694400	1282800	2123000	1233700	1226000	3979000	1859700	944320	2865100	1239800	1418200	1940400	2424400	1077400
DALEPGQR	P07741;K7AYT6;3BQZ9;3BQB1	P07741	APRT	Adenine phosphoribosyltransferase	2	884.435		0.0067571	8	0	yes	no	110.31	3993700	2620800	4035000	3743000	3795500	2610700	2901500	2350100	3554700	7440400	2868700	2276800	4171900	2050900	2751900	3388300	3223000	2213800
DALLAEGR	Q6IE37	Q6IE37	OVOS1	Ovostatin homolog 1	2	843.445		0.021433	8	0	yes	yes	93.429	0	144300	0	0	0	0	0	0	76270	192420	0	0	203810	131850	0	153830	111790	67455
DALSDLALHFLNK	P50991;P50991-2;A8K3C3;B7Z2Z8	P50991	CCT4	T-complex protein 1 subunit delta	2,3	1455.77		3.1672e-37	13	0	yes	no	202	3302300	2173000	2121200	2786700	2696400	921120	1238300	1607000	1569200	7154800	2332000	1353500	3580800	1898400	3528200	2544400	1634500	1312100
DALSLFTVPEDCPIGQK	Q01432;Q01432-3;E9PKC5;B7Z5L7;E9PIR5;Q01432-2	Q01432	AMPD3	AMP deaminase 3	2	1888.92		0.0098587	17	0	yes	no	63.31	202880	60429	229640	234230	167240	60008	80300	110840	106010	421810	94777	61910	201770	156890	143790	58914	118870	56860
DAMQYASESK	Q00610-2;Q00610;J3KS13;K7EJJ5;J3KRF5	Q00610-2	CLTC	Clathrin heavy chain 1	2	1128.48	1456	1.2556e-36	10	0	yes	no	234.9	589960	432200	573150	48326	1579000	898760	461660	233850	134650	2593900	420240	180520	821080	738530	355530	1023900	1067100	263730
DAPQDFHPDR	P21333;Q5HY54;Q60FE6;A6NDY9	P21333	FLNA	Filamin-A	2	1196.52		0.060899	10	0	yes	no	60.08	59703	83792	56707	82725	238240	29891	35882	13518	32968	60887	0	18729	22059	19626	17224	0	13506	11948
DAQIFIQK	P04040;B4DWK8	P04040	CAT	Catalase	2	961.523		2.1324e-33	8	0	yes	no	225.24	81240000	36864000	72982000	27453000	65417000	32236000	57215000	36021000	54897000	91042000	60552000	36957000	61767000	55308000	39932000	57827000	51274000	30995000
DAQIFIQKK	P04040;B4DWK8	P04040	CAT	Catalase	2	1089.62		0.014529	9	1	yes	no	106.88	131840	29200	44152	61862	111630	65275	120750	45132	54336	260590	174380	29328	91568	135640	61143	162400	284180	87221
DAQQSSSPAADNLR	B4DK32;Q14139;B7Z7P0	B4DK32	UBE4A	Ubiquitin conjugation factor E4 A	2	1458.67		0.040868	14	0	yes	no	56.872	72462	47547	64555	34337	39025	27344	0	18290	23275	66485	39239	16332	43817	27396	25437	41304	22564	16524
DAQVVQVVLDGLSNILK	O00629;7C4F6	O00629	KPNA4	Importin subunit alpha-4	2,3	1810.02		6.1075e-81	17	0	yes	no	216.71	1789900	787580	1244700	2152800	1892900	1222500	1339300	1079100	726020	2892700	1283000	812000	2086600	1130400	1793600	1249400	1408600	929460
DASDDLDDLNFFNQK	P20042;B5BU01;Q3B7I9	P20042	EIF2S2	Eukaryotic translation initiation factor 2 subunit 2	2	1755.76		1.1582e-45	15	0	yes	no	196.37	504850	291260	739500	541240	263330	183020	128440	200440	80449	367910	141280	92354	319000	81236	191190	51530	94150	52065
DASESPGENCQHLLAR	Q5R3I4;E7ES35;B4DUE0;7C089	Q5R3I4	TTC38	Tetratricopeptide repeat protein 38	3	1782.8		5.4193e-05	16	0	yes	no	108.58	335860	259430	625570	506000	0	61720	178460	233100	510870	821150	0	0	131770	105890	258410	227410	160520	72949
DASIQVVSAIR	31747338	31747338			2	1157.64		0.00049486	11	0	yes	yes	104.94	97372	31295	356950	32109	107690	146960	144300	31837	34450	65078	75343	28163	43011	37944	41525	25164	0	35429
DASLMVTNDGATILK	P78371;F5GWF6;F8VQ14;B7Z4R3	P78371	CCT2	T-complex protein 1 subunit beta	2	1547.79	1438	3.22e-12	15	0	yes	no	163.64	300800	69399	342160	134070	105910	59960	58297	202890	106220	856010	214200	57967	437340	257480	148860	127320	219970	68091
DASNWSTDK	O95433;B4DUR9;G3V3W9	O95433	AHSA1	Activator of 90 kDa heat shock protein ATPase homolog 1	2	1022.43		0.038719	9	0	yes	no	75.229	172390	78073	128540	107120	99975	85696	87708	67880	108540	152570	0	54973	121840	0	74665	127060	79543	60149
DASVAEAWLIAQEPYLASGDFGHTVDSVEK	P11277;P11277-2;P11277-3;0YJE6;Q8WX82;A1YZ73;B2RMN7;G7MYA8	B2RMN7	SPTB;EGK_18288	Spectrin beta chain, erythrocytic	3	3204.53		5.3096e-05	30	0	no	no	63.701	134970	0	0	0	0	0	0	0	0	0	71208	0	0	0	0	0	0	0
DATNIQR	P02549;P02549-2	P02549	SPTA1	Spectrin alpha chain, erythrocytic 1	2	816.409		0.031815	7	0	yes	no	98.629	34059	147780	0	217430	0	39457	284990	21093	543210	0	200030	36301	0	0	185180	0	205270	110000
DATNVGDEGGFAPNILENK	P06733;P06733-2	P06733	ENO1	Alpha-enolase	2,3	1959.92		1.2556e-71	19	0	yes	no	197.6	4452500	2910500	5745100	5075900	5668800	4406400	3514700	3261700	2531200	6812000	2836100	1810400	2653600	1625800	2174000	1889700	2236200	1662000
DATNVGDEGGFAPNILENSEALELVK	P09104;B7Z2X9;F5GZ30;A8K3B0	P09104	ENO2	Gamma-enolase;Enolase	2	2701.31		3.647e-05	26	0	no	no	86.519	228330	156770	218380	202150	166330	134380	113900	0	83210	202720	0	0	0	90966	78324	0	0	28412
DATWSPLNHSLLTTVGWDHQVVHHVVPTEPLPAPGPASVTE	Q9BQA1;0Y711;B4DP38	Q9BQA1	WDR77	Methylosome protein 50	5	4391.2		0.035157	41	0	yes	no	19.451	6040600	3793800	6929500	8330300	4142100	4882000	3857500	4204500	3257600	6771500	4138500	2865700	6256700	3053800	4175500	3995600	4209700	2279500
DAVALCELFNWLEK	Q9NQW7;Q9NQW7-3;B3KSI7;G8JLB2;G3QPC9	Q9NQW7	XPNPEP1	Xaa-Pro aminopeptidase 1	2,3	1706.83		2.3795e-52	14	0	yes	no	207.52	860470	610820	243840	961270	570050	531280	782240	462140	100210	613130	481030	252360	400510	268870	622870	482160	419260	237510
DAVEEGDWTATVVDQQDCTLSLQLTTPANAPIGLYR	P21980;F5H6P0;B4DTN7;P21980-2;P21980-3	P21980	TGM2	Protein-glutamine gamma-glutamyltransferase 2	3,4	3946.89		7.5748e-07	36	0	yes	no	52.198	0	28762	431930	171190	0	87817	82454	61240	0	100380	24684	0	0	56898	94175	0	99262	0
DAVLDQYSMWGNK	Q9H8M7;F7HH52	Q9H8M7	FAM188A	Protein FAM188A	2	1525.69		0.065884	13	0	yes	no	76.868	0	71160	0	0	0	0	0	0	0	0	0	0	0	0	0	0	0	0
DAVLLVFANK	P84077;P61204;B4DEB9;F5H423;B7ZB63;B4E190;C9J1Z8;P84085;B4DLJ3;149411695	P84077	ARF1;ARF3;ARF5	ADP-ribosylation factor 1;ADP-ribosylation factor 3;ADP-ribosylation factor 5	2	1088.62		5.523e-09	10	0	yes	no	162.64	1160100	591460	1210600	1767100	1628500	816030	1106000	1670400	2120600	3325400	1906100	1853400	2457800	1419400	1980700	2597100	1268600	1011100
DAVLQGMFYFR	P48506;E1CEI4	P48506	GCLC	Glutamate--cysteine ligase catalytic subunit	2	1345.65	1232	4.0803e-13	11	0	yes	no	152.64	1110100	430750	1853700	1567600	801620	794630	643480	586670	648270	2236500	785180	241510	898470	753320	894720	845800	1605300	812780
DAVSGMGVIVHIIEK	P49720;L5JS56	P49720	PSMB3	Proteasome subunit beta type-3	2,3	1566.84		1.6289e-63	15	0	yes	no	217.01	6704500	5048000	6710000	9518300	5082200	7198500	6404600	6483400	6575200	13629000	6110100	4731300	9517200	5686700	5100200	6187500	10722000	5839400
DAYSGGAVNLYHVR	P28074;G7MX33	P28074	PSMB5	Proteasome subunit beta type-5;Proteasome subunit beta type	2,3	1520.74		6.3411e-45	14	0	yes	no	205.87	6299700	2567200	8566100	9543200	2758600	5231600	6709900	5082800	5110300	18329000	5620100	1837300	9386500	5062100	4583400	5487900	11559000	3398900
[truncated: 11,706 more rows]
