# Supplementary material for: In-Depth, Label-Free Analysis of the Erythrocyte Cytoplasmic Proteome in Diamond Blackfan Anemia Identifies a Unique Inflammatory Signature
Source: PLoS One. 2015 Oct 16;10(10):e0140036. doi: 10.1371/journal.pone.0140036 (PMC4608755; doi:10.1371/journal.pone.0140036)
Supplement: S2 Table — (XLSX) [file pone.0140036.s004.xlsx]

## Sheet: Sheet1
S2 Table. Complete list of identified proteins with label-free quantitation (LFQ) in Hb-depleted cytosol of DBA patients and healthy controls.
Uniprot Accession Numbers	Protein names	Gene names	Razor + unique peptides	Sequence coverage [%]	Mol. weight [kDa]	Number of proteins	PEP Score	LFQ intensity D1a	LFQ intensity D1b	LFQ intensity D2a	LFQ intensity D2b	LFQ intensity D3a	LFQ intensity D3b	LFQ intensity D4a	LFQ intensity D4b	LFQ intensity D5 R1	LFQ intensity D5 R2	LFQ intensity D6a	LFQ intensity D6b	LFQ intensity C1	LFQ intensity C2	LFQ intensity C3	LFQ intensity C4	LFQ intensity C5	LFQ intensity C6
Q9H7C9-3;E9PJP1;Q9H7C9-2;Q9H7C9;E9PLK9;K4DI89;E9PR47	Mth938 domain-containing protein	AAMDC	2	28.4	9.5637	7	0.00020638	0	28688	0	0	0	0	0	0	31372	43628	21328	51026	59002	51842	38093	55430	31537	71882
P49588;B4DR45	Alanine--tRNA ligase, cytoplasmic	AARS	33	52	106.81	3	4.9191e-152	5472600	6758900	4420900	3025400	2825800	2437200	2652400	2891100	3806900	2970500	2626000	2495000	3828500	2805300	3422100	2707000	2465300	3119000
Q9BTE6;C9J5N1;B3KSP9	Alanyl-tRNA editing protein Aarsd1	AARSD1;PTGES3L-AARSD1	10	36.2	45.479	6	1.9971e-36	505100	430120	734080	317220	464230	338600	205580	196540	402670	278170	231690	88075	228890	200540	220080	148530	170280	270670
Q9NRN7;E9PLW6	L-aminoadipate-semialdehyde dehydrogenase-phosphopantetheinyl transferase	AASDHPPT	2	10.4	35.776	2	4.4558e-08	86733	93703	120590	124730	96310	125680	70057	123220	114420	121850	101760	117090	89505	141770	134190	143210	109880	142280
P61221;F6X725	ATP-binding cassette sub-family E member 1	ABCE1	20	43.6	67.314	2	1.3622e-146	1915700	3702000	1812400	2948000	1465700	2370000	1621300	1916600	1633300	2128700	1360800	1531800	2147700	1236600	2272400	1832100	1492000	1868500
Q2L6I2;Q8NE71;Q59F96;0YGW7	ATP-binding cassette sub-family F member 1	ABCF1	10	19.8	91.679	9	1.3585e-47	348090	543320	315200	328260	545490	262630	225480	309080	499610	353900	245560	232340	294840	224800	205610	215280	136290	162580
B4DNR3;Q96IU4;F8W9U3;B4DQI4	Alpha/beta hydrolase domain-containing protein 14B	ABHD14B	8	62.7	19.796	6	1.3103e-247	3113500	3704200	4014800	4625300	4565700	4256900	5198400	4616400	7092600	6280400	5099100	7692700	5178800	7407100	7077400	6746800	5440300	11407000
Q15057;L5MHD4	Arf-GAP with coiled-coil, ANK repeat and PH domain-containing protein 2	ACAP2	10	14.8	88.028	5	4.5193e-41	344520	254840	354240	297710	346150	305280	360440	336040	371320	347850	406290	459730	342090	367190	386580	318940	331230	403370
Q9BWD1;A8K4W5;Q59GW6;B7Z233	Acetyl-CoA acetyltransferase, cytosolic	ACAT2	15	65.7	41.35	4	1.3129e-263	16293000	15705000	18346000	20066000	20788000	19092000	21381000	16802000	14432000	13599000	16421000	16095000	14404000	16259000	15291000	15724000	15048000	16638000
P53396;P53396-2;9FUT4;F7DBY4;B4E3P0	ATP-citrate synthase	ACLY	61	67.8	120.84	5	0	85975000	77692000	127820000	95764000	84795000	95769000	95923000	97148000	74650000	63298000	96201000	92318000	79494000	71068000	72664000	59003000	79562000	69388000
P21399;Q59FI0;Q5VZA6	Cytoplasmic aconitate hydratase	ACO1	31	46.7	98.398	17	4.2149e-239	9852100	9327700	10683000	7435700	8077400	8053000	7168100	7047600	6746300	5550800	7164000	6727700	6407700	5476600	5330000	4696600	5190100	7209900
O00154-6;K7AYE0;O00154;Q4R7D6;O00154-5;B3KQ12	Cytosolic acyl coenzyme A thioester hydrolase	ACOT7	10	39.2	36.567	9	1.132e-112	2734400	2549300	3059800	3052600	3198900	3213700	4059800	4021700	2350600	2471700	2096400	2151000	1851300	1528300	1293000	1909700	1142300	1348700
P24666;Q59EH3;G5E9R5;B5MCC7	Low molecular weight phosphotyrosine protein phosphatase	ACP1	8	72.2	18.042	6	0	13590000	15871000	17670000	20359000	15246000	22926000	19802000	19831000	14947000	13661000	21157000	24638000	11727000	16050000	18144000	16559000	13112000	25149000
Q53G99;P60709;F7GR39;Q8WVW5;Q53GK6;Q53G76;B7ZAP6	Actin, cytoplasmic 1;Actin, cytoplasmic 1, N-terminally processed	ACTB	20	84.3	41.764	40	0	24051000	38854000	15253000	24486000	62268000	13384000	17292000	15651000	45765000	43349000	11528000	15015000	18033000	15173000	12842000	13381000	8961200	12664000
P12814;P12814-3;K7C607;B7TY16;2NLM0;9KV75;B7Z565;Q86TX4	Alpha-actinin-1	ACTN1	22	53.5	103.06	30	0	335510	1054200	118120	1199700	6194400	403170	217830	84799	1455100	1402300	40436	635870	180550	35990	6806.5	31196	98867	244050
O43707;D6PXK4;F5GXS2;A4K467	Alpha-actinin-4	ACTN4	46	60.9	104.85	10	0	16609000	15214000	7580300	6402700	16470000	10804000	3776000	4848800	5829600	5620200	3371900	3328000	2788800	2123700	1645000	1673600	2078200	1895400
Q86TY2;Q05DQ7;Q9NZ32;Q53HF6;Q53H79;B2RDG9;G3V2Q5;0YJR3;G3V5Y4;F6S9Y6	Actin-related protein 10	ACTR10	3	17.9	33.201	11	2.854e-86	229990	175430	178980	240070	213440	214790	156130	168480	201460	228960	152510	139970	114280	117720	120750	143710	68215	69797
P61163;B4DM97;B4DMT4	Alpha-centractin	ACTR1A	11	50	42.613	3	1.3863e-243	3227700	3382000	3280300	3853000	3910800	3496700	2847700	2482900	3604400	3849600	2554300	2496700	1925100	1993100	1927400	3031800	1416800	1224100
Q13841;P42025;G5E9Q5	Beta-centractin	ACTR1B	2	28.6	37.096	3	3.3451e-70	274400	169130	293000	260980	257700	240920	198340	191210	324290	305280	263450	182610	190020	211210	192310	297940	139150	132350
F5H6T1;B4DWQ5;Q8IY98;P61160;E9PF41;B4DHK9	Actin-related protein 2	ACTR2	2	7.5	34.522	6	0.00027742	97748	145250	106000	124350	129620	58263	35126	50784	125160	119570	63092	51411	49950	71600	79363	50994	34949	59318
P61158;B4DXW1;F5H3P5;Q59FV6;B4DT29	Actin-related protein 3	ACTR3	13	57.2	47.371	16	4.1211e-138	1677300	2527200	1337400	1400700	1948800	1204100	568810	581490	1654800	1494500	977640	958530	961040	882670	877430	787490	812640	814070
P07311	Acylphosphatase-1	ACYP1	5	51.5	11.261	4	1.5162e-48	723110	743170	685270	689410	578060	929190	524260	661200	651000	712350	758410	756980	741280	1026500	692250	729620	915220	966610
P00813;F5GWI4;F5GXW0	Adenosine deaminase	ADA	15	61.7	40.764	4	0	2435600	2122500	2509100	1810000	4191100	3383000	3217700	3145000	5402700	5284300	1533200	1308000	1185800	1180800	1006400	895290	805270	953230
K7B5G6;E7EV99;A2A3N8;E7ENY0;P35611;P35611-3;Q86XM2;B4DI79;Q96D30;0Y9H2	Alpha-adducin	ADD1	16	39.3	69.984	16	1.005e-93	4863400	441240	520140	648040	404520	268230	608610	886340	3720200	1463200	1252900	467890	2427900	1649900	737630	1406300	1318600	391940
Q05DK5;P35612;P35612-4;P35612-3;P35612-2;P35612-8;C9JTM0	Beta-adducin	ADD2	22	41	78.832	10	1.051e-109	5185600	281230	491780	539680	252040	137170	408540	732630	3271500	1282900	1145300	360340	2481000	1577100	675390	1394600	1432900	171430
Q6FI45;Q5U043;P11766;Q2VIM7	Alcohol dehydrogenase class-3	ADH5	13	43.6	39.69	7	1.6907e-216	4077300	3717200	3569700	3295400	2756100	2629800	2060500	1959500	2731100	2835500	1999400	2333700	3406500	3273200	4065900	4664100	5100500	2611600
Q5JQ10;P55263;Q86U79;B7Z800;P55263-3	Adenosine kinase	ADK	17	72.5	38.703	5	0	4686100	4444500	5918000	5126200	5054900	5201400	5805600	4846800	4596400	4759300	4746600	4184700	4903400	4315100	4970300	4225000	5065600	4817400
Q9NX46	Poly(ADP-ribose) glycohydrolase ARH3	ADPRHL2	7	31.1	38.946	1	9.8966e-77	450560	424460	436480	402610	450470	430430	461120	421000	346690	422470	358840	357600	342110	429010	541360	436580	412700	436570
Q16186;B4DMP7;Q68E00	Proteasomal ubiquitin receptor ADRM1	ADRM1;DKFZp686G2045	4	12.8	42.153	3	1.8294e-17	419340	231950	197160	173170	235640	89577	159870	172790	95481	129120	219080	146990	171890	111840	124470	141270	103070	79310
P30566;Q71UA4;E7ERF4;B4DP46;P30566-2;A8K4X6;B7ZB91	Adenylosuccinate lyase	ADSL	21	64.3	54.889	11	5.9355e-259	17484000	9381900	27871000	12824000	14706000	11090000	6689900	14366000	19425000	17155000	16021000	9128600	17805000	20688000	14361000	14007000	27833000	22774000
P35573;P35573-2;P35573-3	Glycogen debranching enzyme;4-alpha-glucanotransferase;Amylo-alpha-1,6-glucosidase	AGL	20	18.7	174.76	3	6.9832e-45	377810	428820	1220000	523000	507580	491430	43186	129670	329940	260570	186220	64697	347540	283960	237040	111860	166940	237460
Q1RMG2	Adenosylhomocysteinase	AHCY	2	71.9	33.811	1	5.4829e-185	314410	190220	381900	278150	354790	254030	359230	313420	251670	273640	242310	336410	272560	338580	233250	310170	312390	247100
P23526	Adenosylhomocysteinase	AHCY	24	66	47.716	1	0	47613000	46814000	56645000	43036000	51685000	49682000	57017000	43347000	45630000	39233000	53150000	52158000	46547000	44338000	40879000	45976000	49730000	44322000
O95433;B4DUR9	Activator of 90 kDa heat shock protein ATPase homolog 1	AHSA1	6	24.9	38.274	7	9.5454e-47	674040	734930	538300	534380	548120	490160	602420	487400	511480	558040	595430	599730	527700	588540	624880	578560	425590	616940
Q9NZD4	Alpha-hemoglobin-stabilizing protein	AHSP	5	78.4	11.84	1	1.065e-50	3326200	3942700	2131600	1452900	1971400	2194600	847890	1361300	1953200	1817800	2045300	1860200	2874500	2569600	4305700	2410500	1749000	3313200
B7ZW30;Q96BJ3;F5H715;B7Z7D5;G1RTA4	Axin interactor, dorsalization-associated protein	AIDA	8	44	29.149	5	9.7964e-115	995240	842210	1026300	1052600	722270	866020	943270	933140	836830	732310	993690	914510	1041600	950960	874580	949940	1038500	888510
Q53EY8;P00568;Q5T9B7;0Y4J6	Adenylate kinase isoenzyme 1	AK1	13	71.1	21.619	6	0	30553000	28336000	42468000	42857000	35401000	37456000	62543000	55979000	62387000	55566000	58098000	60168000	55800000	59107000	60701000	60262000	69709000	74210000
P14550	Alcohol dehydrogenase [NADP(+)]	AKR1A1	16	68.9	36.573	1	0	4868400	5136100	5339300	4804600	4030900	5292600	5803600	5297300	3830000	4309000	5058100	5113500	6795100	6079200	6434700	6018700	3155900	5697000
P15121;E9PCX2	Aldose reductase	AKR1B1	12	60.4	35.853	6	1.5306e-127	1811800	1767800	4142500	4619500	2973000	3410700	1592500	1469300	3106500	3004900	1696600	1605800	1825000	2073500	1686800	1392800	2457200	1557300
P42330;Q2XPP3;B4DKT3	Aldo-keto reductase family 1 member C3	AKR1C3	10	46.1	36.853	12	5.5823e-152	1614300	1741100	1471500	1242900	889140	888370	823610	635810	1250800	1199900	1673500	1515500	1547900	1879300	1626300	1501200	1405900	1621000
3BLU7;O43488;Q8NHP1	Aflatoxin B1 aldehyde reductase member 2;Aflatoxin B1 aldehyde reductase member 4	AKR7A2;AKR7L	2	10.8	34.684	3	3.4605e-07	0	0	45896	52855	0	0	0	39416	0	106600	0	0	77471	225970	54289	56857	105310	92893
P13716;B7Z3I9;2QXQ8;P13716-2;G3QVQ0;Q6ZMU0	Delta-aminolevulinic acid dehydratase	ALAD	22	74.5	36.294	7	0	41737000	24414000	64850000	43434000	36835000	34295000	27295000	40373000	60655000	60106000	46589000	38545000	47548000	73695000	48530000	52197000	89557000	72254000
A8K9P0;P02768;F6KPG5;UPI000016A51F;B2RBS8;B4DPP6;0YA55;D6RHD5;B7WNR0;B4DPR2;Q56G89;P02768-2;C9JKR2;Q8IUK7	Serum albumin	ALB	18	42.4	69.267	16	4.9861e-133	421870	3089000	290660	2369500	1192600	1648200	508610	384110	866470	887150	705850	1054500	1456800	885940	471120	728500	953290	1072400
Q8IZ83;Q8IZ83-3;B4DVV1;F5H4B6;B4DQ15	Aldehyde dehydrogenase family 16 member A1	ALDH16A1	25	50	85.126	7	0	10238000	7275300	11754000	10303000	5391900	6046400	12635000	13003000	12205000	10095000	14994000	14127000	14690000	15320000	11680000	12319000	17096000	13957000
P00352;B4DXX3;Q59EJ0	Retinal dehydrogenase 1	ALDH1A1	33	83	54.861	16	0	90292000	62308000	76799000	86572000	56098000	69680000	114380000	89803000	65375000	71167000	121220000	120310000	92065000	122560000	90152000	121750000	267880000	221380000
P49189;B4DX14;B4DYY1	4-trimethylaminobutyraldehyde dehydrogenase	ALDH9A1	16	46.8	53.801	3	4.5391e-180	5421100	4588600	6310800	7052700	5514000	7065500	7302800	6173700	5369700	5960200	7415300	7503300	8397200	6313800	7901400	5503400	16831000	4082500
P04075;3BQN4;J3KPS3;F6R6I5	Fructose-bisphosphate aldolase A;Fructose-bisphosphate aldolase	ALDOA	26	83.5	39.42	9	0	113190000	108050000	134710000	111130000	111650000	110700000	100080000	78776000	87832000	94240000	90240000	87416000	84222000	77668000	81652000	90376000	95070000	81761000
B7Z1Y2;P09972;B7Z3K9;B7Z1Z9;B7Z3K7;A8MVZ9	Fructose-bisphosphate aldolase;Fructose-bisphosphate aldolase C	ALDOC	2	24.3	37.564	6	4.1139e-299	11505000	9870600	11516000	10528000	11608000	11247000	8863000	9090700	7789600	8382100	9257100	9303200	7169300	8619200	7451600	7607600	9441000	6882800
Q01432;B7Z282;Q01432-3;E9PKC5;B7Z5L7	AMP deaminase 3	AMPD3	18	32.2	88.811	11	1.1958e-119	1201100	646180	1549900	1259500	1203900	681930	794820	1494700	1937000	1837300	1143600	1313000	1398200	2047400	1523400	534810	1075800	1111100
P16157-8;P16157-5;P16157-16;P16157-3;P16157;P16157-21;P16157-12;P16157-14;P16157-10;P16157-9;P16157-6;P16157-7;P16157-4;P16157-13;P16157-15;P16157-11;P16157-2;B3KX39	Ankyrin-1	ANK1	47	39.9	200.91	19	0	3912400	1041200	1891700	2117100	1719900	2022600	2472800	2654800	34479000	13381000	3966400	3235200	3671600	4431200	3029000	3949500	4202900	2618800
Q9P2R3;Q9P2R3-4;I3L2C5;Q9P2R3-2;B3KPZ0;Q5H9P4;UPI000019C56D	Ankyrin repeat and FYVE domain-containing protein 1	ANKFY1;DKFZp686M19106	31	39.9	128.4	11	1.7876e-188	3373700	2386500	4594500	3068700	2700700	2557100	3163300	3759600	2819300	2728700	4016300	3035300	4579100	5195400	4037900	3988300	5412200	4735600
B4DYP5;Q8IZ07	Ankyrin repeat domain-containing protein 13A	ANKRD13A	6	14.3	67.475	10	4.5509e-18	209860	149970	184180	147220	188380	142540	258770	236130	233810	193380	224560	211910	269540	166690	171770	207090	135860	222260
Q8NA88;Q6QA70;3BTJ1;Q8IVF6	Ankyrin repeat domain-containing protein 18A	ANKRD18A	2	13.7	23.242	4	0.00010456	1006500	2090900	1133800	824080	1095800	756460	1538600	767580	786430	776540	1817000	2126800	1320700	1989300	551970	650890	720300	615320
O15084;O15084-4;G1QKN2;O15084-2;B4DIW9	Serine/threonine-protein phosphatase 6 regulatory ankyrin repeat subunit A	ANKRD28	10	13.1	112.96	13	1.1156e-25	320280	245920	421320	387260	376500	270000	487890	408190	438100	398040	603980	364320	670270	699450	526920	687610	493360	513360
Q53F35;Q92688	Acidic leucine-rich nuclear phosphoprotein 32 family member B	ANP32B	5	24.4	28.672	2	1.9123e-132	751310	874990	536570	788860	1181500	1621000	663780	757680	918120	967130	534820	662840	553810	632530	467650	773710	569760	764440
P04083;B5BU38;Q5T3N1	Annexin A1;Annexin	ANXA1	11	43.9	38.714	5	1.5903e-256	1485900	1597600	693730	719200	1303400	575240	896760	841500	2813600	3033300	564720	803170	1573600	1187200	990240	642060	1437500	1130100
B4DPJ2;P50995;Q59EP1;0Y6E1;B7Z6L0	Annexin;Annexin A11	ANXA11	2	5.6	45.597	5	1.0154e-05	28185	36689	19626	38346	34751	50036	33079	32887	59239	100140	40940	31706	57139	53273	59368	41630	59067	111350
P12429	Annexin A3	ANXA3	8	33.1	36.375	1	2.2981e-33	11940	141960	0	18875	286410	0	0	0	844380	769800	0	56303	0	10313	0	0	0	78584
P09525;Q6P452;B4DE02;B4DDZ4;Q59FK3	Annexin A4;Annexin	ANXA4	10	39.5	35.882	6	7.4518e-162	561310	607270	444480	459080	414880	442620	506140	414960	549610	493680	355060	340250	567450	717080	676480	640890	612200	676030
P08758;D6RBL5;D6RBE9;E7ENQ5	Annexin A5;Annexin	ANXA5	13	50.6	35.936	7	1.4088e-200	1446100	1727100	1668200	1488100	1588500	1775200	715490	719850	3663800	3946300	903090	900000	807500	1095700	1084600	904960	1743000	1649200
P08133;A6NN80;E5RK69;A8K3Q7;Q6ZP35;E7EMC6	Annexin A6;Annexin	ANXA6	11	25	75.872	10	1.9291e-38	81274	273780	124100	123150	424680	91102	81967	95152	934620	708570	44606	262020	181550	93847	110080	81137	156250	177130
B4DT77;B4DWU2;B4DHY4;Q53HM8;P20073;B2R7L2;B2R657;F7F2N7	Annexin;Annexin A7	ANXA7	19	64.3	37.805	8	0	10283000	6362700	8623600	8150100	12061000	9011800	12654000	9928500	8887500	10537000	11840000	12701000	9468300	11424000	11178000	10563000	4671100	8248100
O95782-2;O95782	AP-2 complex subunit alpha-1	AP2A1	38	52.9	105.36	4	1.6895e-304	4458600	3822800	5394900	5282500	8819900	7096000	3990800	4244000	7374500	7989200	5517900	4999000	6365900	8660100	4509700	7520800	3803400	4276500
O94973;O94973-2;B7Z5S9;O94973-3;E9PJJ7;B7Z1Q4	AP-2 complex subunit alpha-2	AP2A2	12	41.3	103.96	7	6.4784e-140	508630	486280	698350	802660	942170	926810	963950	967770	1137600	1197600	869690	835710	946280	1263800	988850	1028900	663620	744910
0UID4;P63010;0UID3;E2RIV1;A8K916;L5JQT4;A8K0G3;F6YFQ3;0UID5;Q68DI0;K7EJT8;B4DWG4;B4E261	AP-2 complex subunit beta	AP2B1;DKFZp781K0743	35	53	104.34	18	0	4928700	4394700	6424400	6229000	9916500	8324500	5451300	6062700	9761900	9510000	6620500	6628100	7489000	10791000	5867700	8875500	4627700	5802600
Q3TWV4;Q96CW1;E9PFW3;B4DNB9;B4DJB1;B4DFM1;B4E304;B4DTI4;C9JJ47;B7Z4N2	AP-2 complex subunit mu	Ap2m1;AP2M1	10	25.4	49.389	15	1.7925e-27	786440	496710	742750	651740	1303800	940420	647610	596750	1065600	1329200	784560	575360	1015600	1310400	584340	1007700	731950	652160
P13798;C9JIF9	Acylamino-acid-releasing enzyme	APEH	27	60.4	81.224	4	0	76144000	76255000	134010000	101450000	84489000	120840000	117080000	113890000	81671000	62174000	97324000	100980000	82547000	90846000	86643000	79820000	130270000	92328000
Q96GX9;J3KN82;B4DY17;Q96GX9-3	Methylthioribulose-1-phosphate dehydratase	APIP	5	31.8	27.125	4	1.5215e-10	218870	173540	492570	301080	223700	294850	323950	268410	231540	201030	421280	452150	166160	261000	138430	278880	434720	337570
Q8NCW5;B4DP80	NAD(P)H-hydrate epimerase	APOA1BP	7	44.4	31.674	5	7.9011e-54	934160	1054500	1453800	1559000	987860	1337900	1333500	1474900	1734900	1911600	1330600	1578000	1581900	1796400	1596500	1770400	2183400	1811500
P07741;K7AYT6;3BQZ9;3BQB1;3BQF1	Adenine phosphoribosyltransferase	APRT	10	77.2	19.608	7	6.7339e-255	4634700	6417800	3946800	4352100	4107800	4639100	3960000	3979400	5308000	5095400	5032500	5550900	5013900	3720000	5343400	5642300	5058000	4895700
P84077;P61204;B4DEB9;F5H423;B4DJC8;B4DN70;B7ZB63;B4E190;C9J1Z8;P84085;B4DLJ3	ADP-ribosylation factor 1;ADP-ribosylation factor 3;ADP-ribosylation factor 5	ARF1;ARF3;ARF5	8	58.6	20.697	18	3.1565e-225	3041900	2755400	2959900	4262600	4315300	2473400	4715100	5040000	4161000	4610900	7533400	7835300	5287200	5779300	6417100	6889800	2928600	4954100
P05089;P05089-2;P05089-3	Arginase-1	ARG1	13	64.3	34.735	3	1.3061e-236	3725700	2424700	1409800	1421800	4118500	4183600	5968000	4482700	5653200	5818800	3838300	4580500	2454900	3217500	4230600	2753600	4082100	2856300
Q07960;0YE29;B4DPZ4	Rho GTPase-activating protein 1	ARHGAP1	11	36.7	50.435	4	4.1511e-130	1920300	1164500	1548500	1556200	2721000	2286200	3074000	2501300	1881600	2279300	2877300	3492100	2723400	3568700	3571700	3424600	2287600	5257500
P52565;J3QQX2;J3KRE2;2RG12;A8MXW0;J3KRY1	Rho GDP-dissociation inhibitor 1	ARHGDIA	9	69.1	23.207	7	8.2451e-157	14225000	14903000	15248000	14993000	13063000	13104000	13592000	12741000	12429000	13441000	10867000	12658000	12890000	13031000	13759000	13209000	13621000	13779000
P52566;B2R4F3;0YGX7	Rho GDP-dissociation inhibitor 2	ARHGDIB	10	69.7	22.988	3	0	3145500	3750900	5781000	6496900	4886700	4247100	4243600	4092200	7540800	7100000	4344500	5059800	5156600	6420500	5759900	5787300	6367900	5679100
Q9Y4X5;Q59FM8;3BNB9	E3 ubiquitin-protein ligase ARIH1	ARIH1	6	15.8	64.117	4	1.2376e-42	312410	477390	326430	597830	435080	800870	330010	366650	463790	728110	325600	259490	398960	286630	313840	361280	276250	374280
O95376;Q53ET9;Q59HA2;B3KMG5	E3 ubiquitin-protein ligase ARIH2	ARIH2	8	22.5	57.818	5	8.9073e-50	496590	480160	680140	617730	456240	728330	349650	590690	634100	830520	376670	383790	412460	552010	500370	608860	934810	884990
P36405	ADP-ribosylation factor-like protein 3	ARL3	2	21.4	20.455	1	2.8509e-07	95868	78216	78498	114650	87717	88126	48746	62478	73698	79978	66466	69629	52207	70031	65075	75179	0	40182
Q92747;E9PF58;B4DLQ7;Q53GB6;Q59GQ0;Q75MY0	Actin-related protein 2/3 complex subunit 1A	ARPC1A	5	24.6	41.569	7	3.9474e-28	434680	575390	401080	316440	386350	364690	135620	138970	355580	362720	275850	228970	309580	265330	288000	261740	255410	253240
O15144;L5L1A9;G5E9S7;G5E9J0;Q9BXV5	Actin-related protein 2/3 complex subunit 2	ARPC2	4	18.7	34.333	5	9.7016e-65	351980	547740	301010	336630	451830	307260	159850	125890	408310	449400	218600	176920	234460	238500	260290	237830	178410	224310
C9JZD1;B4DM63;Q2LE71;O15145;B2R4D5	Actin-related protein 2/3 complex subunit 3	ARPC3	2	26.3	11.546	5	2.4385e-09	60472	109370	69055	58444	96699	73684	27491	21601	89188	99036	39402	32820	42999	31790	41130	38728	36195	47213
P59998;F8WCF6;C9JWM7;F6TTL5;F8WDD7;7C0A3;E7ETI0	Actin-related protein 2/3 complex subunit 4	ARPC4	4	29.2	19.667	8	3.3266e-17	401370	690060	381470	420500	415900	382280	213730	127380	505880	505320	279080	315670	313630	283220	311330	271950	241330	232830
P49407-2;P49407;J3KPP7;E9PM35;A8K103	Beta-arrestin-1	ARRB1	5	18.5	46.308	6	4.56e-31	174280	191560	448290	533620	297150	233860	195920	181980	337370	364840	488760	455550	477750	323740	482630	389950	914500	741860
Q9ULH1;Q9ULH1-2;0YBF7	Arf-GAP with SH3 domain, ANK repeat and PH domain-containing protein 1	ASAP1	11	14.3	125.5	9	3.012e-30	635110	301000	633100	368480	446640	286140	313440	522410	532310	394470	552500	332380	793750	822960	630780	600050	442710	595650
E7EMI0;P04424;E9PE48;B4DU69;Q6XYD2;F8W943	Argininosuccinate lyase	ASL	10	26.6	49.509	7	1.8803e-61	1939300	1325700	1188000	922640	1450400	837060	1802300	1497800	1580500	1664000	2112300	2187000	1868900	1923400	2088800	1975800	1779700	1728300
O43681;D2HG06;B4DEE5	ATPase ASNA1	ASNA1	10	48.3	38.792	3	3.946e-100	7653700	7227800	7650200	8679400	9013600	8456100	9605300	9188400	7287700	8582400	9238600	8626600	8042300	8266100	9634200	8616200	4831900	7358100
Q9BZE9;Q9BZE9-2;Q9BZE9-3;J3QL04;Q9BZE9-4;J3QR12	Tether containing UBX domain for GLUT4	ASPSCR1	7	22.2	60.182	12	8.5623e-17	523440	573400	251070	334290	355880	468580	427900	618350	359930	271700	407360	424230	675970	593310	486580	445760	634830	372900
B2R7P0;F5GXE4;B4DR48;O95260-2;0Y5C2;O95260	Arginyl-tRNA--protein transferase 1	ATE1	5	14.3	55.019	6	3.8486e-12	144130	218480	191520	315130	169700	272040	207120	232440	180430	339720	199050	207390	245970	202710	261210	233090	320940	241830
Q9NT62;Q9NT62-2	Ubiquitin-like-conjugating enzyme ATG3	ATG3	6	26.4	35.864	3	1.9971e-55	1766500	1447500	1243600	1912600	1480700	1193900	1655700	1667900	864710	1055200	2272200	2136500	1397300	1585000	1669000	1481900	587850	1446000
7BYM2;Q8WYN0-5;Q8WYN0;G5E979	Cysteine protease ATG4A	ATG4A	9	44.2	35.14	7	2.9586e-98	867560	955760	817540	790600	651350	564830	786620	816330	653430	575460	834380	854290	944110	766150	860070	737970	682990	736970
C9JIK8;Q9Y4P1;Q9Y4P1-2;B4DZK0;7C2A6;Q9Y4P1-3;B4DL29;Q9Y4P1-4;F5H7P2;B4DNY2	Cysteine protease ATG4B	ATG4B	3	21.9	24.833	14	4.1996e-09	87155	66985	92720	73115	106420	65921	102110	78462	86416	82689	73434	68999	95995	81082	84780	95326	62874	95363
O95352;B3KQM6;O95352-3;B2RB57;O95352-2;B4DQK1	Ubiquitin-like modifier-activating enzyme ATG7	ATG7	23	47.2	77.959	12	1.034e-210	3558800	3537000	3472700	3937300	3558500	4393000	4676600	4615700	3022600	2844300	3295700	3712500	2863300	3315700	3929800	2712000	2112900	3447500
P31939;E9PBU3;B2R7P8	Bifunctional purine biosynthesis protein PURH;Phosphoribosylaminoimidazolecarboxamide formyltransferase;IMP cyclohydrolase	ATIC	37	84.5	64.615	4	0	44420000	62085000	52428000	67720000	37557000	82535000	74636000	72649000	44191000	53655000	52091000	64499000	40810000	43865000	75667000	69954000	68460000	88182000
P38606;G3QP75	V-type proton ATPase catalytic subunit A	ATP6V1A	32	73.9	68.303	3	0	15775000	22140000	14773000	22232000	13748000	24217000	16219000	16009000	14100000	17844000	12252000	13760000	13324000	10607000	15266000	16750000	13455000	14399000
P21281;Q59HF3;2PPP8	V-type proton ATPase subunit B, brain isoform	ATP6V1B2	20	61.6	56.5	11	0	7157600	7960500	6156100	9897700	5856100	10264000	5246500	5202600	5549900	7077700	4234600	4181500	4740200	4034200	5509500	5671700	7642700	6175500
P21283	V-type proton ATPase subunit C 1	ATP6V1C1	2	6.8	43.941	1	3.0244e-09	106290	104920	99791	99309	98324	79745	0	0	0	57723	0	0	0	0	0	0	0	27601
Q9Y5K8;Q9H3H0;Q8N5Z9;Q6PJ05;G3V2V6	V-type proton ATPase subunit D	ATP6V1D;VATD	7	43.3	28.262	10	6.0646e-81	965650	1268700	787000	1108200	813070	965810	788470	821020	876210	947920	696090	627840	672190	632240	707590	707210	589900	577960
P36543;F6S3X6;K7D5F4;C9J8H1	V-type proton ATPase subunit E 1	ATP6V1E1;LOC709739	8	38.9	26.145	5	1.0233e-102	2752300	2756600	2052500	2331700	2087900	2147000	1966700	1772000	1947400	2082100	1532100	1293200	1538200	1288800	1388500	1683900	1468300	1297900
O75348	V-type proton ATPase subunit G 1	ATP6V1G1	4	49.2	13.757	6	1.1103e-104	610550	675460	524440	831500	603860	866310	317330	639880	716680	773080	462010	471190	561470	404230	413980	433630	235810	477510
B4E054;2PQA8;Q9UI12;B3KUZ7;Q8TF11	V-type proton ATPase subunit H	ATP6V1H	15	42	52.711	10	3.8692e-191	4442800	3641600	3714400	3985600	3563600	4310100	2882700	2708100	3122900	3022800	2665100	1863700	2212700	1929000	2422800	2372900	3158400	3330800
D3VVD6;D3VVT6;D3VVG8;D3VVD8;D3VVD7;D3VVT4;D3VVF5		ATXN3	5	28.1	38.526	8	3.6761e-44	165800	145700	99227	106010	172320	159520	178290	191690	169220	184330	246280	242370	167350	169210	204270	151860	92817	117480
UPI0002A4718E;UPI0002A476CB;UPI0002A4711A;Q9NWV8;J3KQS6;UPI0002A473E9;UPI0002A4720F;Q9NWV8-3;UPI0002A473E7;Q9NWV8-2;UPI0002A476F3	BRISC and BRCA1-A complex member 1	BABAM1	2	10.4	20.904	11	1.4111e-10	210390	233400	321370	244440	208390	166820	234290	216180	241470	331730	191270	134790	185040	201080	234890	216030	142480	149440
Q99933;J3QTA2;E2QRM7;C9JYK5	BAG family molecular chaperone regulator 1	BAG1	4	13.6	38.778	4	1.1884e-19	129590	149000	148790	204320	169100	176330	175020	174980	179230	238910	201040	209440	222300	206720	201560	266900	211050	204910
Q9UL15;A8K5J7	BAG family molecular chaperone regulator 5	BAG5	4	13.9	51.199	2	6.0645e-34	212260	197800	250980	258860	208340	226760	281530	233900	240030	198600	255190	248500	265320	191670	244210	194770	368230	388690
P46379-4;P46379-5;F8VX53;P46379-2;B0UX83;UPI0000161DCF;P46379;P46379-3;G3V1Z5	Large proline-rich protein BAG6	BAG6	7	13.8	96.798	12	4.2725e-16	340380	309310	199280	151060	190650	120910	183120	262670	302060	245690	374050	307800	450740	457770	344590	279800	194990	353560
O75531;B2R4V4	Barrier-to-autointegration factor	BANF1	2	40.4	10.058	2	4.3776e-09	46153	144870	0	30833	0	92687	0	75487	0	0	158180	140830	107550	80274	250620	205800	90181	120400
P55957	BH3-interacting domain death agonist;BH3-interacting domain death agonist p15;BH3-interacting domain death agonist p13;BH3-interacting domain death agonist p11	BID	5	42.1	21.994	4	2.4796e-182	1084700	1216200	1123400	1867600	1299800	1928400	1495700	1830700	1701500	1916900	1679200	1740100	1677300	2378300	2211700	1963100	1211800	2958400
Q9UBW5-2;Q9UBW5;B2RAR0;F5H0W4;B7Z6F3	Bridging integrator 2	BIN2	5	19.5	58.029	6	1.6043e-18	0	35554	0	30652	279240	0	0	0	60340	50522	0	18287	14113	0	0	0	0	0
Q13867;E7EMN3;B4DXF3;K7ES02;K7ESE8;J3KSD8	Bleomycin hydrolase	BLMH	21	61.8	52.562	7	1.5448e-285	12901000	9966000	15472000	12687000	11615000	13071000	11584000	10011000	10323000	8757700	11131000	11332000	10697000	10367000	9123900	8478400	14734000	9890500
P53004	Biliverdin reductase A	BLVRA	16	62.5	33.428	1	0	18589000	18582000	22920000	21021000	21391000	21743000	25224000	22514000	25910000	24462000	25026000	23180000	22313000	23326000	24987000	21313000	25187000	29433000
P30043;UPI0002A471EB;UPI00024CED88	Flavin reductase (NADPH)	BLVRB	14	80.6	22.119	3	0	162540000	184910000	160950000	163810000	158180000	207010000	214920000	190490000	208020000	168440000	211240000	250130000	175750000	223990000	258270000	206600000	271870000	266750000
Q9H3K6;Q9H3K6-2	BolA-like protein 2	BOLA2	4	61.6	10.116	4	4.9642e-69	1150000	1003400	1326900	1139400	897500	1074100	1385800	1288800	1419900	1639100	1466000	1348500	1463200	1478300	1134100	1163600	1098100	1316600
P07738;B3KUR3	Bisphosphoglycerate mutase	BPGM	16	81.1	30.005	3	0	103440000	101590000	106250000	82153000	102810000	126540000	119260000	107700000	92358000	67734000	99481000	102610000	79440000	94556000	92832000	80424000	116070000	90823000
O95861;O95861-2;B4DUS9;A6NF51;B7Z9J7	3(2),5-bisphosphate nucleotidase 1	BPNT1	8	36.4	33.392	5	4.8232e-65	723950	582400	714470	721110	910810	934460	852420	668010	665260	720060	631890	753450	598580	643780	908740	860670	676290	802720
G1RWG8;P46736-3;P46736;UPI000155D6E4;9KVA9;G1RWH2;Q5R9L6;D3DWY6	Lys-63-specific deubiquitinase BRCC36	BRCC3	5	30.2	33.149	9	1.4006e-70	165470	204770	124630	242810	129870	150920	112330	249210	187780	210010	172110	149560	240610	150990	206480	186970	119940	140200
F8W733;F7BJZ6;Q9NXR7-3;Q9NXR7;G3R733;G1RZ93;Q6ZWH1	BRCA1-A complex subunit BRE	BRE	2	9.9	31.972	7	2.4807e-06	135300	106410	138200	166580	122430	83523	105630	128900	115960	132490	104420	102340	113470	104960	128070	112090	68586	92405
Q5VW32;B7Z9G5;F5GXQ0;B7Z953;B7Z1V1	BRO1 domain-containing protein BROX	BROX;C1orf58	8	35.8	46.476	5	0	4484000	4747300	4428100	3865200	4742500	4483500	5643700	4459200	5197700	4971700	4927100	5237200	4470700	4884700	5157600	4669600	4075800	5657300
Q9H0W9-4;Q9H0W9;A8K718;E9PPB5;2Q4J9	Ester hydrolase C11orf54	C11orf54	4	39.2	23.173	5	1.4828e-37	436500	457650	333370	411110	284010	377960	250560	218500	328160	207930	337210	324680	350000	333320	342390	276250	492760	645190
Q9HC38-2;A8K8F0;Q9Y3E8;B4DX01;Q9HC38;B7Z403;I3L3Q4;B3KV49;Q9HC38-3	Glyoxalase domain-containing protein 4	C17orf25;GLOD4	18	73.8	33.232	15	2.7823e-304	7892900	8358100	10095000	10321000	8200700	9498700	10318000	9358300	9348400	10477000	9744100	10471000	9217100	10301000	10109000	10389000	12282000	11665000
Q9NWV4;B1ARP7	UPF0587 protein C1orf123	C1orf123	6	51.2	18.048	2	1.8725e-63	3473800	3837600	4291300	4309900	3776800	5072600	5144400	5449400	4724400	5014300	4380600	4589000	5506600	4664500	5660500	6069200	6054100	5829300
Q86YS7;Q86YS7-2;B7ZLK2;B7ZLK1;B4DRN7;F5H2A1;B7ZLL0;F5H5R1;B4DJ03	C2 domain-containing protein 5	C2CD5;KIAA0528	7	13.1	110.45	11	1.0352e-26	248670	224720	387520	293520	227910	226090	227950	295810	259790	227830	296570	293930	335460	403890	373180	265610	259480	333690
Q96LR7	Uncharacterized protein C2orf50	C2orf50	2	10.5	17.838	1	0.00039398	54861	92478	66114	110480	66226	94424	45772	77270	45046	76790	76105	89484	76887	63893	71994	99049	109090	123160
Q9H993;B4DPT6	UPF0364 protein C6orf211	C6orf211	9	43.3	51.172	2	1.6505e-84	1624500	1724300	1742600	1470700	1464800	1313800	1147300	1163600	1154200	837230	908730	974810	858660	657530	962050	910990	728490	826560
B8ZZW9;Q8N3F0-2;Q8N3F0	UPF0452 protein C7orf41	C7orf41	2	33.3	10.147	3	4.7814e-06	0	0	33425	61933	0	62307	0	53858	50134	43857	83161	64189	62947	77926	52107	56369	54272	68203
Q9BUH6	Uncharacterized protein C9orf142	C9orf142	3	22.1	21.639	2	2.8418e-15	47609	52868	62828	99592	65581	63775	87607	95657	106890	153870	89611	81763	87795	80013	85732	64232	52623	76458
Q8IXQ3	Uncharacterized protein C9orf40	C9orf40	5	45.9	21.063	1	4.0681e-104	887970	817490	1116800	1202600	832210	1051700	1071100	1127700	858180	1185000	1484200	1322100	1545600	1217300	1470100	1221700	1209700	1197300
Q5T6V5	UPF0553 protein C9orf64	C9orf64	10	36.7	39.028	2	8.0757e-138	1090800	960460	1349500	1346100	936460	1063900	993890	874060	699090	834270	626890	636550	729690	596830	790150	765200	787540	834750
P00915;E5RFE7;0YBE2	Carbonic anhydrase 1	CA1	30	95.4	28.87	6	0	1014100000	1147300000	720360000	638880000	1005900000	1156100000	1232300000	1213400000	761390000	582910000	1287300000	1379100000	968240000	1290200000	1138300000	1208300000	1199500000	989620000
P00918;UPI0002AF51B3;G7PC54	Carbonic anhydrase 2	CA2	23	90.4	29.246	5	0	331190000	276070000	404430000	159920000	310930000	337500000	148270000	243090000	405970000	205660000	237340000	162530000	180720000	304160000	196640000	169000000	444390000	341580000
P07451;2PQQ0;B4DUJ8	Carbonic anhydrase 3	CA3	13	79.2	29.557	3	0	24954000	23247000	37130000	27951000	32982000	36941000	45503000	34451000	25375000	24760000	53715000	56752000	42104000	93212000	63927000	79229000	104590000	35245000
P35219;I3MB31	Carbonic anhydrase-related protein	CA8	4	19	32.973	2	1.3207e-40	373810	476290	574360	654020	28816	35471	311650	321770	519770	518410	213590	261800	245880	656840	0	140390	468060	341660
Q9Y376;Q7Z4X0	Calcium-binding protein 39	CAB39	5	15.8	39.869	3	4.5368e-27	250160	235890	244750	231070	249440	244490	257320	250220	274650	292660	291790	306950	264290	280150	277400	322600	339230	360190
F8VPD4;P27708;F6PVP0	CAD protein;Glutamine-dependent carbamoyl-phosphate synthase;Aspartate carbamoyltransferase;Dihydroorotase	CAD	12	8.4	236.02	5	3.2374e-30	361360	516280	364390	266040	190990	206610	193050	322070	286700	329090	324930	255060	654810	441260	578560	572100	281110	483270
B4DG60;Q9P1Z2-4;Q9P1Z2-2;Q9P1Z2-3;Q9P1Z2;G7N756;B4DKB9;E7EWT6;B3KS47	Calcium-binding and coiled-coil domain-containing protein 1	CALCOCO1;EGK_03719	3	7.6	61.474	9	4.2241e-08	113860	150040	77465	67323	109310	71395	49872	76724	54932	41977	153970	90254	82538	56465	86507	73616	29898	56166
Q9BRL5;P62158;B2RDW0;0Y7A7;P62150;E7ETZ0;E7EMB3;G3V226;A8K1M2	Calmodulin	CALM1;CALM2	4	24.5	16.506	11	4.7772e-42	475080	463500	457550	354290	474350	425130	311850	397900	407870	448340	448340	389470	484360	420700	545850	552510	443260	523370
Q86VP6;A8K8U1;F7C0A4;Q86VP6-2	Cullin-associated NEDD8-dissociated protein 1	CAND1	60	61.1	136.37	7	0	72374000	60153000	80248000	65080000	81843000	78261000	101900000	87014000	72209000	63116000	88321000	103820000	67310000	88824000	80636000	79867000	59879000	85663000
D3DPU2;B2RDY9;B4DNW7;B4DI38;Q01518;B4DUZ8	Adenylyl cyclase-associated protein;Adenylyl cyclase-associated protein 1	CAP1	22	66.1	51.672	7	0	9938200	11649000	8096600	12100000	10054000	11905000	7606600	7459500	9898900	14120000	5594700	6595400	7865400	8553200	10672000	8155000	13443000	11089000
B4DU58;P40121-2;P40121;B2R9S4;7C0X8	Macrophage-capping protein	CAPG	2	6.7	36.248	5	0.00055272	0	0	0	0	0	0	0	0	50899	49177	0	0	0	0	0	0	0	0
P07384;B2RDI5;B4DWH5	Calpain-1 catalytic subunit	CAPN1	43	73.1	81.889	6	0	40036000	30736000	44330000	45805000	52214000	39921000	78782000	73314000	53503000	58974000	77875000	82259000	63852000	72924000	66532000	63778000	47761000	51688000
B2RCM3;Q59EF6;P17655;B4E1R7;P17655-2;B4DN77	Calpain-2 catalytic subunit	CAPN2	8	19.6	80.078	8	9.8588e-26	224470	234350	181620	227200	279440	261320	468130	483180	350720	351800	542180	661550	428760	656410	423180	420050	237100	218320
P04632;K7ELJ7;F6X8A9;K7EKD8;K7EM73;K7EIV0	Calpain small subunit 1	CAPNS1;LOC720281	11	77.6	28.315	9	0	6272900	6317400	6071400	8379600	8502900	6216500	11947000	10602000	8439200	11193000	11040000	12763000	9177400	11794000	12153000	10738000	6993400	8254000
P52907;A8K0T9	F-actin-capping protein subunit alpha-1	CAPZA1	12	64.7	32.922	2	7.9417e-285	4474500	5874300	7574300	7645700	6349300	6679100	5357200	4544800	6056800	6053900	5578900	5217500	4698900	7303300	5188900	6050300	8342100	7051400
Q53GC7;P47755;F8W9N7;B4DE01;C9JUG7;B4DG50	F-actin-capping protein subunit alpha-2	CAPZA2	10	65.4	32.967	6	7.0787e-193	1880200	2189800	2960800	3008500	2864700	2834200	2057500	1858600	1907100	1896100	2011000	1893700	1816800	2574900	1841300	2497400	3011700	2330200
Q5R507;B2R7T8;B1AK87;B1AK88;P47756;B4DWA6;B1AK85;I3MKR8	F-actin-capping protein subunit beta	CAPZB	16	65.8	30.628	9	1.3814e-260	4667400	5607000	7115000	6416100	7050400	6966300	5229800	4664400	5569900	5904700	5383700	4783300	4966200	6402100	5096300	6264400	7717900	5950500
Q9Y2V2;I3L3X8	Calcium-regulated heat stable protein 1	CARHSP1	6	72.1	15.892	2	5.3849e-82	8572300	8265600	7133000	6653700	8551700	6595700	7550300	7710000	8290800	8548300	10023000	9121400	9964200	10992000	11044000	10237000	9792000	14395000
Q86X55-1;Q86X55;Q86X55-2;K7EQA8	Histone-arginine methyltransferase CARM1	CARM1	11	26.5	63.459	7	1.0047e-37	825400	531340	1200700	1198100	730010	1193700	702510	1396300	1534900	2113700	1200900	1083100	1990100	2927500	2308300	2266400	2561700	2993700
P49589;P49589-3;P49589-2;B4DKY1;A8K067;A8MVQ3;Q53HG6;B4DPV7;B4DI19	Cysteine--tRNA ligase, cytoplasmic	CARS	26	42.8	85.472	13	3.4351e-229	5130900	4357400	5489200	4249800	3960600	4129900	4226900	3496100	3630500	3402500	3387700	3294500	3697700	2698600	3245000	2409600	3073300	2697100
P42574;Q5HYI3;A8MVM1	Caspase-3;Caspase-3 subunit p17;Caspase-3 subunit p12	CASP3;DKFZp686N1815	2	6.9	31.608	3	1.8655e-07	189440	239610	154330	133520	151590	118040	98880	155600	137040	172670	137170	146180	174870	172490	186520	141260	90267	212330
E9PDE4;B7Z6N0;P20810;G5E9D3;B7Z468;E7ESM9;P20810-7;E9PCH5;P20810-2;0Y7F0;Q6AZE3;E7EQA0;B7Z5T6;B7Z8S8	Calpastatin	CAST	21	48.6	69.007	15	7.1673e-296	12242000	14545000	20803000	20197000	12590000	13626000	14648000	20524000	15880000	15202000	24089000	19513000	24552000	18958000	22503000	20149000	22741000	28195000
P04040;B4DWK8	Catalase	CAT	43	79.3	59.755	2	0	498080000	465510000	536650000	400300000	496300000	759530000	649870000	689890000	740970000	637640000	739750000	644830000	642050000	826360000	647740000	822200000	1542400000	1024200000
L5KK29;Q92468;P01112-2;P01116-2;P01116;P01112;P01111	GTPase KRas;GTPase KRas, N-terminally processed;GTPase HRas;GTPase HRas, N-terminally processed;GTPase NRas	c-bas/has;KRAS;HRAS;NRAS	3	7.4	100.67	14	5.8845e-36	19214000	16175000	20740000	24038000	20908000	24162000	28594000	26394000	33751000	27284000	23941000	25649000	27740000	32051000	29272000	26441000	26871000	29083000
P16152;B4DFK7;E9PQ63;A8MTM1	Carbonyl reductase [NADPH] 1	CBR1	14	64.6	30.375	4	0	9945800	9640400	13929000	13086000	9537400	10930000	15948000	15150000	11174000	10969000	14695000	16049000	11260000	13750000	14716000	13338000	14284000	8184500
Q13185	Chromobox protein homolog 3	CBX3	2	22.4	20.811	1	5.8719e-44	76518	104780	56915	82692	53488	87243	42485	77872	82228	74558	62558	77135	58680	57783	55168	62006	62961	61646
Q16773-2;Q16773	Kynurenine--oxoglutarate transaminase 1	CCBL1	3	15.1	42.55	4	1.6959e-09	151610	124000	158460	131160	0	0	0	49828	107640	146460	53059	38509	90680	77688	121170	53327	83827	83984
Q15302;Q05CP8;J7M8C2;Q16204;J7MDF2;L5KE51	Coiled-coil domain-containing protein 6	CCDC6;CCDC6-RETc;CCDC6-RETa	2	14.4	13.556	6	0.00017172	91803	68006	98643	60229	89739	44752	27563	44191	73039	75254	38393	28265	52998	53373	43937	28260	0	0
Q8NEV0;O14618	Copper chaperone for superoxide dismutase	CCS	8	43.8	29.026	3	1.3484e-122	9105000	11541000	9935100	11834000	8957600	9645800	13679000	14724000	12507000	15241000	14762000	14586000	15084000	15529000	15680000	17904000	13205000	20883000
P78371;F5GWF6;F8VQ14;B7Z4R3	T-complex protein 1 subunit beta	CCT2	26	67.3	57.488	4	1.3091e-289	11049000	7497900	7148000	11992000	7322400	6910300	4405300	9375100	7230200	15905000	8879400	9152800	12359000	11750000	15823000	11657000	9168700	10673000
Q5SZY0;B3KX11;P49368;P49368-2;Q2TU64	T-complex protein 1 subunit gamma	CCT3	31	69.3	57.971	11	6.7005e-259	9031900	8846400	6260100	12758000	7775500	6136400	5638200	10678000	9008100	18517000	11186000	10152000	15945000	12856000	15854000	15947000	8562600	8597200
P50991;P50991-2;A8K3C3;B7Z2Z8	T-complex protein 1 subunit delta	CCT4	22	50.6	57.924	4	3.1817e-247	7421800	9010300	5745100	11242000	7106900	6960700	4906400	10018000	8695800	19202000	9459800	9871600	13304000	11985000	15366000	14370000	9819400	10375000
Q59ET3;P40227;B2R9K8;B4DPJ8;P40227-2;A1JUI8;B4DN39	T-complex protein 1 subunit zeta	CCT6A	20	56	57.761	10	0	12020000	8073800	7752300	11412000	8326700	6391700	5452900	9758900	8949400	16348000	11378000	9251500	13679000	11579000	15179000	13152000	9354700	10675000
Q99832;Q53HV2;Q6IBT3;G7NAC2;B8ZZC9;F5GZK5;Q99832-4;B7Z7I4;B7Z1C9;Q99832-2	T-complex protein 1 subunit eta	CCT7;EGK_05444	26	66.7	59.366	11	0	5900200	5694800	4766900	8356300	4696500	5228500	3063200	6754000	5188200	10697000	6088600	5825700	8688300	7916700	10294000	8930700	6600000	7211800
G5E9B2;P50990;B4DEM7;Q53HU0;B4DQH4	T-complex protein 1 subunit theta	CCT8	37	74.8	59.478	7	0	21554000	16937000	14389000	24858000	15643000	16830000	13468000	18724000	15226000	31747000	19266000	17056000	26098000	22338000	30188000	26236000	25353000	20419000
Q9Y5K6	CD2-associated protein	CD2AP	14	30	71.45	1	3.3207e-47	2147800	1818600	1988100	2193900	1308900	978580	1314600	1778100	923980	756940	1640200	1333600	812280	1169700	740620	751730	590440	655040
Q16543;Q6FG59;K7EQA9;K7EKQ2	Hsp90 co-chaperone Cdc37	CDC37	7	23.8	44.468	7	6.2666e-139	3686800	2998100	3743700	3027500	3650000	2662100	1925800	1652900	2248600	2473800	2356600	2058700	2317600	1842200	1712600	1901800	1895800	2347900
P60953;G3WV71;2MF83;B4E1U9;F2Z5W2;E7ETU3;B7ZAY4;B4DMH5	Cell division control protein 42 homolog	CDC42	8	58.6	21.258	18	3.445e-98	2017600	2737800	1831700	3803100	1942100	2608600	2864100	2722500	2395000	2931200	2533100	2769700	2967800	2621900	3274900	2960700	2505900	2011300
G1S738;P24941;UPI0002AF51A6;UPI0002AF51D3;G3V5T9;E7ESI2;B4DDL9;UPI0002AF51B6;UPI0002AF517E;UPI0002AF5188;UPI0002AF517F;UPI0002AF51BC	Cyclin-dependent kinase 2	CDK2	7	34.8	30.035	55	7.0205e-40	335870	287190	342420	463290	463770	417850	580760	546130	488940	657570	651090	674830	699920	920960	1165700	894500	442410	1014100
Q00534	Cyclin-dependent kinase 6	CDK6	2	12.6	36.938	2	3.2617e-08	107480	73957	125650	120750	70763	105200	0	82589	115440	125210	107160	0	155410	140340	136070	93467	125850	118990
P23528;G3V1A4;E9PK25;Q5E9F7;F6RBB3;F7GZR9	Cofilin-1	CFL1	15	73.5	18.502	6	0	32887000	47857000	34536000	40244000	40683000	49202000	35449000	44037000	54525000	46717000	43966000	46774000	42105000	45696000	46767000	50546000	42199000	52718000
0YI46;Q9BY43;E9PQI5;E9PQ80;E9PSI1;B7Z6C9;0YI89	Charged multivesicular body protein 4a	CHMP4A;TM9SF1	4	22.9	23.03	7	3.4561e-41	247460	217920	369800	211150	369240	217100	302880	241140	226360	411400	315780	221700	299580	260460	244760	261840	276140	178930
Q9UHD1;Q9UHD1-2;E9PPQ5	Cysteine and histidine-rich domain-containing protein 1	CHORDC1	14	58.4	37.489	8	1.4305e-92	2378800	2278400	2162300	2147600	2173000	1740800	1987200	1793500	1793300	1803100	1772300	1414300	1464100	1396400	1260300	1230300	1283600	1370800
B4DRZ6;O76071;B2RDJ6	Probable cytosolic iron-sulfur protein assembly protein CIAO1	CIAO1	3	13.9	33.753	3	2.7437e-26	407880	342310	526940	452380	368630	352330	500700	367780	399140	383790	443040	358970	538560	407080	458270	462850	475770	345960
3BV90;Q6FI81;3BUG4;B4DHB9;3BT65;Q6FI81-3;3BPG7	Anamorsin	CIAPIN1	6	37.8	26.446	7	3.2023e-19	429190	304980	417660	359620	341540	283590	316350	301540	270520	309900	364960	251410	331170	221800	265340	259010	262400	269710
Q53FB0;O00299	Chloride intracellular channel protein 1	CLIC1	14	73.4	27.015	2	0	8253400	8808300	9446600	9149000	9475400	11522000	10268000	9832300	9789600	10251000	8304800	9759100	9638300	11933000	8520200	10181000	14857000	12340000
O15247;A6PVS0	Chloride intracellular channel protein 2	CLIC2	12	66	28.356	3	4.7976e-122	2219400	2373900	2093100	2249600	1884500	1905400	999740	879230	1591200	1796300	1211400	1203800	1147300	943570	768470	903220	777830	802020
B4DWC4;Q9Y696;Q9NVF8;B3KTR3	Chloride intracellular channel protein 4	CLIC4	4	22.9	27.818	4	5.6729e-11	222580	226910	156620	117860	163520	131730	246900	231630	198150	232930	170520	210040	414570	265920	327960	222060	326340	231090
Q00610-2;Q00610	Clathrin heavy chain 1	CLTC	81	61.5	187.89	16	0	19437000	26998000	20512000	16231000	46766000	59855000	19910000	18361000	54687000	44224000	23140000	22644000	30279000	49397000	21953000	36624000	45364000	28204000
Q96DG6;B2RD36	Carboxymethylenebutenolidase homolog	CMBL	9	44.9	28.048	2	1.4932e-157	1410600	1396000	3375900	2965300	1162400	1188000	2631900	2312200	1411400	1569300	4293800	4872800	2073300	3315300	2282300	2583000	4264300	4287800
P30085;B4DDL4;Q5T0D3;Q5T0D2;E9PGI8;B4DPU7	UMP-CMP kinase	CMPK1	13	61.7	22.222	7	0	3759400	4905900	4704500	5050700	5166300	5488700	3746000	4043800	4376900	4339900	5631900	4917400	5409500	3976800	3856800	6212400	5155700	7127500
Q5EBM0;Q5EBM0-3;Q5EBM0-2	UMP-CMP kinase 2, mitochondrial	CMPK2	14	46.5	49.447	4	6.3717e-75	1159900	1600100	1094300	851740	935110	777240	779000	607110	775500	680680	548260	444470	587200	407030	508100	417170	234520	438490
Q96KP4;B4DV28;Q96KP4-2;F7EW18;B4DPF1	Cytosolic non-specific dipeptidase	CNDP2	19	60.8	52.878	10	1.0007e-106	3981000	3486700	5014600	4192800	4404800	4222700	1392100	1300200	1643100	1639000	2360400	1994200	957230	1777800	335070	1170500	4392200	5263500
Q96F85;Q96F85-2;B8ZZB8	CB1 cannabinoid receptor-interacting protein 1	CNRIP1	7	66.5	18.648	3	8.9758e-127	2173900	2308000	4214600	3698400	2828800	2496500	3521500	3747100	4088200	4460700	3344000	3371700	4909100	7243500	6073700	5983400	6291000	8027000
Q13057;2QD24	Bifunctional coenzyme A synthase;Phosphopantetheine adenylyltransferase;Dephospho-CoA kinase	COASY	17	51.4	62.328	4	1.9126e-171	2137900	2974400	3318400	5748100	2683300	6544500	3415500	4468600	4481700	6066500	3267900	3875800	4547200	4777300	6055800	5142000	7057600	6917200
Q9BWC7;P21964-2;P21964;B8XPJ8;F8WBW9;E7EUU8	Catechol O-methyltransferase	COMT	2	20.9	20.045	6	2.0231e-06	0	71631	37261	69732	53057	57124	0	25787	95635	82834	48624	59503	35432	23140	87612	98346	48777	62590
E9PP73;P53618;G3S1L5	Coatomer subunit beta	COPB1	3	8.6	55.537	3	3.9467e-06	66968	89890	40983	53119	103150	55219	52478	54419	48457	42630	67258	49947	55251	38456	46586	53621	0	32698
P35606;0Y938	Coatomer subunit beta	COPB2	2	5.5	102.49	2	1.3171e-07	49880	66748	27079	71996	76386	52836	0	36364	58536	59565	47042	0	42412	0	90050	37065	0	0
Q9Y678;Q9NUP3;B3KW21;B3KND4;Q2NLA0;Q9H9B7;Q9UBF2;I3K0F6	Coatomer subunit gamma-1;Coatomer subunit gamma;Coatomer subunit gamma-2	COPG1;COPG2	2	3.2	97.717	8	1.2951e-05	189740	175840	163670	143820	219050	161250	166730	163520	100700	107290	153720	135560	135190	125160	154880	74685	110990	111620
P61201;B2R6N0;Q53HJ0;B4DIH5;G3PX40	COP9 signalosome complex subunit 2	COPS2	16	48.5	51.596	5	0	4519100	3580000	4148200	3798900	4649500	3293900	4636200	4282900	3766500	3740300	5036500	4267400	5224100	4921600	4425900	4817300	3604200	3996600
Q9UNS2;B4DN01;7C3P9	COP9 signalosome complex subunit 3	COPS3	15	56	47.873	9	1.9786e-145	1893100	1750700	1717200	2296700	1813300	1984900	1966600	2046400	1718600	1805800	2215700	2260500	2352000	2426300	2280100	2370700	1815200	1721600
Q9BT78;Q53FV3;B3KM48;D6RAX7;D6RFN0;B3KST5;D6RD63	COP9 signalosome complex subunit 4	COPS4	16	55.2	46.268	8	0	4143900	4031400	4141500	4462500	4070300	3760900	5059500	4464800	3870800	3872700	5505200	4682000	5152300	5430900	5017400	5578800	4133500	4260400
Q92905;Q59GH5	COP9 signalosome complex subunit 5	COPS5	11	49.4	37.578	7	1.7378e-219	3261800	2711900	3064100	3182100	3199000	3161900	3654700	3393000	2470200	2661900	3858000	3426000	3514100	4119200	3502600	3886300	3413300	3039500
B2R514;E7EM64;Q7L5N1	COP9 signalosome complex subunit 6	COPS6	13	66	33.575	5	1.2432e-141	4713400	4194200	4649700	5058400	4567400	4217800	5327600	5417900	4110000	4727000	5221700	5052100	5850700	5984400	5566400	5801700	4632100	5085500
Q9UBW8;Q567U8;F5H248;K9ISI5;F5H7D4	COP9 signalosome complex subunit 7a	COPS7A	5	26.9	30.276	10	9.043e-132	725370	562730	569260	771560	612580	639000	797260	734940	627110	643210	795440	619290	802630	740960	728680	876200	779370	760720
Q9H9Q2;J3KQ34;Q53GQ2;B3KW51;Q9H9Q2-3;J3KQ41;B3KV02;J3QT73	COP9 signalosome complex subunit 7b	COPS7B	8	45.8	29.622	15	3.7872e-263	916920	988480	931170	1081900	980360	955180	1135300	1104200	957900	869540	1280600	1121100	1236900	1444300	1332100	1173500	947390	1086400
E9PGT6;Q99627;B2R8N1;B8ZZP3;7C3S9;B4DFF9	COP9 signalosome complex subunit 8	COPS8	6	74	19.344	6	4.0283e-157	1510700	1661500	1756200	1895200	1615600	1969600	1798400	1816300	1737200	1787600	2106900	2161600	2374000	2299800	2247600	2348800	2118600	2174400
P31146;3BRY3	Coronin-1A	CORO1A	9	29.1	51.026	6	8.571e-85	0	374040	0	189760	778000	0	0	0	1417800	1642800	0	230010	78937	0	0	0	0	284450
Q9ULV4;Q53G58;B3KN06;Q59EA2;F8W1H8;F8VUX3;F8VVB7;B4DMH3	Coronin-1C;Coronin	CORO1C	2	8.4	53.248	8	6.5942e-07	89483	90114	94475	59712	130390	49562	31396	0	55391	64787	0	19812	0	0	0	0	0	56666
B4DFD6;P57737;P57737-3;P57737-2;B4DKU9;K7DT52;B3KUH7	Coronin;Coronin-7	CORO7	17	35.8	98.55	17	3.9551e-117	3293100	2936000	3549600	3329500	1865800	1517100	1674100	1686000	3111300	2910800	1841300	2075100	2842500	3449000	3859200	2233800	1336000	2408200
Q14019;3BT58	Coactosin-like protein	COTL1	2	30.3	15.945	2	2.1356e-12	0	0	0	54912	64716	59374	0	0	121650	113090	25579	37157	41242	0	43533	0	39488	0
F2Z2V0;Q99829;A6PVH9;E7ENH5;Q59EI4;E7EV27	Copine-1	CPNE1	13	32.6	58.634	7	3.9963e-211	972490	1521400	1471800	2884600	3001000	6959200	3185500	3081400	1551100	2501100	1815100	2192900	2145800	1309200	4729000	4023100	5868500	5395400
O75131;G3R2D1;Q05DL8	Copine-3	CPNE3	11	25.9	60.13	21	4.5507e-69	892620	1123600	1000200	1878300	1226100	2442100	1486300	1342400	1340500	2123200	1198200	1552900	1407500	1579000	2006200	2131200	2780600	2854600
P36551	Coproporphyrinogen-III oxidase, mitochondrial	CPOX	3	8.1	50.151	3	2.3921e-06	155630	210940	101190	121540	112650	115510	92671	124680	66358	105120	103020	95800	122030	100710	128940	85108	124060	73839
Q9BRF8;Q9BRF8-2	Calcineurin-like phosphoesterase domain-containing protein 1	CPPED1	13	69.7	35.548	4	1.0824e-179	4108300	4639700	5844000	6151800	3803900	5012400	2881000	2972000	2313400	2455400	2338800	2683000	3621100	3166200	3309600	3412900	4342900	3134100
P46108;P46108-2;I3L297	Adapter molecule crk	CRK	6	28.9	33.83	3	4.5214e-131	326880	544210	515850	670190	416920	571700	489580	560420	575820	520060	613220	631600	595420	670010	733080	681470	684400	718330
P46109	Crk-like protein	CRKL	9	42.6	33.777	1	1.2045e-47	630440	380420	781100	454430	480910	506350	330230	472740	589760	506250	378500	461660	395660	654800	491340	476500	788390	623150
Q8IUI8	Cytokine receptor-like factor 3	CRLF3	15	59.7	49.765	2	0	8650000	6957400	12138000	9360700	9165600	7642300	9960400	9289100	5758600	5164800	7732700	7224900	8260400	5799000	6976400	6883500	8536400	10271000
B1AKD8;Q5TZA2;A1L0S9;A1L0S8;Q5TZA2-2	Rootletin	CROCC	2	1.3	214.56	5	0.00030861	567380	287390	433460	215940	286830	220660	313730	220900	277700	199320	273750	203940	213730	162790	103060	141390	156480	144340
A6NN60;Q08257	Quinone oxidoreductase	CRYZ	5	29.8	31.528	3	5.6879e-12	106900	102060	148150	129220	235900	237220	0	32296	190170	157660	314700	426120	129960	226260	0	122840	120860	191830
P55060-3;P55060;F8W904;A3RLL6;B4DM31;B4DUC5;B4DM67;B4DPS6	Exportin-2	CSE1L;CSE1L-2	39	55.4	107.78	10	0	4530400	4307900	6150600	4009300	6157000	5635300	5847600	5851400	8146600	7607300	6164900	7720800	6212900	7761200	8819600	8087000	4773700	8032900
P48729;P67827;F1PUU0;Q05DL3;Q6PJ06;E7ETM0;Q8N752;0Y9X2	Casein kinase I isoform alpha;Casein kinase I isoform alpha-like	CSNK1A1;CSNK1A1L	8	30.9	38.914	10	4.4768e-206	721330	560780	657970	704290	907730	770880	748840	881060	574270	697530	1116000	972030	795340	1190100	816640	1136400	656010	811460
Q2I0Y7;E7EU96;P68400;B5BUH5;Q5U5J2;B2R6D7;UPI00001F9D63;Q8NEV1	Casein kinase II subunit alpha;Casein kinase II subunit alpha 3	CSNK2A1;CSNK2A3	7	28.6	45.28	8	2.1828e-77	1486900	1526500	1162100	948550	1788500	1618200	833450	954130	1096300	1199800	887510	680310	916290	962140	973800	784910	734310	635930
P19784;3BSA1	Casein kinase II subunit alpha	CSNK2A2	3	12	41.213	2	8.53e-15	157390	146610	143460	127830	212720	231620	87173	93075	138160	168490	91418	60704	126360	110230	103620	107160	116600	94737
P67870;Q5SRQ6;Q5SRQ3	Casein kinase II subunit beta	CSNK2B	4	25.1	24.942	4	3.5362e-17	194430	310200	231500	168960	228970	232220	125340	112530	237480	313570	88770	77223	206700	127330	143670	130540	116120	109170
P04080	Cystatin-B	CSTB	4	70.4	11.139	1	1.2977e-89	5415000	8228000	3746800	5164000	4837200	9560800	4986200	7973500	4974100	4275400	5528300	5546700	2665800	1043100	5584600	4229400	3661900	6113900
P17812;B4DMB5	CTP synthase 1	CTPS1	23	51.3	66.69	3	8.5213e-164	3966900	5153800	3117500	4905000	4731000	4363700	3668500	5618200	3730500	4171700	3851800	4245100	3821300	2643100	4881500	5618900	2492700	3132900
Q9NRF8	CTP synthase 2	CTPS2	15	38.2	65.677	2	1.1294e-86	628190	933660	739650	1172800	953050	1245400	1094600	1461300	1103300	1380100	1362000	1653900	1778500	1738700	2077600	1964300	1633300	1807900
Q13616;B4DLA3	Cullin-1	CUL1	37	53.9	89.677	3	0	7442400	4719700	9364300	7380300	7640100	7494700	9709100	8643100	7055700	6807000	9801200	9777500	7873500	8774900	7601900	8604800	8527700	8255000
Q13617;Q13617-2;Q5T2B5;Q5T2B7;B7Z1Y1	Cullin-2	CUL2	32	52.8	86.982	6	1.6417e-185	10684000	8861100	13151000	11545000	12109000	13692000	15852000	15348000	12354000	11317000	13306000	17653000	11783000	13838000	13602000	14432000	11191000	13175000
G1RF91;Q13618;Q9JLV5;F6XPF9;B7Z600	Cullin-3	CUL3;Cul3	33	53.4	86.465	7	0	8578300	5785800	8310500	7508400	9593100	8523400	11621000	10121000	8606300	7808100	10253000	11729000	7827100	9347600	9868100	9118000	6432500	9331700
Q13619;B2RBV7	Cullin-4A	CUL4A	39	55.3	87.679	6	1.7169e-176	6318800	4534800	4444400	3538500	4230900	3127500	5397100	5370800	4725400	3941100	6123100	5762800	5240500	6070600	5599500	5147700	5322200	4856000
Q93034;L5KKP9	Cullin-5	CUL5	25	39	90.954	4	1.4185e-187	2605400	1926100	3306000	2906200	2694200	2596900	4062500	3320700	3193200	2639700	3922200	4063300	3408400	3609900	3658500	3283800	3300800	3517800
O60888-3;O60888;O60888-2;C9IZG4	Protein CutA	CUTA	3	37.8	16.832	5	1.2341e-140	688570	1395300	807770	1709900	980990	1795400	717710	1230800	1253200	1575600	1293800	1615000	1613300	1505000	1731700	1379900	974290	1669700
P00167-2;Q59F44;P00167;P00167-3	Cytochrome b5	CYB5A	5	67.3	11.268	5	4.3597e-12	476060	371210	439330	413860	557990	566120	356260	586270	532950	623530	606380	619540	602390	592470	632190	385310	460640	637080
P00387;P00387-3;Q6ZVI6	NADH-cytochrome b5 reductase 3;NADH-cytochrome b5 reductase 3 membrane-bound form;NADH-cytochrome b5 reductase 3 soluble form	CYB5R3	14	64.5	34.234	4	1.211e-126	1127100	873270	2017400	1733100	1394300	1390600	3235600	2619000	1096800	1061800	3405500	3597800	3636100	3518900	3452500	2773300	5921200	4945900
I0FWE8;Q15438;2NUW9;K7ERV8;B4DLA7;Q15795;B7Z2V9;B7Z1T4;Q76MY7;O08967;B2R9C3;2PLF5;Q99418;O43739;J3KQA6;G5AVF3	Cytohesin-1;Cytohesin-3;Cytohesin-2	CYTH1;PSCD2L;CYTH3;Cyth3;CYTH2	2	8.1	46.355	16	2.7136e-06	81105	77087	96203	97131	63801	98400	107890	121150	86386	108080	85900	81992	140420	103030	103660	85983	117680	122900
Q3LXA3;0YCY6;Q2L9C1	Bifunctional ATP-dependent dihydroxyacetone kinase/FAD-AMP lyase (cyclizing);ATP-dependent dihydroxyacetone kinase;FAD-AMP lyase (cyclizing)	DAK	24	63.8	58.946	7	0	4629400	5954700	5144700	9111500	5580600	11883000	9526200	8396400	6565900	10144000	7215000	9315700	4455300	8674700	13749000	13951000	18578000	14196000
P14868	Aspartate--tRNA ligase, cytoplasmic	DARS	26	59.1	57.136	3	1.2304e-164	2843400	2748100	4260200	4942700	3605900	5636100	2633000	3234900	3810600	5900800	3306900	3151900	3721700	4641100	4722500	4878600	10291000	6985300
K7EQ02;K7ET58;K6ZXQ2;Q96EP5;K7EJ88;Q5IRN2	DAZ-associated protein 1	DAZAP1;DAZAP1/MEF2D fusion	3	20.9	24.805	7	1.7002e-15	299890	248000	283760	255860	317210	245350	306700	249000	265920	351780	463320	416640	315920	406380	390050	480260	164290	182370
Q9UJU6;0Y5J4;B4DDU5;B4DKZ4	Drebrin-like protein	DBNL	14	45.6	48.207	14	0	2128200	2067700	2049900	3365900	2648500	2698300	2145000	2051700	2107600	3201500	2077700	1986500	1988000	2374500	2242500	2890500	3582500	3081200
Q8TEB1;2Q816;G1RZ10;A8K9T2;B4DKW4;Q8TEB1-3;Q59GN6	DDB1- and CUL4-associated factor 11	DCAF11	14	37.4	61.669	14	8.2195e-63	971170	1342400	808250	1144200	569260	787360	1077800	1187500	684480	935940	1100900	1055900	1295400	939120	1590600	1567400	1823000	1114600
Q58WW2;Q58WW2-4;Q58WW2-3;Q9P0U0	DDB1- and CUL4-associated factor 6	DCAF6;IQWD1	14	22.1	96.291	5	1.0598e-53	1031300	673060	914020	619210	674260	431360	687900	917510	723590	774100	1154200	951610	970330	889980	685000	755980	900600	618700
B7Z8C9;Q5TAQ9;B7Z2P6;Q5TAQ9-2;F7DQC9	DDB1- and CUL4-associated factor 8	DCAF8;LOC719645	2	5.7	64.867	5	0.0001199	17954	69581	0	0	24929	0	0	0	30119	18388	0	0	0	31697	17976	0	0	0
E9PGE1;E7EX90;A8MY36;Q14203;G5E9H4;Q6MZZ3;Q14203-2;Q6IQ37;L5L456;F7H671;F1SNT8;Q6AWB1;Q6AWB3	Dynactin subunit 1	DCTN1;DKFZp686I0746;DKFZp686E0752;DKFZp686E191	47	51	138.75	18	0	8563400	7808100	9036600	7086500	8744300	7513500	7077100	7130700	9977800	7760000	7860300	7865400	4621300	4764900	4605100	6199400	3399000	3533600
Q13561;Q13561-3;Q53H88;Q13561-2;F5H2S7;F5H223;F8WAG8;B3KTX4;0YI98;F8W1I6;F8VW18	Dynactin subunit 2	DCTN2	12	39.4	44.23	16	2.9981e-301	3090300	2754400	2756900	3217700	3201300	2760000	2212200	2176000	3395500	3148000	2523300	2406700	1639100	1489200	1686700	2430900	1510500	1428100
UPI00004700B1;O75935-3;Q8NB28;O75935-2;O75935	Dynactin subunit 3	DCTN3	2	19.2	11.882	5	1.8942e-05	194340	197610	200590	160440	190030	178770	137440	153080	287900	185210	175430	150450	93842	123140	143920	163100	86583	78633
Q9UJW0;Q9UJW0-3	Dynactin subunit 4	DCTN4	9	36.7	52.337	6	1.0558e-66	607490	841020	525320	1403600	668520	1278600	638360	738790	878610	1242100	587880	654990	491060	554350	610920	1021700	698190	689070
Q96GG9;F7CQH6;B4DM76	DCN1-like protein 1	DCUN1D1	13	64.5	30.124	7	0	4527000	4387800	5159500	4943900	3924100	4111400	4470500	4334600	3986400	4146400	4178200	4149700	3904000	4054600	4126200	4407100	4781900	4555100
Q7Z4W1;J3KS22;J3QS36;J3QL34;J3KRZ4;J3KSZ5	L-xylulose reductase	DCXR	14	82.4	25.913	8	5.305e-146	3218500	3512800	2529800	3432900	2849900	2387100	4520900	4574100	3861400	4053700	4651400	5675800	5280100	6651000	7194300	5512600	3595000	5445000
Q16531;E2R9E3;G3QN74;F5GY55;B7Z2A1;B4DSA8;F7E2C5	DNA damage-binding protein 1	DDB1	49	43.5	126.97	14	0	18403000	16745000	17207000	12095000	13459000	13034000	19576000	18908000	15102000	13578000	23792000	22936000	19681000	20667000	20604000	20404000	24854000	20387000
Q5TDH0;Q5TDH0-3;G1R7V1	Protein DDI1 homolog 2	DDI2	16	55.6	44.522	6	0	25514000	15821000	25677000	20315000	26386000	19897000	31223000	33809000	24175000	27786000	40782000	38452000	36096000	38953000	34004000	35393000	40438000	34038000
P30046;B7Z522;B4DJQ7;A6NHG4;B5MC82;B4E259	D-dopachrome decarboxylase;D-dopachrome decarboxylase-like protein	DDT;DDTL	9	86.4	12.712	7	6.1979e-187	10465000	11493000	11418000	15329000	10023000	17723000	11127000	14938000	12769000	15149000	16773000	21398000	14479000	17201000	17085000	14719000	17190000	19419000
F1T0B3;Q92499;B4DP70;B4DPN6;Q0IIK5	ATP-dependent RNA helicase DDX1	DDX1	3	8.8	73.915	5	1.317e-10	82836	112060	92447	64847	137850	95162	52349	60231	77076	80436	52607	0	46939	52519	39494	35403	0	55715
G2HJ72;Q92841-2;F6R2W4;B1AHM1;Q92841;3BLZ8;Q59F66;B4DZQ7	Probable ATP-dependent RNA helicase DDX17	DDX17	7	13.4	71.487	17	9.5586e-23	234480	208440	316910	351050	323890	267620	235210	264790	358260	400800	373540	436520	305250	305520	448020	368500	247750	325790
P59666;P59665	Neutrophil defensin 3;HP 3-56;Neutrophil defensin 2;Neutrophil defensin 1;HP 1-56;Neutrophil defensin 2	DEFA3;DEFA1	2	19.1	10.245	2	0.00010505	0	67678	26129	27277	29209	0	12966	0	211080	351340	58902	18477	28764	0	0	0	0	23480
O43583;F8VVL1	Density-regulated protein	DENR	6	38.9	22.092	2	2.595e-110	705500	690750	1050900	858890	520700	669980	704350	687570	693090	668780	722310	666720	669040	860310	742460	510560	709470	642240
Q9Y315;E9PPM8;E9PML7	Putative deoxyribose-phosphate aldolase	DERA	15	64.8	35.23	6	0	3667000	3197300	3794500	3787400	1981800	2015000	3573200	3783500	4047800	4224600	4651900	3934800	4853700	5173600	4424000	4840700	5455200	4140800
G3V4E1;P23743;G3RDT9;2NHM6;0YJH4;Q3ZE25;B4E0C6;F7HL47;L5KW94	Diacylglycerol kinase alpha	DGKA	2	7.5	61.406	9	3.7063e-07	26901	28785	29260	46836	26075	27301	39709	61412	51187	44462	64956	92549	65220	156050	100070	52364	59255	105640
Q6UWP2;F6Y1E5	Dehydrogenase/reductase SDR family member 11	DHRS11	11	58.8	28.308	4	9.0576e-119	1914800	1994000	2351400	1985600	1921700	1961400	2099200	1799600	1565100	1742900	1513700	1695700	1598500	1879500	2016600	1903200	2638700	1933300
Q08211;G3SFU0	ATP-dependent RNA helicase A	DHX9	32	34.6	140.96	5	2.1418e-207	3778200	3241900	2880000	2439000	3573400	2709300	3105500	2975100	3003300	3353800	2837100	2623700	1948500	2665600	2909200	2653900	2033500	2096800
E9PEZ3;Q6URC4;O60610;9KV28;O60610-2;B9ZVX0;E9PHQ0;O60610-3;E7ET75;A0RZB8;E7EMV0	Protein diaphanous homolog 1	DIAPH1	34	34.2	141.06	13	2.7203e-209	4945200	4054300	3585900	4122400	4749500	2843200	3278600	3178600	4056000	3400200	4969400	4819500	4289100	4403900	3248400	3577800	1939400	2894800
Q8IYB7;Q8IYB7-3;Q8IYB7-2;B4DI15;C9JGP4;Q8IYB7-4;Q8IYB7-5	DIS3-like exonuclease 2	DIS3L2	6	9.4	99.278	9	8.6074e-14	257940	196630	255480	188700	239360	169130	288080	243490	234920	200700	248160	271690	262660	293510	219340	212260	218990	233960
Q5JPE4;Q9UBQ0;Q9UBQ0-2;3BLV8;F8VXU5	Vacuolar protein sorting-associated protein 29	DKFZp667O202;VPS29	2	12.2	20.392	5	4.2556e-06	61771	62525	67053	57076	77026	46529	64018	57896	81044	44908	60464	48213	59032	84348	68045	77850	71977	59286
Q7Z664;P02679-2;C9JEU5;P02679;C9JC84	Fibrinogen gamma chain	DKFZp779N0926;FGG	4	14.5	45.092	5	2.8591e-11	25530	50218	0	53268	414200	0	48791	0	0	0	0	0	0	0	0	0	58954	0
Q5CZ96;Q59EE4;D3DN91;O75417;Q96SE4;O75417-2	DNA polymerase theta	DKFZp781A0112;POLQ	2	1.6	240.63	6	0.00072529	100250	139950	89193	148850	83905	105900	98038	106170	96377	125490	121460	123410	115990	93647	100210	118800	53294	80841
O60884	DnaJ homolog subfamily A member 2	DNAJA2	2	14.1	45.745	1	3.3478e-49	101500	128080	86159	148860	179860	75694	159470	0	153710	198240	206540	207730	139160	176020	147530	127270	73320	149980
Q8WW22;Q8WW22-3;F5H170	DnaJ homolog subfamily A member 4	DNAJA4	11	38.8	44.797	8	1.2374e-58	1257200	776040	1792000	1727600	1293300	1102400	2535600	1026200	1458600	2097400	1361500	1332500	1381900	1281400	1669700	1253600	1682400	2079800
Q6FI51;P25685;UPI0002A47667	DnaJ homolog subfamily B member 1	DNAJB1	2	8.2	38.01	3	9.2135e-14	64829	63438	59465	85991	88226	66767	109100	133760	113870	122620	91609	105270	114240	153600	118440	168600	80017	111730
B0CM59;P25686;F7H055;C9JXB9;A8K0R1	DnaJ homolog subfamily B member 2	DNAJB2	5	23.8	30.568	16	1.5172e-74	327160	231530	181930	257930	261350	163940	485350	317070	252060	395210	566590	453070	659030	569500	516870	620970	324350	394750
O75165;A7E2Y5	DnaJ homolog subfamily C member 13	DNAJC13	15	9.6	254.41	6	1.7218e-33	527590	614260	457980	435760	380910	367790	433600	354880	428670	321990	309180	528970	274230	383840	289290	264390	280800	536680
Q8WXX5	DnaJ homolog subfamily C member 9	DNAJC9	6	31.2	29.909	2	2.2041e-214	462190	431030	428890	445070	665520	554440	416870	520210	612660	653340	423340	378940	496190	386460	437560	553580	390590	402330
O00429-5;G8JLD5;F6U0G9;O00429;J3KPI2;O00429-6;D3DUW7;D3DUW6;B4DYR6;B4DGC9;Q32Q67	Dynamin-1-like protein	DNM1L	11	23	79.108	20	2.3617e-94	263790	221940	781310	721910	430270	210140	183720	169390	141580	113510	277640	304720	180290	97644	158030	99930	173190	196470
K7C0T3;K7ESI9;P50570;K6ZVA6;F5H4R9;E9PEQ4;G3H6B2;Q59G96	Dynamin-2	DNM2	24	37.2	97.651	30	9.4279e-151	2270500	1442600	1703600	2202400	3000600	1649400	3235600	2813100	3253900	3221400	3876500	4797700	3809100	4887600	4463900	4329300	2370200	3817300
Q9ULA0;Q53SB6;E7ETB3;B7Z7F0;Q9BSS9;Q9NV55;C9JBE1	Aspartyl aminopeptidase	DNPEP	14	49.3	52.428	10	3.0869e-157	3314200	2765500	3720900	4037200	2592500	4087900	2981700	2332600	2526800	2820600	2074700	1850000	2580500	3027900	2705800	2497600	5644600	4147800
O43598;0Y8X4;K7C762	2-deoxynucleoside 5-phosphate N-hydrolase 1	DNPH1	7	62.1	19.108	3	2.4702e-183	1722300	2701500	2161200	2474800	1896600	2717100	2124800	2004500	4020100	2601200	3325500	3626000	2929300	5395100	4623700	3440800	5338100	5343100
Q9NY33;Q9NY33-4;Q5JPB8;G3V1D3	Dipeptidyl peptidase 3	DPP3;DKFZp686O1117	39	75	82.588	5	0	38002000	35206000	58746000	45565000	31906000	39391000	47155000	44639000	47804000	37020000	50759000	51245000	44025000	45973000	32750000	38166000	62317000	59797000
Q16555;G1S2I9;Q53ET2	Dihydropyrimidinase-related protein 2	DPYSL2	12	33.4	62.293	5	3.2276e-60	190170	248540	448440	630280	234490	264470	287800	274600	410140	540150	387060	432550	604430	469030	492040	769330	962560	705350
A8MZF9;P55039;J3KRL5;J3QR71;J3QRI9;J3QKW7	Developmentally-regulated GTP-binding protein 2	DRG2	3	12	38.129	11	4.2979e-18	194340	234690	162670	173740	215330	183150	80701	122940	130340	179240	60735	61383	51076	50859	85319	88158	38015	58042
Q4W4Y1		DRIP4	44	61.6	96.078	4	0	23921000	15547000	27122000	22046000	30217000	26607000	32589000	26411000	25029000	23508000	29665000	33609000	23839000	25915000	24904000	26504000	18728000	29585000
P60981;F6RFD5;B7Z9M9	Destrin	DSTN	5	42.4	18.506	3	2.7967e-24	206480	361960	238890	308510	199260	284690	172800	174390	264320	278060	194720	225070	174180	192210	219110	208710	213700	251700
P23919;B7ZW70;Q53F55;7BZ20	Thymidylate kinase	DTYMK;LOC727761	12	52.4	23.819	7	6.0363e-47	1136000	1293400	916800	1182500	1092100	714380	1175500	1145600	900400	1364300	1610200	1402900	1428200	1253000	2050600	1994500	1154900	1224500
Q9BVJ7	Dual specificity protein phosphatase 23	DUSP23	2	15.3	16.588	1	0.00073817	67202	43150	72002	42331	73763	40652	50026	56737	23838	0	80864	63007	47106	0	69789	65969	60861	0
Q96FJ2;P63167	Dynein light chain 2, cytoplasmic;Dynein light chain 1, cytoplasmic	DYNLL2;DYNLL1	2	37.1	10.35	2	5.291e-33	646870	1053200	781040	905120	663930	1104600	916200	1056800	1348100	1335300	1143400	1000900	1151500	1292400	1015300	966690	912020	1481400
UPI00001D76EA;Q5VYK3;J3KN16;B3KXF2	Proteasome-associated protein ECM29 homolog	ECM29;KIAA0368	38	28.8	203.99	6	3.5462e-226	2958500	2910700	3155700	2812100	2152900	2691000	3456200	3116000	2463000	1988700	3136600	3210400	3082300	2381200	2623600	2394300	3957500	2752500
Q6IPT9;Q6IPN6;Q5VTE0;Q53HR5;Q53HQ7;Q53HM9;Q53GE9;Q53G85;P68104;A8K9C4;Q96RE1;Q6IQ15;B4DNE0;B4DV42;Q9H2I7;Q53HR1;Q9NZS6;Q53G89;Q96CD8;B4E2C5;Q16577	Elongation factor 1-alpha;Putative elongation factor 1-alpha-like 3;Elongation factor 1-alpha 1	EEF1A1;EEF1A1P5;EEF1A1L14;PTI-1	13	47	50.184	29	5.4862e-68	3952000	6267700	1664200	1222400	2850200	910920	548830	876940	2520400	2747200	820960	572770	1519900	930280	672420	890880	272880	745070
P24534;F8WF65;F2Z2G2;A4D1M6	Elongation factor 1-beta	EEF1B2;LOC392793	2	14.7	24.763	4	4.4616e-07	35602	222610	0	0	58902	53399	0	0	51484	64246	0	0	28992	0	0	0	0	0
P29692;D3DWK1;B2RAR6;Q71RH4;Q9H7G6;E9PIZ1;0YE72;0YCK7;E9PQZ1;P29692-4	Elongation factor 1-delta	EEF1D	6	35.6	31.121	11	3.5244e-26	232290	929270	0	0	453170	293080	0	0	632140	867090	0	0	101350	120600	0	109810	0	0
P26641	Elongation factor 1-gamma	EEF1G	11	37.5	50.118	4	2.2251e-47	672290	2215400	219490	165890	1315900	1009200	172970	225780	2135300	1705100	228810	214940	324690	338200	122870	265860	118160	188180
P13639;B4DPU3;Q6PK56	Elongation factor 2	EEF2	37	55.5	95.337	16	0	14794000	23889000	7199900	5568200	16217000	11444000	6943800	8065100	7589900	6374100	6497900	7324500	8746000	6364300	12763000	7257000	4098900	5287600
Q8N3D4	EH domain-binding protein 1-like protein 1	EHBP1L1	12	13.1	161.85	4	1.0022e-26	241320	215620	313970	228980	327030	211410	323110	339760	311650	264860	459280	427740	419870	427260	320160	420120	285870	279190
B4DMV9;B4DR44;Q9H4M9;B4DTR4;B4DZH9;C9J2Z4	EH domain-containing protein 1	EHD1	13	35.2	53.768	7	2.9172e-55	673650	584470	372220	967580	727410	848780	735170	697530	595320	980610	694460	729100	644760	901930	1129200	1431900	932490	1156800
P47813;O14602;UPI00004A2E1F;A6NJH9	Eukaryotic translation initiation factor 1A, X-chromosomal;Eukaryotic translation initiation factor 1A, Y-chromosomal	EIF1AX;EIF1AY	4	29.2	16.46	4	3.5558e-64	215060	260810	261440	353100	673130	804250	442850	435400	499140	551540	280500	273350	584930	286320	272820	523480	523000	633720
J3KMX9;Q14232;0YGG4;F5H0D0;B4DGX0	Translation initiation factor eIF-2B subunit alpha	EIF2B1	2	12.2	33.538	5	4.1949e-07	122910	99030	102760	127330	83558	96038	85151	77710	111400	84944	74474	102890	86098	83390	0	85680	76264	97765
P49770;0YJJ8;G3V5E5;Q9BPX4	Translation initiation factor eIF-2B subunit beta	EIF2B2	2	8.5	38.989	4	9.4124e-10	66138	62893	71384	57948	55264	31094	35575	38501	72029	53748	47268	37020	68994	74781	47737	47371	33012	54032
E9PC74;Q13144	Translation initiation factor eIF-2B subunit epsilon	EIF2B5	3	7	78.346	3	2.4238e-08	77111	142970	79585	71311	82916	0	50135	82451	121550	51269	76532	52337	96059	118100	73602	65966	40854	71285
Q9UKV8;Q9UKV8-2;F7H341;A4FVC0	Protein argonaute-2	EIF2C2	28	45.1	97.207	14	5.8071e-137	6473600	3236900	4136600	3519700	2655300	2477800	3392900	3642800	7028300	4228200	3255500	2894500	9087000	4735300	2819200	3080000	2957000	2813100
P05198;0YJS4	Eukaryotic translation initiation factor 2 subunit 1	EIF2S1	17	54.9	36.112	3	2.2892e-245	4320700	4228900	4425800	4505700	3979100	2916400	2447300	2602700	2696700	3322200	2604100	1971700	2647300	1893900	2683500	2305100	1770800	1255400
P20042;B5BU01	Eukaryotic translation initiation factor 2 subunit 2	EIF2S2	9	28.8	38.388	4	1.5277e-80	1572100	1513600	1314800	1635600	1275000	1280200	919040	969990	873030	868850	950740	794570	1037800	703630	1001300	1015100	1478900	926470
P41091;A8K2Y2;Q53HK3;B2R5N2;Q2VIR3;Q2VIR3-2;F8W810	Eukaryotic translation initiation factor 2 subunit 3;Putative eukaryotic translation initiation factor 2 subunit 3-like protein	EIF2S3;EIF2S3L	18	53	51.109	8	4.0016e-227	4978000	5446700	4588600	6400100	4933000	4122700	3140700	3000000	3563500	3634500	3176100	2543700	3086200	2421400	3650100	2504700	3431200	3040500
Q05BS0;Q6P1R0;Q3B770;Q7Z5T5;B4DYS1;Q24JU4;Q14152;J9R021	Eukaryotic translation initiation factor 3 subunit A	EIF3A;eIF3a	4	9.6	74.666	8	4.7418e-11	59379	315450	25931	34590	52259	37056	20809	19576	67289	38711	23710	0	61952	24784	0	0	0	0
P55884;P55884-2;A4D210;B4DV79;B4DXN6;Q96G38	Eukaryotic translation initiation factor 3 subunit B	EIF3B;EIF3S9	12	27.3	92.48	8	8.6731e-32	450570	1046700	242590	239210	378830	203670	91776	88556	280510	261400	136940	107320	355150	145900	112490	116880	0	89851
B4DRU0;B4DVU3;B4DDN4;B4DVQ5;B4E1D5;3BRV0;Q99613;A1KYQ7;L5KJJ2;B4E2Z6;B5ME19	Eukaryotic translation initiation factor 3 subunit C	EIF3C;EIF3CL	5	8.4	84.966	12	1.8304e-11	21880	226530	26447	0	88958	0	0	0	68977	10869	0	0	0	35367	0	0	0	14578
B4DMT5;O00303;0YDT6;B4DEW9	Eukaryotic translation initiation factor 3 subunit F	EIF3F	4	20.2	33.24	5	2.3334e-19	178140	369100	29936	93779	160900	131010	52474	44987	120560	125860	90323	61870	127530	74772	103240	70837	10314	131920
O75822;B4DUI3;F5H425	Eukaryotic translation initiation factor 3 subunit J	EIF3J	6	24.4	29.062	5	2.1123e-56	1442800	1878600	1505200	1475700	1553900	1145700	824300	934270	1236300	2182200	964640	536250	1296800	920890	1091800	697460	451600	634790
Q8N7H0;B0QY90;Q9Y262-2;J3KN35;B4DQF6;Q9Y262;B3KPB9;Q7Z5X3	Eukaryotic translation initiation factor 3 subunit L	EIF3L	2	8.8	35.243	8	4.4518e-08	38476	129270	19496	33905	41882	0	0	0	21071	37936	0	0	42819	0	0	18895	0	0
Q7L2H7;F6QDK1;G1SLW8;0YCQ8;B4E2Q4	Eukaryotic translation initiation factor 3 subunit M	EIF3M	3	19.5	42.502	8	1.5051e-11	98420	156330	45185	43273	69136	48671	37849	45388	61194	59479	42864	33660	73215	45078	65866	52171	33886	48296
P29562;P60842;A8K7F6;A8K088;J3KT12;P60842-2;J3QS69;J3QL43;J3KSZ0	Eukaryotic initiation factor 4A-I	EIF4A1	22	59.5	45.291	20	0	21376000	20724000	19872000	17776000	31523000	25885000	22197000	18448000	19097000	18426000	17941000	19059000	11099000	11567000	12590000	11798000	5217000	9186100
Q14240;G1L2C1;Q4R4Y9;E7EQG2;Q9NZE6;B4DJX6	Eukaryotic initiation factor 4A-II	EIF4A2	9	59.7	46.402	11	3.9652e-263	1206200	1042200	862280	734970	1468700	1236500	1566000	1169100	1399700	1237300	1930400	1713900	1329200	1792600	1794600	1654200	955500	1493300
P38919	Eukaryotic initiation factor 4A-III	EIF4A3	2	10.5	46.871	1	3.2142e-21	86244	84914	96587	85473	122030	97228	89197	70859	79098	104370	93951	79281	88431	69826	113970	87556	29928	37706
B4DEP6;P23588;E7EX17;B4DRM3;B4DS13;F8VSC7;F8VP89;F8W0K0;F8VX11	Eukaryotic translation initiation factor 4B	EIF4B	14	34.8	66.127	14	5.5774e-219	1800900	2194200	2396700	1785100	1583000	1388100	651740	1223000	1509300	1090800	1269500	1423100	2368900	2364900	1330700	873460	2087500	2510700
P06730;Q32Q75;P06730-3;D6RBW1;B7Z2T1;0Y8J7	Eukaryotic translation initiation factor 4E	EIF4E	9	54.8	25.097	9	5.2892e-36	2753500	2459500	2618200	2273500	2203000	1987900	2111800	1815300	1847000	2423000	2432100	1912200	2190700	2135300	2412800	2098200	1674100	1956200
B4DGF1;Q04637;D3DNT2;E9PFM1;B2RU10;B2RU06;B4DSI9;F6QYF7	Eukaryotic translation initiation factor 4 gamma 1	EIF4G1	12	10.6	172.16	12	8.6296e-39	500760	572230	277350	352370	500310	244890	274540	387400	495250	491090	381180	296060	302510	317100	225000	227920	118150	162580
P55010;Q6IBU0;F7ICJ0	Eukaryotic translation initiation factor 5	EIF5	13	35	49.222	6	2.106e-94	2367800	2755400	2967400	4762300	2292800	4300300	2255600	2310200	2102300	2399700	2409500	2584200	1948100	2570900	3129000	2852600	3949200	4019000
P63241;G3R8M2;I3L504;Q6IS14;F8WCJ1;C9J7B5;Q9GZV4;L5LV59	Eukaryotic translation initiation factor 5A-1;Eukaryotic translation initiation factor 5A-1-like;Eukaryotic translation initiation factor 5A-2	EIF5A;EIF5AL1;EIF5A2	10	68.8	16.832	8	0	11751000	16467000	20201000	12343000	13310000	18497000	4713600	13181000	27259000	16802000	9448200	10746000	14343000	18074000	11057000	11097000	16665000	23113000
P56537	Eukaryotic translation initiation factor 6	EIF6	8	46.5	26.599	6	1.8925e-117	2744300	2993900	2737500	2831900	2038400	2440500	2468700	2175000	2959700	2579900	2090100	2721200	2442700	2548300	2869300	2512000	2516900	2483400
O95834;O95834-2;K7ERL7;K7EIK7;B7Z2F5;UPI000006CD9E;C9JRL6;B7Z872;B7Z918	Echinoderm microtubule-associated protein-like 2	EML2	17	35.4	70.678	27	9.8689e-51	1336500	1810000	978410	1230600	1413100	2637800	1549800	1342100	999810	1564800	1108900	1177600	1317200	1333600	1267700	1599500	2455800	1848200
P06733;P06733-2	Alpha-enolase	ENO1	23	69.6	47.168	8	0	64873000	65208000	64761000	49708000	70968000	69027000	61933000	56346000	50203000	42282000	53322000	48749000	47246000	40831000	40190000	39931000	49715000	41299000
P09104;B7Z2X9;F5H0C8	Gamma-enolase;Enolase	ENO2	16	72.6	47.268	6	0	10047000	9836500	8327700	6760400	6628400	7211300	7591700	6702600	5860000	6320000	4386100	4685800	5453600	5730100	4539300	2668600	3965300	3611500
Q9UHY7;Q7Z508	Enolase-phosphatase E1	ENOPH1	7	47.5	28.932	2	8.3128e-199	1337000	1332600	847010	980090	1174800	1279700	823150	790340	951400	588970	566450	786910	968070	735810	1125500	1206500	1076400	1311700
Q7L5Y1-2;Q7L5Y1;J3QL81;A6NMP3	Mitochondrial enolase superfamily member 1	ENOSF1	4	16.6	41.023	4	6.6531e-45	284480	142760	225650	191680	370570	253390	206520	166180	336520	284930	296950	294150	202310	241790	180410	279260	92005	75608
Q4VB86;P11171-3;P11171;P11171-4;Q59F12;Q4VB87;P11171-5;P11171-7;E9PEW9	Protein 4.1	EPB41	17	42.1	69.889	19	5.2059e-74	2230500	189190	286530	272070	312100	344030	435010	394910	2896100	1054700	423770	286230	411880	480400	422030	347900	444050	346290
Q4KKX0;P16452;B7Z4C3;P16452-2;3BTE6;F5H563;B7Z4Q8	Erythrocyte membrane protein band 4.2	EPB42	4	9	69.455	8	1.9633e-09	259700	0	0	0	0	0	0	0	965400	221090	93054	0	125310	84951	0	14629	0	0
E5RFK4;E5RGQ0;E5RJ06;E5RIE7;B4DI75;Q08495-2;Q08495;Q59EU3;E5RJC0	Dematin	EPB49	2	13.8	20.98	9	8.5168e-07	207500	77007	83389	75344	62235	29117	29473	49467	139790	121080	79810	31270	101830	93270	45751	83912	97831	82355
Q9Y6I3-3;Q9Y6I3;Q9Y6I3-1;B4DU91;K7EPN9	Epsin-1	EPN1	4	16.9	57.504	11	1.7545e-13	196190	164030	279870	232820	205080	198240	154150	219670	216800	232540	199100	241660	269750	288690	220830	234320	186640	193400
P07814;B4DP50	Bifunctional glutamate/proline--tRNA ligase;Glutamate--tRNA ligase;Proline--tRNA ligase	EPRS	9	8	170.59	4	4.2042e-33	386350	818870	232120	342250	348450	572570	195690	237580	312990	398430	125970	110250	146050	177060	273450	252990	183130	187890
P42566;Q7Z5V0;B1AUU8	Epidermal growth factor receptor substrate 15	EPS15	13	19.9	98.655	8	7.3692e-67	759850	638540	585940	569970	883730	765940	511980	690740	757630	648410	704590	562700	673490	813390	480270	747950	593420	646090
Q9UBC2-3;UPI000048A7D8;A8K5P4;Q9UBC2;Q9UBC2-2;A5PL29;B4DQX5	Epidermal growth factor receptor substrate 15-like 1	EPS15L1	15	26.9	83.247	12	3.9906e-46	401080	302260	435380	423790	464050	394130	398320	488870	648780	524830	838060	712930	1007000	1069800	728870	1034500	884740	637950
P10768;7BZT7	S-formylglutathione hydrolase	ESD	16	82.6	31.462	2	0	42475000	44202000	40867000	40493000	35060000	43354000	48892000	38714000	37838000	34676000	35836000	40966000	37859000	38562000	39836000	35924000	51147000	46882000
Q96CG1;B7Z7P8;P62495	Eukaryotic peptide chain release factor subunit 1	ETF1	15	49.5	45.462	4	1.2056e-83	2462500	2468200	1478800	1237400	2101200	1338400	1036200	1099500	1220200	1316200	831450	633280	586310	746610	875610	531290	514710	488820
Q6NUR7;P15311;E7EQR4;B2R6J2;B7Z5V2;B7Z437;J7M2B1	Ezrin;Tyrosine-protein kinase receptor	EZR;EZR-ROS1	19	44.5	69.241	14	6.8162e-160	5742700	5495300	4497600	4261200	3583600	4673700	4203400	3810800	3495800	2663500	3400100	2718600	2662100	2472100	2031100	1976900	2551900	2173200
P00488;B2R6V9;B4E2L8	Coagulation factor XIII A chain	F13A1	14	26.8	83.266	6	5.3228e-49	105170	608080	37902	908410	4208700	145400	123710	42231	50786	0	20390	179290	74192	4294.6	0	0	34123	16539
Q01469;I6L8B7	Fatty acid-binding protein, epidermal	FABP5	8	64.4	15.164	3	1.054e-78	1330600	1421100	2435000	2412100	1071100	1812900	1693800	1512000	2031200	2117300	1323700	1504700	1580100	2070700	1772000	1539000	2059500	1153200
B4DDS8;Q13158	Protein FADD	FADD	2	27.2	19.986	2	1.3746e-36	75298	97426	89505	139650	128470	165520	104920	125430	174840	183110	144510	133900	170180	146020	134840	178120	178470	242730
Q9UNN5;A8K9X5;Q9UNN5-2;B3KT28;B4DEJ6	FAS-associated factor 1	FAF1	14	31.1	73.953	5	1.4816e-139	1708600	1217700	1956700	1549600	1747300	1626900	2309300	2154500	1978100	1800400	2245500	2597800	1884500	2253100	1895500	2164200	1722700	2060000
P16930	Fumarylacetoacetase	FAH	19	69	46.374	3	0	4964300	4923900	16088000	14955000	3010700	3645700	11639000	9450900	6445800	6039500	10024000	9766000	11199000	8268300	3537700	6566100	3313900	3057600
Q9NRY5;E7ESJ7;I6L9D5	Protein FAM114A2	FAM114A2	17	46.5	55.468	3	3.881e-161	807670	817430	668000	1493400	1642100	1043000	1852300	2485900	1122500	1928400	3027000	3653500	2674500	2683000	2938200	3319700	839160	1103300
Q96TA1-2;Q96TA1	Niban-like protein 1	FAM129B	3	7.2	82.682	4	6.6658e-07	30346	32487	21098	31452	41963	38299	64455	78834	37268	43579	70473	60182	86110	123760	77031	96011	40791	86857
Q15018	BRISC complex subunit Abro1	FAM175B	4	14	46.9	1	1.9754e-13	205700	189350	288580	221190	167700	131530	235350	205090	184330	178990	197210	159100	204640	161050	147360	164610	215490	157510
Q9H8M7	Protein FAM188A	FAM188A	8	38.7	49.724	2	4.0811e-42	1095700	785750	1097400	1117700	1032300	1096100	1113900	1189800	902450	824880	1155800	990570	792420	743030	823230	705160	886060	880110
Q9BTY7;P0CB43	Protein FAM203A;Protein FAM203B	FAM203A;FAM203B	4	20	42.129	3	1.6338e-15	209730	185680	219210	259360	118330	106270	222900	231700	175500	190150	355820	340980	389270	370580	199220	317870	184910	273480
Q9NUQ9;Q68D08;E5RI16	Protein FAM49B	FAM49B;DKFZp686B04128	11	47.8	36.748	8	3.5397e-266	2634600	2530100	3317700	3435400	3114800	3304500	2430700	2430300	2569500	2881100	2322100	2266300	2016900	2118500	2076800	2312200	2320900	2354600
Q9H5X1;G1RP89;0YKV4	MIP18 family protein FAM96A	FAM96A	2	12.5	18.355	3	6.0505e-12	191980	206050	272110	519520	204980	290810	216830	260580	228820	382700	296990	265380	291570	326250	287040	309510	338450	317540
Q9NSD9;A8K666;B7ZB32;B4DFM0	Phenylalanine--tRNA ligase beta subunit	FARSB;FARSLB	3	5.4	66.115	4	1.2405e-07	45076	76236	25770	37976	27398	0	38681	35544	20279	17565	50792	26921	94450	29481	36179	25082	0	0
P49327	Fatty acid synthase;[Acyl-carrier-protein] S-acetyltransferase;[Acyl-carrier-protein] S-malonyltransferase;3-oxoacyl-[acyl-carrier-protein] synthase;3-oxoacyl-[acyl-carrier-protein] reductase;3-hydroxyacyl-[acyl-carrier-protein] dehydratase;Enoyl-[acyl-carrier-protein] reductase;Oleoyl-[acyl-carrier-protein] hydrolase	FASN	97	54.2	273.42	4	0	35288000	36103000	41542000	30327000	41259000	51547000	26686000	28411000	13362000	12806000	19270000	21657000	15110000	11488000	16202000	14075000	10598000	10631000
Q9Y3I1-2;K7C4R8;Q9Y3I1;A8K7F7;Q5HYB3	F-box only protein 7	FBXO7;DKFZp686B08113	9	25.7	49.358	5	3.8396e-233	8541000	5839500	5406400	9718600	10319000	9925200	10528000	9346400	7407900	9048800	14796000	18161000	10565000	11519000	11802000	13819000	8238600	12120000
7BXJ4;Q0JRZ9;J3KNW0;A0JLQ4;0YAE2;Q0JRZ9-3	FCH domain only protein 2	FCHO2	3	14.8	43.42	6	4.4923e-10	67625	142410	90066	89739	153470	73185	105890	161140	132780	56614	122140	120650	65006	209110	87130	77183	65905	104890
P14324	Farnesyl pyrophosphate synthase	FDPS	11	40.3	48.275	3	2.7658e-75	2933000	3044300	2482100	2066300	2946700	2744100	1980700	1880000	1157400	988610	1603900	1506700	836510	1004300	1862100	1307000	1857300	2032400
K7CXZ4;Q86UX7	Fermitin family homolog 3	FERMT3	28	57.6	75.429	3	1.0792e-246	6761300	4879400	5002800	5924900	11627000	7555100	8673600	8575600	7106900	6319800	8421000	10568000	6160700	6803900	7388300	6363200	4254000	7851400
P02671-2;A8K3E4;P02671;Q3KRA7;Q6NSD8;Q8WW76	Fibrinogen alpha chain;Fibrinopeptide A;Fibrinogen alpha chain	FGA	4	7.1	69.756	6	2.3936e-07	0	61950	0	36980	234300	0	0	0	0	0	0	0	0	0	0	0	0	0
B4E1D3;Q32Q65;P02675	Fibrinogen beta chain;Fibrinopeptide B;Fibrinogen beta chain	FGB	4	16	54.253	4	2.1443e-10	0	56263	0	50782	388160	13256	34959	0	0	0	0	0	0	0	0	0	35395	17754
P07954	Fumarate hydratase, mitochondrial	FH	16	53.5	54.636	1	0	13071000	11201000	15202000	11300000	10972000	11148000	16347000	14656000	11325000	9156900	11958000	10883000	12608000	11652000	10073000	10444000	15412000	15909000
P62942;Q5W0X3;Q2VTP6	Peptidyl-prolyl cis-trans isomerase FKBP1A;Peptidyl-prolyl cis-trans isomerase	FKBP1A	5	71.3	11.951	9	4.3459e-43	587420	578150	535950	793840	674670	942970	624860	1070700	1205900	884110	899130	956080	920790	1233900	1161400	684320	711400	1820300
Q53GD8;Q00688	Peptidyl-prolyl cis-trans isomerase;Peptidyl-prolyl cis-trans isomerase FKBP3	FKBP3	4	29	25.204	2	1.8473e-15	415950	503600	244110	245580	260810	144380	112570	128570	322750	267190	187080	104160	348450	119430	0	89816	0	0
Q02790;B2R9U2	Peptidyl-prolyl cis-trans isomerase FKBP4;Peptidyl-prolyl cis-trans isomerase FKBP4, N-terminally processed	FKBP4	23	62.5	51.804	6	2.3713e-275	3715400	4093600	4552200	6445200	3259000	4683600	4388700	3851000	3882200	4850700	3859700	4211600	4352000	4279000	4902800	4845300	8705300	5967600
B3KQW9;Q8NFF5;Q8NFF5-4	FAD synthase;Molybdenum cofactor biosynthesis protein-like region;FAD synthase region	FLAD1	3	11.2	50.168	3	2.3033e-09	172370	141970	115220	155880	125050	173820	269590	122180	109070	130010	179440	114760	113080	120420	173730	106610	218880	279300
B4DQR1;Q8IW45-4;B4DKX7;Q8IW45;Q8IW45-2	ATP-dependent (S)-NAD(P)H-hydrate dehydratase	FLJ10769;CARKD	3	24.1	22.941	7	6.9023e-08	100350	134110	130270	77433	101240	101640	103330	107880	254090	216770	317590	281420	203350	308050	223230	168980	166260	204650
P21333;Q5HY54;Q60FE6;A6NDY9	Filamin-A	FLNA	76	46.8	280.74	21	0	6032100	10114000	6794800	7750000	22034000	5346300	4222400	4005100	7655900	6125900	3284900	5239500	3927400	3717300	2972000	2392200	3224500	2757800
Q9H479;B3KNR9;B4DH12	Fructosamine-3-kinase	FN3K	12	50.8	35.171	3	5.825e-139	5731300	5059300	4216600	5160300	4390400	4218400	8104700	7481000	5843800	5798500	6305100	5611300	3980500	3549600	4057000	5802900	7380400	3551000
Q9HA64;B2RD19;B4DE94;B4DXG0;Q6FIG5;I3L1I7;I3L139	Ketosamine-3-kinase	FN3KRP	10	40.8	34.412	11	1.0457e-139	2351100	1882700	2651400	1495900	2271600	2091000	1192700	1847200	4350900	3247400	2305900	2134100	1736000	3689900	2087800	2548600	5380700	2904600
0YE66;E9PQP6;P49354-2;P49354;0YCW1	Protein farnesyltransferase/geranylgeranyltransferase type-1 subunit alpha	FNTA	3	24.2	25.031	6	2.7851e-52	145000	161040	208390	152420	143510	142510	113860	113560	188370	153030	133140	107700	141050	158910	137690	107900	131060	148560
Q16658;J3KNT0;B3KTA3	Fascin	FSCN1	28	58	54.529	3	0	6086400	8187200	11761000	14812000	5360600	12697000	5487500	5983400	8598400	10076000	11003000	13422000	9275600	18283000	19094000	16008000	35617000	21966000
P02794;Q6NZ44;B3KXC3;G3V192;G3V1D1;Q8TD27	Ferritin heavy chain;Ferritin	FTH1	9	63.4	21.225	16	2.0222e-44	510760	968700	2430200	3186000	2229700	3129000	218370	375640	1671100	1969400	460710	386100	326780	310830	376970	631030	415700	266360
P02792;Q6S4P3;B1Q3B4	Ferritin light chain;Ferritin	FTL;FTL variant	4	35.4	20.019	4	2.1408e-18	133370	154680	481110	573250	470200	897720	55744	70399	343770	322550	31630	57168	0	0	22321	114190	78899	0
Q8N0W3;Q8N0W3-2;J3KSP6	L-fucose kinase	FUK	14	20.8	117.62	6	7.859e-45	568260	413760	794880	683030	463380	629430	413590	650910	756460	751150	696860	547380	857910	990320	705890	670490	830530	794920
Q6FI03;Q32P45;Q13283;B7Z8K4;Q53HH4	Ras GTPase-activating protein-binding protein 1	G3BP;G3BP1	3	8.2	52.164	7	1.0349e-08	67079	93420	61909	63228	45085	42728	42296	64190	69735	48238	90419	79344	148250	70886	102760	113490	69763	85428
Q0PHS4		G6PD	2	58.3	7.1862	1	7.5173e-15	1105800	662860	826860	911710	953860	992670	928810	698070	587200	1228300	726380	770830	579060	720750	749770	869100	1111400	1163100
P11413;P11413-2;A8K8D9;B4DYA7;Q2Q9H2;Q2Q9B7;E7EUI8;Q0PHS1	Glucose-6-phosphate 1-dehydrogenase	G6PD	29	69.3	59.256	14	0	13281000	14742000	10241000	17822000	11679000	19378000	11371000	12886000	10321000	15453000	9349400	10532000	9518700	10865000	13933000	13127000	15929000	17450000
3BSM5;P60520	Gamma-aminobutyric acid receptor-associated protein-like 2	GABARAPL2	2	21.6	10.401	2	5.1148e-28	334560	250330	214330	214810	152420	226050	115700	233290	124570	168140	218450	268380	160810	130540	158440	113800	157020	178730
Q14376;Q5QPP4;B3KQ39	UDP-glucose 4-epimerase	GALE	7	32.5	38.281	4	1.3097e-54	378370	357680	364500	286600	367080	415010	345420	337580	320840	337560	320410	314110	350390	310150	414620	485360	421010	397680
P07902;B2RAT6;K7CSV3;B3KTV7;B4DT62	Galactose-1-phosphate uridylyltransferase	GALT	5	27.4	43.363	14	1.191e-50	557970	462620	505270	359210	545150	525460	778800	650950	407190	354520	607750	658900	714360	695010	615890	677090	592600	567880
P04406;Q2TSD0;E7EUT5;B4DRV9	Glyceraldehyde-3-phosphate dehydrogenase	GAPDH	17	75.2	36.053	6	0	133690000	145640000	159250000	164540000	163470000	197450000	172620000	138680000	150480000	122920000	140000000	142940000	97751000	120830000	133950000	124340000	114100000	154960000
Q14C86-5;Q14C86-2;Q14C86;K7D792;Q14C86-4;Q14C86-3;F8W9S7;G5B6V6;B3KN67;B4DK42	GTPase-activating protein and VPS9 domain-containing protein 1	GAPVD1	37	34.4	162.23	16	6.8385e-295	5350600	5145700	5485700	4733900	6152200	3272800	5366300	6192800	5158200	5316100	7553600	6559400	7525600	7698600	6028800	4758500	2751900	4479800
P41250	Glycine--tRNA ligase	GARS	3	7.3	83.165	1	5.1959e-14	59878	109080	95620	82262	95968	81504	32926	34700	55013	37272	22249	18420	8870	0	0	0	0	12574
Q3B7A7;P22102;Q15374;F8WD69	Trifunctional purine biosynthetic protein adenosine-3;Phosphoribosylamine--glycine ligase;Phosphoribosylformylglycinamidine cyclo-ligase;Phosphoribosylglycinamide formyltransferase	GART	15	23.6	107.72	7	5.4003e-174	3624300	3697800	1378700	1281600	2585500	2285600	1469100	1225800	316130	255660	899580	835450	1317700	703440	1861200	1314400	532540	1042600
Q5D1D5;B4DNS2;B4E1L5;P32455	Interferon-induced guanylate-binding protein 1	GBP1	4	7.9	67.916	8	2.6793e-08	194910	194300	189080	191760	176750	195670	137130	184170	0	5327.6	0	0	0	0	0	0	0	0
P48506;E1CEI4	Glutamate--cysteine ligase catalytic subunit	GCLC	37	66.4	72.765	6	0	33245000	19662000	55616000	38475000	25555000	31900000	21900000	37695000	54892000	41901000	31120000	23248000	40632000	47294000	33565000	37570000	54213000	48330000
P48507;D3DT44	Glutamate--cysteine ligase regulatory subunit	GCLM	12	55.5	30.727	2	0	9869600	8830400	13961000	11546000	11191000	11620000	9592700	12520000	10680000	10292000	12475000	14051000	12937000	12923000	14755000	11988000	10436000	14807000
P31150;B4DHX4	Rab GDP dissociation inhibitor alpha	GDI1	13	62.2	50.582	4	0	4290300	2954500	3731100	3467500	3184400	4584500	3305700	2847900	2716700	2965400	3448500	2973900	2696100	2892000	3449500	2844100	6203400	4917700
Q5SX86		GDI2	2	71.6	17.782	1	7.159e-154	434510	710370	569310	656580	112710	775960	937840	910570	650330	553250	847190	845450	717770	738360	702370	777430	803020	933260
P50395;E7EU23;B4DLV7;P50395-2;Q5SX87	Rab GDP dissociation inhibitor beta	GDI2	34	79.3	50.663	7	0	95432000	76483000	112260000	84393000	101090000	88732000	128560000	105690000	86105000	78662000	107340000	97781000	94983000	85984000	84250000	88400000	125010000	122650000
Q9UJY5;Q6IC75;B0QYS3;B0QYR5;J3QRS8;3BPI3;J3QRP3;B7Z7R9;B7Z1E9;3BMM6;B0QYR6;Q9UJY5-4;Q9UJY5-2;Q9UJY4;J3KSS7;B7Z7M9;Q9NZ52;A8K6I6	ADP-ribosylation factor-binding protein GGA1;ADP-ribosylation factor-binding protein GGA2;ADP-ribosylation factor-binding protein GGA3	GGA1;GGA3;GGA2	2	5.8	70.383	18	1.1955e-05	57866	41039	49117	57289	62268	40845	42780	41809	39221	39098	62654	68791	44736	65759	54877	50232	44837	39990
O75223;B8ZZK2;B8ZZN4;7BZK5;B3KMN7	Gamma-glutamylcyclotransferase	GGCT	10	74.5	21.007	8	3.3763e-193	3206200	3921300	4250300	4487600	3279000	4352600	4498900	3920600	4036800	3481400	3864700	4084900	3521000	3730000	4336600	3858500	4465800	4603400
Q92990;Q92990-2;B4DJ85;UPI0002A4743D	Glomulin	GLMN	8	18.2	68.207	4	5.7956e-40	323570	445520	344390	682980	272780	460400	378730	399780	274840	493410	337380	361650	355750	375960	519750	330640	393510	588100
Q04760;Q04760-2	Lactoylglutathione lyase	GLO1	14	84.8	20.777	2	2.7449e-211	17125000	15987000	21111000	19608000	17225000	22319000	20652000	17743000	16313000	16847000	16280000	17893000	18345000	18388000	20221000	20153000	21444000	19168000
P35754	Glutaredoxin-1	GLRX	5	66	11.776	2	4.5183e-75	566610	983430	780400	1421600	912850	1518100	1746300	2634000	1930200	1763900	3162200	2961300	2615300	2471100	2727200	1939900	1036600	2340000
O76003	Glutaredoxin-3	GLRX3	14	68.7	37.432	1	3.6024e-301	7068900	6709000	7965900	8169900	8756600	9349000	8553000	8327000	6151900	6895200	8331000	8205400	5338900	6343400	6859700	7455600	4943700	7116300
P15104;Q9NSP3;Q2TU80	Glutamine synthetase	GLUL;DKFZp434M0813;PIG43	2	8	42.064	3	2.8834e-06	261860	170080	150890	86840	93202	75504	0	95889	137460	143890	72038	59483	86887	72418	100030	68050	87975	73341
E9PI88;O60547;B2R9X3	GDP-mannose 4,6 dehydratase	GMDS	4	17	39.053	3	1.4813e-10	1144100	964530	1736300	1139400	1484300	1132600	1417200	1399200	1561800	1409000	1547000	1433600	1485000	1426100	1480900	1792400	1461900	1327800
P60983;G3V4P8;Q9BS35;Q59G69	Glia maturation factor beta	GMFB	6	48.6	16.713	5	8.8893e-50	894950	1218100	1259900	1269400	1108800	1846900	970420	1268200	1374200	1121100	1280400	1584800	1174200	1377500	1172000	1142000	1199700	1777100
Q8TDZ6;O60234;UPI000040BDF3;UPI0000E5A1E9;UPI0000D4BE62	Glia maturation factor gamma	GMFG	2	26.8	16.859	7	5.7917e-10	0	0	0	0	0	0	0	99136	0	134040	170700	219530	120100	270280	170400	163000	270750	237420
Q96IJ6;Q96IJ6-2;G3QJT2;F8WD54	Mannose-1-phosphate guanyltransferase alpha	GMPPA	6	24	46.291	4	6.0879e-35	212250	309300	330500	342570	388980	287060	391670	512290	425040	629710	297670	241970	266770	242300	288180	391040	191170	157410
Q9Y5P6;Q9Y5P6-2	Mannose-1-phosphate guanyltransferase beta	GMPPB	9	33.3	39.834	2	1.5634e-73	1670800	1565500	1251400	1401200	1304500	1239600	1512900	1460600	1667400	1738700	777430	656030	842790	884440	1210500	1180000	1057200	866750
P36959	GMP reductase 1	GMPR	15	68.7	37.418	4	0	16523000	18630000	17309000	21441000	17131000	17647000	22136000	22539000	19855000	21036000	17118000	18431000	14189000	22652000	16000000	18156000	14565000	15767000
Q9P2T1;Q86T14;Q7Z527;0YNJ6;0YLV5;0YLB8	GMP reductase 2;GMP reductase	GMPR2	10	42.8	37.874	13	5.0668e-47	1489600	1305400	2058200	1748800	1547500	1327700	2313900	1508800	1056200	1204700	745820	908080	1211700	1515100	1176800	1147700	1667400	1220100
P49915;B4DUT7;F8W720;B4DXV7;Q53F90	GMP synthase [glutamine-hydrolyzing]	GMPS	16	36.5	76.715	5	3.5456e-70	1488600	1372000	1394300	863360	1362700	1465600	1314500	1542200	1746500	1388700	1091400	1109100	1267800	1969800	1674600	1224900	1851200	1975700
B4DYK6;P36915;I7GJL9;Q0EFC6;B4DWZ0;B7ZAS6;E7ETJ1;P36915-2;Q86Z07	Guanine nucleotide-binding protein-like 1	GNL1;HSR1	16	38.2	68.255	9	7.8847e-66	1129800	1107100	1242200	1477400	1246500	1283600	1267000	1399100	1202100	1071300	1229300	1354400	1325800	1642600	1429000	1441900	1084400	1441000
P46926;D6RAY7;A8K3S1;G3R0S4;E7EVU7;D6R9P4;D6RFF8;B3KMV2;B7Z3X4	Glucosamine-6-phosphate isomerase 1	GNPDA1	11	61.9	32.668	9	4.356e-274	2678000	2900000	3477600	3353900	2432800	3252500	3471200	3131000	3106800	2600400	3499300	4847000	4343900	2980300	4859900	3700100	4961300	4120300
Q8TDQ7;Q8TDQ7-3;Q8TDQ7-2;Q2VYF1	Glucosamine-6-phosphate isomerase 2	GNPDA2	5	52.5	31.084	4	1.0435e-192	791940	754340	1011800	930540	646780	726990	762970	723630	451960	509420	769180	859080	605670	468720	584590	600200	803390	516200
P17174;Q2TU84;B7Z1I2;B7Z7E9	Aspartate aminotransferase, cytoplasmic;Aspartate aminotransferase	GOT1;GIG18	20	72.6	46.247	4	0	31341000	35700000	43641000	39996000	29449000	36268000	33624000	29404000	28314000	28552000	27415000	28226000	28071000	31652000	31624000	29194000	34589000	29645000
G3V582;F8W7D6;B7Z4J7;Q9NQX3;G1QI49;F5H039;0YJ30;B7Z374;Q96KU4;B2RDJ7;B7Z2B5	Gephyrin;Molybdopterin adenylyltransferase;Molybdopterin molybdenumtransferase	GPHN;GPHRYN	2	8.2	41.356	11	9.4568e-05	29553	13868	37733	28949	24240	16762	0	29690	0	26661	40095	24410	47620	46686	27237	43597	36017	23551
C9JFE4;Q13098-5;Q13098;K7C6Z9;B4DND6;9FTC0;Q13098-6	COP9 signalosome complex subunit 1	GPS1	17	49	53.371	11	3.0709e-134	4293100	3564800	3601000	6732800	3807500	6525600	4930000	4102900	3491700	4741700	4328600	4605800	4809700	4916700	6196900	7102400	9350800	7554800
P24298;B4DPT5	Alanine aminotransferase 1	GPT	6	20	54.636	3	2.3641e-16	0	0	123900	62533	0	0	83732	68633	96242	88552	99495	127950	0	84001	72984	105850	519290	137790
Q6NSD4	Glutathione peroxidase	GPX1	2	78.6	16.179	1	7.0036e-260	2911400	3599400	0	0	0	0	2245400	2462200	861720	854290	2045000	2827900	1328700	1063200	2613500	1139900	0	1179400
P07203	Glutathione peroxidase 1	GPX1	14	84.2	22.106	2	3.5736e-275	20684000	20384000	33525000	29537000	18372000	23864000	32460000	27812000	12449000	10994000	30600000	33406000	15294000	15195000	15193000	14393000	19551000	13743000
K7ERP4;P36969;K7ENB4;UPI0002A47455;UPI0002840A2E;K7EKX7;Q6PI42;K7EJ20;UPI0002A474D9;K7EQM8	Glutathione peroxidase;Phospholipid hydroperoxide glutathione peroxidase, mitochondrial	GPX4	6	45.8	17.629	11	4.3973e-20	477210	413510	351020	349050	449270	491530	600920	454770	589250	563860	420700	452600	629080	551530	428390	482930	532160	518810
Q9UBQ7;Q5M7Z5;Q5T946	Glyoxylate reductase/hydroxypyruvate reductase	GRHPR	11	50.9	35.668	4	2.0957e-189	4572800	4261800	4583200	3971400	4335900	3887700	5108300	4919500	4972200	5066600	5349300	5407200	5548300	5355900	6472600	6299700	6204600	5929900
B7Z992;Q5T0H9;B3KS49		GSN	17	34.3	78.831	6	7.058e-294	2017500	2339000	2006200	1931700	6166900	2197200	1834800	1458800	5842600	4495300	1886500	2685600	1313200	1348200	1324400	1064300	1517300	1524300
P15170-2;J3KQG6;Q7KZX8;P15170;B2RCT6;A8K2W7;3BR35;Q8IYD1	Eukaryotic peptide chain release factor GTP-binding subunit ERF3A;Eukaryotic peptide chain release factor GTP-binding subunit ERF3B	GSPT1;GSPT2	15	32.9	68.6	10	9.2282e-56	3403000	4694900	2405700	2390100	5063800	2144100	2292500	2535000	4035300	2528600	2233800	1943400	1576300	2687000	1887200	1555500	1068400	1636400
P00390;P00390-3;P00390-4;P00390-5	Glutathione reductase, mitochondrial	GSR	21	63.4	56.256	7	0	19851000	13211000	34784000	21187000	17720000	28463000	26164000	15359000	12531000	16101000	14860000	15841000	14517000	18061000	26117000	20920000	40265000	35079000
P48637;B6F210	Glutathione synthetase	GSS	26	61.4	52.384	2	0	12279000	9564100	12902000	11288000	11510000	14465000	14413000	10740000	9323600	9155700	12296000	12060000	12415000	11039000	10751000	12089000	24762000	18011000
P09488;E7EWW9	Glutathione S-transferase Mu 1	GSTM1	5	30.3	25.712	2	2.7401e-75	0	0	277280	265830	0	0	0	0	1333800	1013200	205690	298910	1693200	185960	38730	606590	0	0
E9PHN6;Q0D2I8;P28161;F6XZQ7;E9PLF1;E9PHN7	Glutathione S-transferase Mu 2	GSTM2	8	56	22.876	7	7.1259e-96	367550	385480	704850	602600	595490	662300	1103700	778310	1386600	1331100	1259900	1483800	1637700	1035400	1345800	1263600	1370900	1267200
P21266;Q59EJ5;A4UJ43;B4E2J2	Glutathione S-transferase Mu 3	GSTM3	14	63.1	26.559	4	0	2532200	2537400	2164600	2147000	2532100	3427400	9181200	5501500	2555300	2083900	5090000	5011800	3055300	1848200	3744100	3081300	3749100	2847300
P78417;B2R983;P78417-2	Glutathione S-transferase omega-1	GSTO1	19	79.3	27.566	3	2.4108e-301	54790000	66562000	57933000	57339000	57064000	71744000	65611000	57890000	57372000	49029000	53107000	55511000	53863000	55144000	57531000	51138000	67760000	66488000
2R572;A8MX94		GSTP1	2	65.7	23.342	3	0	0	0	638440	569720	664620	1056500	396970	385640	0	0	0	0	73262	725900	68948	1199900	915750	0
P09211	Glutathione S-transferase P	GSTP1	12	65.7	23.356	1	0	20522000	21876000	21177000	20384000	15566000	18810000	9752200	9351200	15539000	14639000	9852600	12796000	18647000	21385000	22764000	24256000	19458000	13379000
P30711	Glutathione S-transferase theta-1	GSTT1	9	62.5	27.335	12	2.7793e-128	2629100	2290500	6719800	6840000	40805	79922	8186300	7817700	19936	0	69738	101620	9096200	12367000	689910	10191000	65074	13322000
G3V267;G3V5T0;G3V4T6;A6NED0		GSTZ1	3	24.9	21.074	4	1.998e-65	257090	281950	293980	282790	502010	701970	356520	376370	129720	101790	440550	544770	254170	609140	135030	368380	269270	550460
O00178;B2RDW9	GTP-binding protein 1	GTPBP1	12	28	72.453	4	4.8756e-55	943040	960940	598530	475330	564760	299540	319290	517560	787190	834240	594250	293170	679800	468680	460020	392360	194630	386860
Q16774;B1ANH5;B1ANH2;B1ANH6;Q658U3;B1ANH3	Guanylate kinase	GUK1;DKFZp666D023	8	56.3	21.725	6	1.5469e-123	1022000	1288700	1206100	1443200	1292200	1758100	1923600	1994800	1316700	1370400	2051000	2670700	1856300	1896100	2078000	2097400	2365800	2398300
C9JQ42;P46976-2;P46976;B2R5R5;G5E9W8;B4DSX6;P46976-3;D3DNH0	Glycogenin-1	GYG1	5	22.9	29.978	9	2.0357e-10	246480	217430	205200	223880	266550	154880	362010	345290	495080	622090	395030	466950	140260	196440	123240	198870	210230	211400
P13807-2;Q53ER0;P13807;A8K6K7;B7Z806;B7Z6I6;B7Z255	Glycogen [starch] synthase, muscle	GYS1	7	14.6	76.482	10	1.2591e-18	256280	363300	350550	270110	346950	180470	169970	154700	545260	327420	122190	161190	152340	282890	71387	83722	121970	208590
B4DT01;Q16775;3BPK3	Hydroxyacylglutathione hydrolase, mitochondrial	HAGH	11	55.7	33.435	6	0	17162000	21687000	13303000	13823000	15792000	16568000	25113000	25097000	17413000	18756000	25712000	25837000	24010000	25102000	28473000	28403000	25698000	26622000
D6REN6;P12081;B4DDD8;J3KNE5;K7C8R4;B4E1C5;B4DHQ1;Q52NV4;B4DEA2;C9JWK3	Histidine--tRNA ligase, cytoplasmic	HARS;HRS	16	44.4	54.846	20	5.0562e-113	2985400	1952300	4122500	2445600	3407300	3132000	2967800	1561500	1381300	1718600	1074800	1068600	916390	721300	1120000	1253800	2035400	1240200
P69905;I1VZV6;E9M4D4;Q4ZGM8;E1B2D1;Q9BX83	Hemoglobin subunit alpha	HBA1	12	93.7	15.257	15	5.3759e-290	158990000	64056000	115010000	39443000	157280000	115880000	17418000	102580000	193730000	84221000	87170000	99733000	60106000	112650000	81485000	35874000	135900000	292400000
P02042;G3RZQ0;E9PFT6;Q4F786;B2M1S8	Hemoglobin subunit delta	HBD	6	91.2	16.055	9	0	770680	282760	714710	350880	1799600	339160	126860	1248800	2936400	1258600	1224000	1004500	718010	1852600	1266200	308620	1170400	8336000
D9YZU8		HBG1	2	89.8	16.128	1	0	7667500	4249700	0	69944	0	0	221090	1047900	13627000	3518000	0	0	409770	415200	325710	37963	0	2071800
P69891;D3GKD8;Q14403	Hemoglobin subunit gamma-1	HBG1	17	89.8	16.14	5	0	179960000	94221000	128340000	21431000	169130000	162040000	13643000	52317000	186670000	26006000	13486000	8160400	11058000	9897700	7804600	809070	21559000	53577000
Q6B0K9	Hemoglobin subunit mu	HBM	7	73.8	15.618	1	2.2342e-253	18101000	15579000	9642700	6843000	14965000	16113000	6435300	10389000	7964200	7222400	8179500	5396600	6030200	5405900	2975900	2355500	1996200	5824400
P09105	Hemoglobin subunit theta-1	HBQ1	6	59.9	15.508	1	4.7553e-101	1197900	1139100	1449800	844820	1167600	1426700	1733800	2006300	5567900	3070900	1469400	674170	1768000	4138900	1754200	2390000	5249100	4403800
J3QT46;Q9Y450;B3KNB9;A8K9E1;0YDX7;Q9Y450-4;E9PHZ9	HBS1-like protein	HBS1L	6	17.6	68.292	16	5.8625e-32	419070	365450	468300	405850	489070	296690	360730	432480	353360	314820	379540	282080	411720	405510	274290	272260	248010	277820
Q1W6G9;P02008	Hemoglobin subunit zeta	HBZ	6	59.2	15.621	2	3.869e-40	2220700	1959800	203150	165620	368850	516700	20208	124520	2719800	2378500	166100	193040	194860	1217700	1245000	966940	2021900	347740
G5B5L5;Q5TEE2;B4DSK9;B4DRG0;B3KUJ5;Q13547;B5BU61;Q92769	Histone deacetylase;Histone deacetylase 1;Histone deacetylase 2	HDAC1;HDAC2	2	5	68.669	8	0.00062977	531930	663660	442890	332990	404980	641820	263940	304930	303770	281210	342960	219240	281770	383470	308060	223510	630660	319930
Q7Z4H3;Q7Z4H3-2	HD domain-containing protein 2	HDDC2	7	47.5	23.39	3	8.1844e-34	1007200	1085700	1472000	1685600	1409200	1620500	1542400	1800400	969880	1265400	954170	1330100	1223800	1280800	1222700	1189800	927870	1125500
Q8N4P3;2QA37;0YNP9;0YKT9	Guanosine-3,5-bis(diphosphate) 3-pyrophosphohydrolase MESH1	HDDC3	7	39.1	20.329	4	2.4329e-25	414510	341320	463960	249110	358790	344350	225730	346710	733260	717340	313100	208020	346290	434100	394120	351260	617220	519240
P51858;B7Z958;P51858-2;Q5SZ07;B7Z525	Hepatoma-derived growth factor	HDGF	13	61.7	26.788	5	5.3765e-89	1242000	1907000	1018000	1250400	1508900	1495800	866980	1245300	1323400	1621000	1203300	1019600	882880	906560	870930	1003500	692690	1175400
Q08623;Q08623-3;Q08623-4	Pseudouridine-5-monophosphatase	HDHD1	5	38.2	25.249	4	5.0841e-62	686390	852230	882610	1096500	515420	730040	543650	522260	487460	571510	659160	660810	609300	628830	721320	405460	546660	480360
Q9H0R4;K7EMY7	Haloacid dehalogenase-like hydrolase domain-containing protein 2	HDHD2	9	60.6	28.536	3	8.5881e-47	1613900	1565300	2094200	1730800	1594200	1939000	1853600	1707700	1315100	1320900	1594200	1586000	1778300	1672400	1520700	2080000	2481200	2306400
Q9NRV9	Heme-binding protein 1	HEBP1	9	63	21.097	2	0	3150100	3196000	3353800	4291400	2797200	2001500	4757300	4995000	3715800	4875200	5871100	6009900	5388600	5888100	7351800	6702400	4286600	5549200
Q9Y5Z4;Q9Y5Z4-2	Heme-binding protein 2	HEBP2	6	41	22.875	3	6.453e-173	710640	633390	853450	908660	587350	748130	937490	791730	843860	954830	750460	786760	744530	908940	24837	465980	1155400	1014300
Q5T447;B4DVK6	E3 ubiquitin-protein ligase HECTD3	HECTD3	11	19.3	97.112	4	3.9067e-38	772080	735130	768850	817340	607110	532710	645330	810900	757370	560500	796100	627710	932300	828930	881050	685290	577620	769330
Q9BXL5;A8K8S6	Hemogen	HEMGN	2	7.2	55.34	2	3.2473e-05	30348	38434	41401	32336	0	0	0	0	0	0	0	0	94972	31425	0	26789	23963	0
B4E1E2;O14964;G7PT48;O14964-2;I3L1P5;B4DFP5	Hepatocyte growth factor-regulated tyrosine kinase substrate	HGS	12	23.3	74.854	7	3.7977e-54	713950	561340	826210	820370	812890	717760	797750	765880	942300	1013400	924130	1002700	1492800	1442800	1012700	1507800	773690	921750
P49773	Histidine triad nucleotide-binding protein 1	HINT1	8	75.4	13.802	6	8.6329e-223	4843700	5774800	7265200	8125200	7132400	10102000	4065200	6302300	8672400	9191600	7150700	6114900	6301600	8187900	6349600	6390100	3635400	7706700
P19367-2;P19367-4;P19367;A8K7J7;P19367-3;E7ENR4;B3KXY9;B3KRA9	Hexokinase-1	HK1	25	32.2	102.2	12	0	3293100	3316600	4067200	2088800	2613600	2534400	1772900	1940000	2948100	2494700	1729400	1487300	1578300	1461000	1385200	1027900	1732500	1646000
P52790;Q59H08	Hexokinase-3	HK3	9	11.7	99.024	3	1.0088e-25	12180	11156	0	9834.8	142020	0	0	0	427630	400090	0	45395	0	0	0	0	0	43028
P08397-2;P08397;F5H345;G5EA58;F5H226	Porphobilinogen deaminase	HMBS	17	59.9	37.699	8	0	36635000	41788000	27658000	24448000	35642000	35837000	31139000	29899000	29096000	33984000	32877000	33301000	21446000	26780000	33361000	26988000	23737000	26426000
F8VZ49;F7HRD5;F8VXY0;F8VSB5;F8VRQ1;Q0VAC0;P49312;F8W6I7;F8W1S7;P09651;Q6IPF2;Q32P51;F8VYN5;F8VTQ5;F8W646;B4DP35	Heterogeneous nuclear ribonucleoprotein A1;Heterogeneous nuclear ribonucleoprotein A1-like 2	HNRNPA1;HNRPA1;Hnrnpa1;HNRNPA1L2	8	45	25.687	18	1.6468e-42	489540	638240	667930	593820	568230	516000	557170	548930	679900	632250	611080	606980	579080	556670	560730	542970	557010	602070
D6R9P3;D6RD18;Q99729-3;D6RBZ0;Q53F64;G3R7R0;Q99729-4;Q99729	Heterogeneous nuclear ribonucleoprotein A/B	HNRNPAB	3	12.1	30.302	8	1.2361e-41	176500	187650	175350	200930	167800	173170	192690	219440	173720	156420	283850	281710	209140	302700	215580	234740	259340	253230
0YA96;0Y8G5;Q12771;Q14103-4;B4DTC3;F7APH2;F7APJ0;Q14103;D6RD83	Heterogeneous nuclear ribonucleoprotein D0	HNRNPD	4	21	23.811	14	2.2817e-30	377660	316890	313480	289730	383540	319640	325190	286990	381220	415330	354020	333370	373420	288010	318490	323370	273980	244680
E9PCY7;P31943;G3RWE5;G8JLB6;E5RGV0;F1NEG6;D6RIT2;E7EN40;D6RIH9;0YB39;P55795	Heterogeneous nuclear ribonucleoprotein H;Heterogeneous nuclear ribonucleoprotein H, N-terminally processed;Heterogeneous nuclear ribonucleoprotein H2	HNRNPH1;HNRNPH2	4	14.7	47.087	14	1.1026e-56	343680	333040	318020	216170	280720	172180	193010	230820	430910	501430	255660	242130	340650	420750	310350	315580	302600	296270
P61978;Q4R4M6;Q5T6W5;F7GQ84;B2M1R6;Q5EC54;F7E0X6;Q5T6W1	Heterogeneous nuclear ribonucleoprotein K	HNRNPK;Hnrnpk;HNRPK	13	43.6	50.976	8	1.896e-224	3252300	3960300	2181400	3840300	3084200	3462300	2040300	1767500	2815700	2978900	1948600	1893200	2667800	2434000	2154600	2230000	2566200	4198900
Q6LET3;P00492	Hypoxanthine-guanine phosphoribosyltransferase	HPRT1	13	76.1	24.588	2	0	16141000	17237000	17589000	18518000	16110000	18404000	24193000	21982000	18652000	18665000	21413000	24143000	22204000	23545000	26886000	26627000	24497000	25870000
Q5U8W9;K9J021;G5E9B6;B4E3C3;Q99873;E9PQ98;0YDE4;B4DJ87	Protein arginine N-methyltransferase 1	HRMT1L2;PRMT1	4	15.3	37.557	11	1.1653e-09	128880	243630	84316	26621	64163	0	0	31384	0	46099	0	0	55129	0	41241	0	0	28348
P52758;0YBX3;0YB34;E5RI71	Ribonuclease UK114	HRSP12	5	53.3	14.494	4	1.0974e-101	203110	299090	247910	247340	321980	511710	417140	366080	208700	220430	392260	437880	428080	412170	417020	509870	451170	554950
P07900;Q2VPJ6;O75322;Q86U12	Heat shock protein HSP 90-alpha	HSP90AA1	36	56.6	84.659	9	0	61475000	65690000	62794000	62562000	57241000	58796000	75006000	81673000	62205000	48839000	70123000	72201000	49776000	54647000	62163000	50491000	68009000	59251000
P08238;B4DMA2;B4DGL0	Heat shock protein HSP 90-beta	HSP90AB1	16	44.5	83.263	13	0	7293700	6721500	5719200	5151200	6028500	4277900	8145000	8629700	4733400	3962400	6828900	7254700	5073500	5854800	7198200	5828500	5373700	5973100
Q58FF6	Putative heat shock protein HSP 90-beta 4	HSP90AB4P	2	8.7	58.264	1	4.4136e-107	896590	705760	840250	914910	772080	855480	1002800	857670	765270	464290	914340	598980	595850	737840	759510	429040	611620	535130
UPI000013CB7C;P08107;B4DNT8;F8VZJ4;B4DWK5;P08107-2;B4DFN9;B4DI39;E7EP94;B4E1S9;B4E388;B4DVU9;Q5SP16;B3KTT5;B4E1T6;B4DNX1	Heat shock 70 kDa protein 1A/1B	HSPA1A	29	62.9	70.037	16	0	34981000	41389000	44188000	47567000	34223000	48697000	66359000	75211000	43841000	41720000	39990000	45945000	48242000	48760000	48424000	40971000	76679000	71617000
P54652;B3KUS2	Heat shock-related 70 kDa protein 2	HSPA2	7	27.2	70.02	2	0	503390	499660	655200	546010	492770	772010	708790	717990	488340	461400	396460	474690	493200	493380	513350	685950	874660	644870
P34932;B4DH02;Q59GF8;B4DIZ3;B4E0H6;O14992	Heat shock 70 kDa protein 4	HSPA4;HS24/p52	48	70.6	94.33	8	0	40969000	36944000	65389000	43164000	35687000	36933000	53567000	45072000	42023000	32264000	43267000	45720000	37135000	36415000	32996000	35599000	43828000	33768000
Q53ZP9;O95757;E9PDE8;B4DXT2;B4DZR0;B3KNM0;D6RJ96	Heat shock 70 kDa protein 4L	HSPA4L	14	29.8	94.504	7	4.2197e-166	1135000	1280700	1019000	890870	431250	544840	539250	598600	423030	302350	357650	388630	225420	126640	243320	192410	336500	169710
P11142;E9PKE3;Q53GZ6;B3KTV0;Q3TB63;P11142-2;E9PNE6;Q53HF2	Heat shock cognate 71 kDa protein	HSPA8;Hspa8	32	60.7	70.897	12	0	156760000	162230000	165270000	125560000	164430000	196350000	181310000	171570000	148160000	120050000	159120000	146070000	138730000	166860000	132700000	151440000	188690000	153780000
P04792;B4DL87;F8WE04	Heat shock protein beta-1	HSPB1	10	63.4	22.782	3	8.2836e-108	49188	135110	750650	752640	427240	98651	91744	132490	2559800	3106700	1558100	1019000	496120	1364900	776750	136380	678550	4816300
Q9NZL4;B4DG11	Hsp70-binding protein 1	HSPBP1	8	32.9	39.474	6	2.1596e-81	919340	951160	778150	1057700	758170	980650	661060	726820	695410	893210	663220	654790	657000	860870	743770	771330	520010	654060
B7Z5E7;B7Z4F6;B7Z597;B3GQS7;P10809;K7D0W0	60 kDa heat shock protein, mitochondrial	HSPD1	2	5.4	55.083	6	0.00010935	0	22769	0	16944	0	24710	0	32369	79878	11176	0	47810	15349	59814	29790	14320	11403	39718
Q92598-2;2NJJ5;Q92598;B4DYH1;Q92598-3;B4DF68;B4DY72;B4DZB4	Heat shock protein 105 kDa	HSPH1	24	42.6	92.115	9	7.1806e-165	2391500	2552800	2954000	1848300	1565400	1491400	2044000	2041000	2138400	1698000	1878300	1843400	1688000	1462400	1490400	1447100	1922500	1683600
P42858;D3DVR8	Huntingtin	HTT;HD	2	1.4	347.6	2	5.0138e-05	32938	55295	30722	55861	25188	35170	53457	64980	55198	29979	52848	71331	51009	86844	66481	55675	39507	59384
Q7Z6Z7-3;Q7Z6Z7;Q7Z6Z7-2;0Y5W0	E3 ubiquitin-protein ligase HUWE1	HUWE1	83	29.9	481.01	15	0	8485400	7976600	6720500	5092700	4929800	4123300	5911500	5956700	5822400	5330400	6897400	6612200	7862700	7742400	7034400	5680700	5093000	6081000
Q2TAA2;7C5G1;Q05D21;Q6NVV8;Q6PCA9;C9JE02	Isoamyl acetate-hydrolyzing esterase 1 homolog	IAH1	9	56	27.598	8	6.967e-117	1895600	1795800	1879900	1701800	1424700	1760800	2485900	2095500	1566700	1624400	717100	653710	1579700	1890200	1611700	1410300	1960200	1689600
P14735;Q59GA5;P14735-2;B3KSB8	Insulin-degrading enzyme	IDE	38	40.8	117.97	6	0	11277000	8942300	13443000	9489700	10893000	9887900	12687000	11237000	10790000	8944500	11520000	11218000	9789800	9283100	9092000	9267200	9534200	9332300
O75874;Q567U4;Q6FI37;Q6FIA4;B2R5M8	Isocitrate dehydrogenase [NADP] cytoplasmic;Isocitrate dehydrogenase [NADP]	IDH1	14	41.3	46.659	7	2.2266e-109	1913500	1587700	1623300	1109100	1631800	1236200	1988100	1810600	1367200	1488000	2403900	2243800	2432200	2298200	2329700	2509900	2019000	3062800
P80217;P80217-2	Interferon-induced 35 kDa protein	IFI35	6	28.3	31.546	2	6.937e-55	593060	734700	475660	630940	618070	679960	424920	519800	325510	427620	176370	159340	138110	164810	192280	162190	149170	140290
P78318	Immunoglobulin-binding protein 1	IGBP1	6	26.3	39.221	1	7.0593e-88	518110	441020	445210	517770	541870	458870	550390	499110	399680	522370	532230	525200	575970	641070	640180	556720	362750	408500
P01857;Q6PYX1;UPI000173A69D;Q6GMX6;Q6N096;Q6N089;A8K008;Q6MZV7;Q6N095;Q6MZQ6;Q6N094;Q6N097;Q7Z351;Q9Y509;Q6ZP87;UPI00019867D5;UPI000195C290;UPI0001BE652C;UPI0001BE652B;UPI00020B9E9F;UPI00019A9F1C;UPI0000239914;UPI00001116D1;UPI000068343E;UPI00006830F9;UPI0001E07C6E;UPI00001106B4;UPI0002274E77;UPI0001BE64A3;UPI000011236E;UPI0002003D24;UPI0001A7C523;UPI00019643B5;UPI00001117B7;UPI00001117B6;UPI0000…	Ig gamma-1 chain C region;Ig gamma-4 chain C region;Ig gamma-3 chain C region	IGHG1;IGH@;DKFZp686I15196;DKFZp686P15220;DKFZp686C11235;DKFZp686K03196;DKFZp686G11190;DKFZp686O01196;DKFZp686H20196;DKFZp686N02209;VH3;VHCH1;IGHG4;IGHG3;FLJ00385;DKFZp686I15212	2	8.5	36.105	101	0.00016922	141100	53585	17712	29255	103880	0	57695	21035	0	0	0	0	17400	19193	0	15368	0	0
Q14116;Q14116-2;Q96KJ8;B0YJ28	Interleukin-18	IL18	7	52.3	22.326	4	2.9683e-44	3528500	3846600	1470400	1576100	1015400	1462200	1299500	1314700	601430	484980	493460	547050	713060	423700	489470	361390	397440	264260
P29218;J3KQT7;0YBL1;E5RIP7	Inositol monophosphatase 1	IMPA1	5	23.8	30.188	9	1.1103e-50	385170	428200	285800	345650	509050	383680	525490	384010	464020	560450	460610	497640	439990	424480	705630	465740	299580	550720
Q9P2X3	Protein IMPACT	IMPACT	4	21.6	36.476	3	3.4282e-10	236120	263400	256880	342420	271940	286300	392180	313900	246090	296700	304960	413880	259840	292120	281630	397680	201260	277180
Q9UI26;F8WDV0	Importin-11	IPO11	20	31.5	112.53	6	4.8621e-144	1766300	2014800	2667700	2493500	2451400	2534200	2151900	2380900	2559700	1774700	2303300	2673600	1725800	1953300	2788500	1755100	1154000	2051500
O94829;A8K2A8;Q6PKD4	Importin-13	IPO13	13	20.9	108.19	4	8.9133e-46	389240	372020	486250	328840	405120	414360	340990	399220	434140	399830	296260	361490	259800	349590	359920	312030	342120	371390
Q8TEX9;B3KQ33;Q8TEX9-2;Q59FI4;0YN14;B3KPY9;B3KSQ4;B3KTB3;B3KT38;B3KPS9;B4DXR7;Q59H62	Importin-4	IPO4	13	19	118.71	18	3.129e-58	682260	939270	648460	448520	292140	299030	31796	157110	320610	296400	377910	304260	531080	390620	654570	467910	219630	23900
O00410;F6Z6Q9;0Y8C6;B4E0R6	Importin-5	IPO5	47	65	123.63	13	0	19064000	20987000	25976000	19562000	16741000	20630000	19841000	18810000	16470000	14090000	14659000	17523000	17530000	12673000	17127000	14008000	12373000	14967000
O95373;G5BRK8;B3KQG6	Importin-7	IPO7	32	44.6	119.52	7	0	13930000	12969000	15361000	14756000	13547000	15002000	16238000	15679000	10088000	9328000	11802000	11843000	12827000	12160000	12612000	11564000	8947800	11170000
Q96P70	Importin-9	IPO9	32	45.4	115.96	1	0	11498000	9914600	13693000	12614000	13173000	13377000	15232000	14291000	11299000	10589000	13908000	16280000	11077000	13713000	14490000	12302000	7664200	12421000
P46940;A4QPB0;B4E2M0;0YLE8;Q6P1N4	Ras GTPase-activating-like protein IQGAP1	IQGAP1	9	10.1	189.25	6	4.6322e-59	181670	389340	281690	381880	346420	259390	320090	321170	706600	549220	397730	468200	255750	230470	302900	254800	215150	209890
Q13576;B7Z7U6;F5H7S7;J3KR91	Ras GTPase-activating-like protein IQGAP2	IQGAP2	23	20.4	180.58	10	1.9725e-102	692890	879430	1598400	1143800	626890	436280	1036200	945130	1190700	968580	930030	1004100	867820	668330	694730	619870	401030	686030
P48200;D3DW85	Iron-responsive element-binding protein 2	IREB2	4	8	105.04	9	7.9233e-12	146200	134370	134050	195160	53079	48806	140610	153860	112050	96205	133520	134830	126620	99739	125670	64801	94439	102460
Q8WZA9;B7ZMD6	Immunity-related GTPase family Q protein	IRGQ	18	49.9	62.717	2	5.4656e-73	1388300	1872600	1622200	2351300	1421200	2401800	2025700	2166500	1410300	1538100	1617500	1967900	1439600	1303400	2102300	1665500	1301400	1949000
P05161	Ubiquitin-like protein ISG15	ISG15	5	35.8	17.887	1	3.4963e-55	355890	340630	1074300	1411000	1505700	1799700	830550	630470	290310	363980	264880	265000	450460	402100	438740	433680	311180	587850
E7ENF9;Q96CN7;D6RGE2;D6RE73;Q9Y3B5	Isochorismatase domain-containing protein 1	ISOC1	5	30.1	26.376	5	1.182e-37	592110	769490	645830	691640	551570	659480	426290	398270	739590	840690	433280	382440	572070	688520	605140	387180	428530	580240
P53990-2;P53990;A8K5S3;A8KAH5;3BMU1;J3KR23;P53990-3;B4DLP1;D2HFX0	IST1 homolog	IST1	7	31.6	36.622	12	2.1276e-26	988730	683380	794340	771130	1102300	662090	1549500	1139200	868470	952920	1206800	1376400	1123200	1409700	1389600	1196000	788240	1143800
J3KRC6;G5E9U0;B3KRT1;Q9NPH2;J3KRH4;J3QRY8;B7Z3K3;B3KSG0	Inositol-3-phosphate synthase 1	ISYNA1	2	8.8	23.623	8	0.00053199	19798	19078	59869	35202	22729	22424	36885	25260	73818	71998	0	27875	29912	38672	30239	41790	52360	34059
Q9BY32;Q9BY32-2	Inosine triphosphate pyrophosphatase	ITPA	7	61.9	21.445	3	1.046e-111	1036200	1137600	234650	247490	1105000	1282400	761370	942510	1074600	1156100	797230	795560	673560	569280	542320	18755	484340	602450
D6PAV9;A8CTY7;A8D7D0;Q0PW97;Q0PW96;F8W7U0;Q0PW95;E7ERJ0;A7XZY7;Q0PW94;A8CTY3;Q14BD4;A8CTX8;Q15811;Q14BD3;E9PD98;A8CTZ0;A8DCP3;A7Y322;Q20BK3;E7ERJ1;Q2LAE2;I3N800	Intersectin-1	ITSN1	3	4.3	116.62	27	6.2061e-06	38927	29610	45147	38745	38275	34812	43513	40100	44680	25617	101380	92392	131790	103110	63541	88100	108310	59333
B7ZLC8;Q15652;7BXU7;Q15652-2	Probable JmjC domain-containing histone demethylation protein 2C	JMJD1C	2	1.2	263.15	4	0.00019015	180660	868690	249670	165420	177980	1241400	1529900	187390	1148800	180030	1114800	1145600	2109000	1148100	1027000	182320	1277600	1514200
Q15046;Q15046-2;G1RRL2;2QBJ3	Lysine--tRNA ligase	KARS	8	15.1	68.047	6	2.4671e-21	572210	938850	351540	297190	603320	511820	309250	373330	590300	594290	382750	322710	466880	551730	549010	455260	451320	420390
Q9P0J7	E3 ubiquitin-protein ligase KCMF1	KCMF1	3	15.2	41.945	1	8.6871e-91	247710	404040	148360	303980	229180	185020	223190	293970	329150	317970	391300	240330	466570	338050	273760	235020	257020	289460
Q6B0I6	Lysine-specific demethylase 4D	KDM4D	2	5.4	58.602	1	0.001149	9044400	6542800	6108700	5430100	7267000	8496000	8212800	10082000	4129300	4621300	8233000	9146600	7620300	8611400	7180600	9535300	9202000	5151300
Q15058	Kinesin-like protein KIF14	KIF14	2	2.5	186.49	1	0.00065537	339480	2499800	1349200	1597600	1598200	2173700	1738700	2429900	1192900	1096800	2650500	2575500	1947700	2940900	2619700	2507000	2040600	1838000
P33176;D3DRX6;C1PHA2	Kinesin-1 heavy chain;Tyrosine-protein kinase receptor	KIF5B;KIF5B-ALK	12	15.4	109.68	20	2.4911e-67	311380	246460	408360	344650	362200	282630	328480	406100	586760	564530	533600	462530	483720	483250	412590	544010	374790	340680
O94889;2PAW7;Q647K1;Q9H8E7	Kelch-like protein 18	KLHL18	8	17.2	63.638	7	1.7241e-51	448290	672460	605960	1238900	349810	749780	369410	565980	471890	680230	319340	345560	385140	297300	405310	394400	363520	365720
Q7RTQ9;G5E9S8;Q07866-8;G3V2E7;Q07866-3;B5BU63;Q07866;F8W6L3;B4DGB3;Q07866-7;Q7RTQ8;Q7RTQ2;G3V3H3;Q7RTQ1;Q07866-5;F8VTM4;Q7RTQ0;Q7RTQ4;Q07866-6;G3V5R9;Q7RTP8;Q07866-4;Q07866-9;E7EVH7;B4DS14	Kinesin light chain 1	KNS2;KLC1	3	8.6	61.201	28	6.6488e-08	30927	36573	44978	54733	42126	35188	36029	44031	43949	57998	56544	40894	52852	64400	52800	47174	42464	54638
Q5BKZ2;P52294;B3KWR2	Importin subunit alpha;Importin subunit alpha-1	KPNA1	13	32.2	60.308	7	4.1067e-164	881310	1312000	927040	1671600	992910	1721800	1000200	1008700	1149800	1522700	736900	1110900	1157900	1307700	1593800	1751000	1607600	1612900
O00505;Q53F09;Q8IYQ9	Importin subunit alpha-3;Importin subunit alpha	KPNA3	6	32.2	57.81	4	1.1151e-28	176960	176110	257370	451120	212130	281970	91252	68010	139530	129530	104410	133840	168100	145760	264290	113820	177670	229080
O00629	Importin subunit alpha-4	KPNA4	14	46.3	57.886	2	7.9872e-210	2164000	2081000	2186700	4252500	1978100	3746400	2580400	2394000	1902900	3276200	2091600	2785300	2643500	2810600	4259900	3258200	4695000	4264200
F5H4G7;B4DII5;O60684;F5GYL8;B4DWX3;Q5TFJ7;O15131	Importin subunit alpha;Importin subunit alpha-7;Importin subunit alpha-6	KPNA6;KPNA5	6	29.5	59.667	7	5.4343e-245	352270	476520	289600	719680	349030	737900	370590	385820	411930	565790	257280	421750	355890	447450	555020	592550	524690	644680
Q14974;B2RBR9;B7ZAV6;B7Z752;F5H4R7;J3KTM9;B7Z5M1	Importin subunit beta-1	KPNB1	11	57.9	97.169	9	0	8942100	7160800	10921000	9083900	7022400	8465800	8205500	6867000	6731200	6160900	5797600	6447800	6236700	6570600	8873600	5974300	6618900	6566400
Q6FHH6;O43813;B2R602	LanC-like protein 1	LANCL1	15	65.7	45.267	6	1.2388e-92	1672200	972600	2374100	656440	2261700	1405100	1091500	1586900	4022500	2651400	1037900	2407600	1448600	2875100	1656500	1690500	2783000	2022700
Q9NS86;B3KTN5	LanC-like protein 2	LANCL2	3	12.4	50.854	2	3.0264e-07	0	0	64748	0	37114	0	0	0	260190	20734	0	0	0	58619	0	0	36100	40295
2R4S0;Q6ZV70	LanC-like protein 3	LANCL3	4	18.3	42.78	2	6.23e-16	48271	60108	52304	54408	50675	65685	40083	0	36033	25799	0	0	0	0	0	0	0	0
P28838;B4DQG5	Cytosol aminopeptidase	LAP3	17	43.7	56.166	4	7.0688e-85	1527000	1479300	1632900	1876100	1155200	1652500	899210	841610	612000	726310	384730	358800	589150	396800	1121400	1625000	1146300	1216600
F5H698;B4E266;B4DER1;Q9P2J5;B2RCM2;Q9H8E3	Leucine--tRNA ligase, cytoplasmic	LARS	3	4	129.21	9	1.1136e-05	73882	138100	47310	19543	76532	26247	23220	27947	62000	41343	0	0	45034	0	12226	21400	0	0
Q14847;A8K1D2;B4DGQ0	LIM and SH3 domain protein 1	LASP1	11	55.2	29.717	9	2.1391e-131	1999100	2558500	1901700	1863300	2197200	1743900	1945700	1859700	2382300	2535700	3105600	2633600	2594600	3960800	3343300	2722600	2325700	3589100
K7DH34;Q9UIC8;Q9UIC8-2;I3L4A2	Leucine carboxyl methyltransferase 1	LCMT1	4	20.2	32.902	7	7.8271e-64	295020	436310	343850	381490	291480	332090	332470	333620	310030	283130	282480	347470	309580	358380	363820	330870	317270	398590
P13796;G1QQQ7;Q53FI1;Q59GX5	Plastin-2	LCP1	34	71.1	70.288	7	0	8063900	10534000	16846000	22586000	9501100	12738000	17743000	14390000	19694000	23890000	15286000	19590000	12505000	17494000	19531000	14847000	18982000	19646000
P00338;B4DJI1;P00338-4;F5H308;P00338-5;P00338-2	L-lactate dehydrogenase A chain;L-lactate dehydrogenase	LDHA	20	75	36.688	22	0	29762000	25974000	33717000	30821000	29736000	28887000	25258000	26953000	22075000	24660000	25271000	19933000	23048000	23803000	23969000	21903000	24320000	23399000
P07195;F6PTL4	L-lactate dehydrogenase B chain	LDHB	22	69.5	36.638	3	0	118210000	119660000	125370000	126030000	119370000	128260000	114750000	110980000	82129000	85559000	116020000	105670000	94673000	100430000	105660000	97089000	110920000	108740000
C5HZ14;Q05315	Eosinophil lysophospholipase	LGALS10A;CLC	3	34.5	16.481	2	1.1149e-51	0	93350	0	18730	149720	0	0	0	1219300	1255000	0	0	0	0	0	0	0	36639
Q86TY5;Q6FGL0;P17931;Q59FR8;Q6NVH9	Galectin-3	LGALS3	2	20.7	13.897	5	6.1262e-12	293760	102000	98906	41438	48999	45770	84053	68187	196900	270960	0	33863	91660	65294	40147	79092	64702	86178
Q9H008;Q9H008-2;Q5T1Z0	Phospholysine phosphohistidine inorganic pyrophosphate phosphatase	LHPP	8	45.9	29.165	3	8.2151e-281	1145100	1399000	4656800	3560500	2012300	2040400	3570300	3552800	6779200	6762700	3748900	3712700	2664800	4825600	5463500	6005200	5136900	5677100
F7FMN7;F7AQD5;F7FMP2;Q9Y5K5;Q5LJA5;Q5LJA9;Q5LJB0;G1S8T7;B2RB07;B4DW59;B7Z9U9;0Y6Y4;0Y4E0	Ubiquitin carboxyl-terminal hydrolase isozyme L5	LOC712473;UCHL5	7	29.1	36.079	15	1.065e-19	513590	357900	309280	367470	408800	338120	328690	309140	239150	281480	470750	511220	291290	270780	393900	451170	279760	226600
Q92539	Phosphatidate phosphatase LPIN2	LPIN2	16	25.7	99.398	7	2.15e-59	2313600	2531900	2030400	1949000	1791600	855420	1826000	2086900	1343800	926470	2935200	1629000	2001300	2810800	2170100	1354600	1126700	1647500
Q07954;G7N7F0;Q59FG2	Prolow-density lipoprotein receptor-related protein 1;Low-density lipoprotein receptor-related protein 1 85 kDa subunit;Low-density lipoprotein receptor-related protein 1 515 kDa subunit;Low-density lipoprotein receptor-related protein 1 intracellular domain	LRP1;EGK_03827	2	1.1	504.6	3	0.00062758	230090	0	230730	14144	542220	800580	587460	976000	0	209670	880750	829690	422070	1013200	1043100	788130	499660	0
Q8ND23-2;Q8ND23	Leucine-rich repeat-containing protein 16B	LRRC16B	2	5.2	46.184	2	0.00025007	314570	260290	350850	248740	348910	210260	365110	370630	411510	260240	374150	332070	307840	357170	340560	293450	254170	382380
Q8TCA0	Leucine-rich repeat-containing protein 20	LRRC20	3	33.2	20.509	3	1.1761e-24	200350	230340	200630	289050	187460	232200	198410	182450	286460	309640	234640	271480	223420	280560	275230	282190	241200	299830
P09960;B4DVZ8;P09960-4;P09960-2;P09960-3	Leukotriene A-4 hydrolase	LTA4H	27	60.2	69.284	7	0	21698000	27031000	23858000	30245000	23721000	47621000	38127000	31250000	19375000	23295000	29691000	32622000	31214000	25669000	32214000	34482000	49559000	48773000
B2MV14;P02788-2;E7EQB2;B3KSL2;E7ER44;Q2TUW9;P02788;Q5EK51;Q5DSM0;B3VMW0;B2MV13;A8K494;Q19KS2;B7ZAL5	Lactotransferrin;Kaliocin-1;Lactoferroxin-A;Lactoferroxin-B;Lactoferroxin-C	LTF;GIG12	6	14.2	64.233	17	5.2369e-13	54472	104300	49275	70002	103600	38061	128680	103100	444930	352090	122390	110100	77433	117970	114720	126720	51189	68033
Q9BS40	Latexin	LXN	7	57.7	25.75	2	0	15253000	20314000	13751000	13975000	19257000	22232000	19129000	17559000	10315000	6990000	14558000	14981000	11046000	16067000	15556000	13171000	13124000	8021600
G1QJZ1;O75608;E5RJA0;B4DP64	Acyl-protein thioesterase 1	LYPLA1	5	42.1	22.875	4	1.8998e-54	403840	389810	594730	755140	478390	695580	660220	627220	601650	545990	602290	628010	654580	739930	733040	678370	612630	798410
O95372;F1N7F4;E7EPS4;Q5QPN9;Q5QPQ0;Q5QPQ3;Q5QPQ2;F7CKM3	Acyl-protein thioesterase 2	LYPLA2	2	19	24.737	8	2.1907e-21	140720	77565	59555	172020	123720	144630	0	108520	120480	118540	107480	164970	108820	118760	133800	146590	42961	144590
Q5VWZ2-2;Q5VWZ2;B3KVW3	Lysophospholipase-like protein 1	LYPLAL1	4	34.8	24.476	3	6.2923e-44	244440	252920	283000	294790	231410	238110	294910	252890	346710	362090	293360	316970	274080	277410	302610	314270	200640	307740
Q8WZA0;K7ES95	Protein LZIC	LZIC	6	50	21.494	2	4.889e-97	153100	395610	178130	435480	235790	422450	243720	465960	424450	447750	487970	482320	439470	403030	493200	503410	318170	528340
P61326;Q96A72;Q0VC92;F5H6N1	Protein mago nashi homolog;Protein mago nashi homolog 2	MAGOH;MAGOHB	5	43.2	17.163	6	2.7164e-17	1159300	1377000	1245500	1443000	1284100	1723500	892330	948640	1452400	1514700	770820	713620	837630	904770	751150	855000	993170	675370
3BQY8;Q9NTJ4;3BUT6;3BMX2;Q68EM8	Alpha-mannosidase 2C1	MAN2C1	21	32	113.46	15	9.9242e-152	1769600	1563500	1731300	1428300	2051900	2423500	2725600	2715600	2991600	2573700	3004600	2849400	2360400	2100900	2250300	2123300	2813500	2108600
B4DH53;Q66K74;A8K940	Microtubule-associated protein 1S;MAP1S heavy chain;MAP1S light chain	MAP1S	2	4.6	109.79	3	1.1405e-05	59884	73521	52241	88349	56211	44342	45556	66170	57184	46490	66133	66192	59295	57177	70139	51720	58962	81850
Q02750-2;B4DFY5;Q02750	Dual specificity mitogen-activated protein kinase kinase 1	MAP2K1	5	21	40.763	4	9.6112e-22	139330	136780	174520	204260	267310	190250	309170	266810	246510	258330	292440	440650	299470	446480	331960	387480	69409	365620
P36507;G5E9C7	Dual specificity mitogen-activated protein kinase kinase 2	MAP2K2	8	37	44.424	4	6.9428e-47	707110	463770	245770	403480	603210	358960	542670	467960	490800	560220	693400	742360	663180	601040	978100	855240	214310	650600
F6UEB3;C7DUW4;P46734;Q53EZ9;Q6FHG1	Dual specificity mitogen-activated protein kinase kinase 3	MAP2K3	13	54.7	36.172	14	8.0343e-271	3149700	3091300	1323700	1565500	2533900	1951400	1669200	1875200	2356900	2522500	1806200	1495200	1603700	1503600	1870100	1655800	879330	1807900
Q15691;B4DM33;A2VCR0	Microtubule-associated protein RP/EB family member 1	MAPRE1	11	64.2	29.999	3	4.3698e-271	3825800	4285000	5553500	5779300	4927900	5142000	4282100	4098200	4268600	4498900	3470600	3320100	4204500	4416100	3341800	4059000	3325500	4258000
P31153	S-adenosylmethionine synthase isoform type-2	MAT2A	7	28.9	43.66	4	3.0333e-76	998090	1048200	1027200	779310	891780	905130	1202600	905110	1032900	777680	1025900	888900	990040	1209000	1043900	1086700	1273100	951650
7C0X7;Q9NZL9-3;Q9NZL9-4;F6RZA1;A8K7A4;Q9NZL9;B7Z1X8	Methionine adenosyltransferase 2 subunit beta	MAT2B	2	19.2	22.063	7	1.5612e-13	92718	129720	113880	105280	106610	120710	99476	114000	131540	94422	134230	101680	127330	134190	136760	116520	184360	178010
Q9ULC4;E2QS59;Q9ULC4-2	Malignant T-cell-amplified sequence 1	MCTS1	7	58	20.555	3	1.7546e-151	1435100	1577100	2353100	2325000	1433900	1711200	1649500	1446200	1816000	2065200	1708100	1587100	1688700	2161900	1786100	1337100	1574400	1792600
P40925;P40925-3;B9A041;B8ZZ51	Malate dehydrogenase, cytoplasmic	MDH1	17	63.8	36.426	6	0	46755000	46581000	52975000	49204000	50668000	59671000	55493000	48450000	43753000	38117000	46912000	48604000	42610000	42660000	42866000	42878000	52495000	48068000
Q86V88-3;Q86V88-2;Q86V88	Magnesium-dependent phosphatase 1	MDP1	2	25.4	14.038	3	2.9518e-139	114470	88928	122490	155630	165720	169230	141690	152280	127770	169040	185380	173020	148700	174480	200880	192930	139480	171810
G3V1U3;B3KWL6;B4DUX5;P50579;F8VY03;F8VQZ7;F8VSC4;F8VRR3;Q8NB11;G3XA91	Methionine aminopeptidase;Methionine aminopeptidase 2	METAP2	4	21	35.991	11	7.263e-12	196440	270410	148050	164280	144550	198960	244400	249170	106310	144280	390990	467480	317470	286390	479410	339860	222110	354070
P14174	Macrophage migration inhibitory factor	MIF	2	17.4	12.476	1	1.6863e-17	701690	1094000	761460	1493400	725780	2221500	932010	1207900	1388600	1794800	1738700	1993600	1266500	1977600	1605000	1046100	1132200	1590200
Q96T76-9;Q96T76;Q96T76-5	MMS19 nucleotide excision repair protein homolog	MMS19	5	8.7	108.38	12	4.1363e-16	164530	204860	151980	153360	180220	141090	110660	160930	163350	152400	117190	139690	114220	106900	152190	172520	0	159290
L5M336;Q9H8S9;Q7L9L4;2RCF2;B3KSH6;Q9H8S9-2;7BZ12;I3NFM4	MOB kinase activator 1A;MOB kinase activator 1B	MOB1A;MOB1B;MOBKL1A	7	7.4	139.59	9	7.1707e-51	627270	487900	486180	710030	1015200	893010	530190	529250	581520	649830	561860	724910	567790	577510	538910	686540	259310	623970
J3QSF7;P05164;P05164-3	Myeloperoxidase;Myeloperoxidase;89 kDa myeloperoxidase;84 kDa myeloperoxidase;Myeloperoxidase light chain;Myeloperoxidase heavy chain	MPO	2	28.7	9.9414	3	0.00012456	0	19600	0	0	0	0	0	0	83952	101290	0	0	0	0	0	0	0	0
Q00013-2;Q00013-3;Q53F93;Q00013;B4E325;C9J9J4	55 kDa erythrocyte membrane protein	MPP1	11	39.2	49.074	7	1.3646e-110	1929000	426150	630500	647790	757730	531860	732600	697380	1604900	1056700	812850	760670	793860	883090	697940	574190	634140	736350
P25325;B3KP52;B1AH49	3-mercaptopyruvate sulfurtransferase;Sulfurtransferase	MPST	13	65.3	33.178	3	0	14995000	11927000	15519000	13522000	12007000	12583000	17362000	16624000	13908000	15082000	18449000	18638000	17486000	23066000	19546000	17415000	25234000	24079000
P49959;B3KTC7;Q05D78;P49959-2;F8W7U8;F5GXT0	Double-strand break repair protein MRE11A	MRE11A	8	15.7	80.592	6	9.8106e-20	477170	380150	241770	253250	271970	204370	268680	298470	251680	270930	321280	297370	224360	291660	285790	190110	293210	245460
Q9BV20;Q9BV20-2	Methylthioribose-1-phosphate isomerase	MRI1	14	60.2	39.149	3	1.7254e-103	1086400	1061600	2484500	2478500	1884000	2043300	3611600	3035300	1848800	2086200	2804900	2995400	2912400	3633500	3396300	1846700	4346700	4177000
P26038;Q6PJT4	Moesin	MSN	18	42.1	67.819	3	0	4764800	5061000	4425400	3275100	4020900	4070300	9009500	6500800	6409700	5163200	6829100	6634100	8660600	8623700	5362600	6743200	13232000	7754300
Q13126-4;Q13126;B4DUC8;Q13126-3;Q13126-2;Q6FHT1;Q6FHP1;Q13126-7;Q05DJ2;J3QSB7;Q13126-6;Q13126-5;F2Z2F3	S-methyl-5-thioadenosine phosphorylase;Purine nucleoside phosphorylase	MTAP	8	41.1	30.837	16	8.9277e-58	261270	80955	890850	202280	297280	165150	46080	191800	1549900	565140	116090	109580	286770	810840	245790	245120	1119900	1210100
G3V2B8;F5H2F4;B7Z809;G3V3L6		MTHFD1	43	55.9	101.53	4	8.5418e-286	15746000	9917500	11433000	7328900	9853500	4509300	7931500	8863400	7785700	5875900	10323000	8648200	8643800	8527100	12320000	8194700	2902200	8147900
P58546;C9JL85	Myotrophin	MTPN	7	75.4	12.895	2	6.0803e-85	2130600	2143600	2091300	3074300	1914900	4212700	1266600	3082400	3116400	3474800	2757800	2958000	2883400	3486700	3242400	2628300	2783300	5434000
P53602;3BP35	Diphosphomevalonate decarboxylase	MVD	13	36.5	43.404	5	1.2461e-128	4614600	3637000	3871800	3361800	5127300	5893900	4316200	3659100	3321600	3221600	3479100	3494700	3426500	2866500	2748500	3268400	2271400	3209500
Q14764;B4DXN0;B4DDR2;B4DP93	Major vault protein	MVP	14	26.7	99.326	10	2.1385e-37	708800	540290	423220	389240	1099700	718100	379460	400740	137750	110450	87960	65737	0	3709.2	7412.7	14061	0	0
P35580;P35580-3;B2RWP9;P35580-2;F8W6L6;D3DTS1	Myosin-10	MYH10	65	46.3	229	15	0	9180400	10894000	1767700	1421500	9719900	7776300	2264000	2867500	3136200	2420000	1106000	1138200	992440	1384600	1214400	1578400	519880	1152900
Q7Z406;Q7Z406-6;F2Z2U8;Q7Z406-2;G8JLL9;Q7Z406-5;Q7Z406-4	Myosin-14	MYH14	2	4	227.87	8	1.8164e-96	837860	740860	176400	145320	1171300	497940	350440	340440	445270	325940	272090	208280	233810	269450	168740	219410	138150	198000
P35579;Q86XU5;P35579-2	Myosin-9	MYH9	100	52	226.53	9	0	42730000	61763000	9769500	10477000	63530000	37144000	22509000	25169000	30523000	19138000	14026000	15140000	15547000	16525000	11647000	13662000	8449900	13482000
P19105;O14950;J3QRS3;Q53HL1;Q71U02;Q6IBG1;P24844;P24844-2	Myosin regulatory light chain 12A;Myosin regulatory light chain 12B;Myosin regulatory light polypeptide 9	MYL12A;MYL12B;MYL9	4	32.7	19.794	8	1.9261e-59	360670	464690	61742	147830	530340	686640	113990	317120	257150	311070	145960	155910	166480	168450	119910	165400	81502	126760
P12829;I3L532;I3L3U1	Myosin light chain 4	MYL4	10	61.9	21.564	9	8.9316e-89	1804400	2635700	445040	755710	2139200	2692500	791970	1379700	1067000	1479500	702600	652740	708580	728290	678540	981880	515230	491640
Q14CX7;A8K8X0;Q14CX7-2	N-alpha-acetyltransferase 25, NatB auxiliary subunit	NAA25	10	14.1	112.29	3	2.492e-29	298870	269380	528430	401270	396150	358870	517720	489880	405480	402380	413950	392520	450650	452180	579830	481790	479190	521920
B0AZT5;C9J5D1;E7EQ69;Q9GZZ1;Q9GZZ1-2	N-alpha-acetyltransferase 50	NAA50	3	32.6	10.904	6	1.9694e-06	100550	106440	149520	126750	83304	94739	110520	89285	125950	114180	105950	77403	111020	97517	119620	85241	91205	86178
P70670;F8W0W4;0YHX9;Q13765;Q13765-2;E9PAV3;F8VNW4;B4DDI8	Nascent polypeptide-associated complex subunit alpha, muscle-specific form;Nascent polypeptide-associated complex subunit alpha	Naca;NACA	5	3.5	220.5	10	2.8357e-114	891480	1438100	823590	762510	1122100	308190	484360	542430	775690	412780	624850	607980	1188700	999890	646240	503470	313080	757180
Q13564-2;Q13564;A6NCK0;B3KUP9	NEDD8-activating enzyme E1 regulatory subunit	NAE1	17	53	59.42	9	6.298e-246	2379800	3464200	2432300	4459200	2355200	5382200	3909300	3827600	3077900	3986600	2897700	3929500	3488100	3418000	4502100	4839600	8036100	6317500
Q9UJ70;7C3G9	N-acetyl-D-glucosamine kinase	NAGK	6	27	37.375	7	2.9517e-51	757510	699280	535120	440290	497670	439080	455820	547950	254420	294670	409890	379390	537180	323210	463550	555300	605070	587350
P43490;Q5SYT8;UPI000006F310	Nicotinamide phosphoribosyltransferase	NAMPT;NAMPTL	14	39.3	55.52	5	3.602e-171	1856600	1556200	1493100	2334200	1756300	2453700	1550400	1285600	1511100	2029800	1043500	1354300	804260	1146900	1424500	1229300	1171500	2051800
Q8TBE9	N-acylneuraminate-9-phosphatase	NANP	2	12.1	27.813	1	2.3711e-27	140140	149240	129770	98697	121150	153310	155940	130870	76840	102580	111050	113420	129600	128290	157290	163990	146800	112670
Q9NR45	Sialic acid synthase	NANS	9	45.7	40.307	4	1.3404e-134	4492200	4786200	3621900	3820200	3891200	4739700	3774800	3488200	3475100	3177300	3146700	3408200	2869400	3711200	3401400	3389900	4409600	3464800
B3KNT8;F5H4R6;P55209;Q4R5C4;0YH88;F8W543;F8VRJ2;0YHC3;F8W020;F8VXI6;F8VUX1;B3KV44;B7Z9C2;F8W0J6;B7Z5H0	Nucleosome assembly protein 1-like 1	NAP1L1	7	27.2	42.761	16	5.1863e-130	3351000	3670600	3636000	4442500	5044100	5268300	4973100	4187000	4157900	3853900	3947500	4124700	1817400	2528700	4527900	2497000	5918900	3277600
Q99733;B2R6J4;F5HFY4;B7ZB83;B7ZAK9;B7ZAC7;Q5RBS2;C9JZI7;B4DS05;G7NBM6	Nucleosome assembly protein 1-like 4	NAP1L4;NAP1L4b;EGK_05876	14	48.5	42.823	12	3.4837e-284	5500400	4657300	6594600	7215700	7197400	7527200	7488500	6018700	8341700	7906100	7733900	6166100	3890900	5892300	8285500	5356200	9881700	7459400
P54920;UPI0002A4753B	Alpha-soluble NSF attachment protein	NAPA	19	80.3	33.232	10	0	7731700	5791400	5775600	7059600	11952000	9523200	10294000	9816900	7103500	9012200	9348900	10833000	8579600	8870300	10442000	11871000	5699700	10918000
Q6XQN6;C9JC60;Q6XQN6-2;Q6XQN6-3;G5E977;C9J8U2	Nicotinate phosphoribosyltransferase	NAPRT1	22	67.8	57.578	9	0	23531000	18824000	21326000	23694000	21958000	29729000	26594000	21000000	38111000	34271000	30174000	32138000	35420000	31291000	29320000	29945000	41915000	47314000
B4DN60;O43776	Asparagine--tRNA ligase, cytoplasmic	NARS	6	28.8	34.921	2	1.0188e-49	133420	374240	77929	163930	70075	143760	42068	40027	64327	117230	53920	20208	78276	49612	59700	93997	47383	60930
E7EN77;Q6ZV00;F5GZJ1;B4E0B7;B3KY03;Q15021;B3KMS0	Condensin complex subunit 1	NCAPD2	3	5.7	102.65	7	1.1479e-12	83678	107400	79948	82719	93330	68651	70475	77514	88711	74327	92653	90816	79751	105270	90321	73456	39526	61889
Q9BPX3;Q6NUR1;0Y9Z8	Condensin complex subunit 3	NCAPG	2	2.4	114.33	3	2.2902e-06	52017	62827	43981	65751	52214	47915	34082	52847	68995	71899	79037	57668	59277	63440	63964	63707	35902	38980
B4DRG7;Q15003;A8K4T8;7C415;C9JZP1;C9J470	Condensin complex subunit 2	NCAPH	2	2.9	80.129	6	0.00033865	70153	51377	81444	66217	55044	37544	52019	41419	47669	79667	57036	56080	59968	72430	43665	53877	32952	44359
Q09161	Nuclear cap-binding protein subunit 1	NCBP1	7	13	91.838	2	9.2284e-29	261310	201210	322740	211070	219590	232510	326690	316990	248400	236510	254830	255790	308860	260740	330040	253490	239770	287240
P19878-2;P19878-3;P19878;Q59F14	Neutrophil cytosol factor 2	NCF2	2	8.1	47.515	4	0.00011101	0	0	0	0	0	0	0	0	45108	61369	0	0	0	0	0	0	0	0
Q9NVZ3-3;B4DUR7;F6SKB8;Q9NVZ3;Q53FE5;Q9NVZ3-2;D6RAN6;Q9NVZ3-4	Adaptin ear-binding coat-associated protein 2	NECAP2	4	44.2	19.419	10	1.1921e-32	194870	145780	193210	248830	259270	260020	171090	172400	291770	404530	214890	220370	296090	306840	198020	276730	192820	214240
P46934-4;P46934-2;P46934;0Y8X6;P46934-3	E3 ubiquitin-protein ligase NEDD4	NEDD4	10	13.4	104.22	6	4.2569e-32	494960	492190	773700	663610	606980	522830	565830	582490	694000	663210	1073500	1050400	1010000	1187700	985060	938720	835190	855100
Q96PU5-2;Q96PU5-6;K7BRG0;Q96PU5-7;Q96PU5;Q96PU5-3;Q96PU5-9;F5H602;B7Z2P9;B7Z6K0;K7ERN1	E3 ubiquitin-protein ligase NEDD4-like;E3 ubiquitin-protein ligase	NEDD4L	4	9.8	104.92	14	5.0029e-23	122800	129740	90434	124820	134890	128950	211000	246350	123010	114380	161480	223520	111730	169480	188550	128610	95988	136390
Q15843;F8VSA6;E9PS38	NEDD8	NEDD8;NEDD8-MDP1	2	30.9	9.0714	3	1.3699e-14	72497	504620	240010	245530	107420	168930	184540	188520	345750	193250	271220	333080	242760	362960	333420	232310	134900	272930
Q8TD19;F7I9C2;B3KY50	Serine/threonine-protein kinase Nek9	NEK9	2	2.9	107.17	3	0.00029453	67760	59083	50911	41332	49980	38892	37017	35057	57059	56087	47568	39308	54028	51909	36268	36405	0	39780
Q96IV0;Q96IV0-2;Q96IV0-3;Q96IV0-5	Peptide-N(4)-(N-acetyl-beta-glucosaminyl)asparagine amidase	NGLY1	9	24.8	74.389	5	4.6965e-31	337280	278200	363190	324380	274780	345520	504270	495370	429690	406820	570170	579920	458250	550900	444880	524930	481700	568420
Q8NBF2	NHL repeat-containing protein 2	NHLRC2	21	47.5	79.443	2	2.045e-189	2864400	2863600	3314100	3266200	3005400	3443800	3009900	3018700	3098000	2671100	2776800	3073200	1962500	2303900	2584900	1798000	1821500	2762200
Q9GZT8;Q9GZT8-3;Q6X734	NIF3-like protein 1	NIF3L1	14	42.4	41.968	10	5.0934e-120	6437600	5874500	8235700	6884400	6254900	5978100	6801300	6915300	5939200	6537200	6779800	5941100	6479500	7095400	6756400	7031400	6774300	6322700
Q86X76-4;B7Z410;Q86X76;B2R8D1;Q86X76-3;B1AQP4	Nitrilase homolog 1	NIT1	13	59.3	34.323	6	2.7431e-155	2455300	2632100	2854600	2874100	1936600	2409600	2657500	2258300	2628100	2782000	2338400	2265200	2425000	2246600	2625800	2097700	3156500	2804900
Q9NQR4;7C579	Omega-amidase NIT2	NIT2	7	37.7	30.608	5	3.3834e-95	539810	503110	387470	497610	399300	509910	470070	539480	475920	498450	447720	517840	621440	479740	542700	637640	609590	451980
P15531;P15531-2	Nucleoside diphosphate kinase A	NME1	2	80.9	17.149	3	0	3404000	4304000	6361300	6158100	2368800	6480700	3034800	5041200	4874500	2546300	3028500	6192500	2577500	3764600	4826800	2140700	3286700	4876200
F6XY72	Nucleoside diphosphate kinase	NME2	2	90.9	8.6687	1	4.4548e-180	717310	776850	726310	787040	603620	824730	609920	649160	859640	772340	618360	780350	536270	716280	673340	509980	454240	616230
J3KPD9		NME2	3	61.9	22.422	1	3.9099e-221	7460400	8446700	10940000	9438400	8791300	9965700	8024300	6778300	10026000	8669900	6603900	7576700	7198900	9131000	7647900	6347400	8243100	10047000
P22392	Nucleoside diphosphate kinase B	NME2	12	76.3	17.298	1	0	42077000	46655000	47458000	41031000	41410000	53318000	48471000	40680000	43330000	39626000	44067000	45509000	38367000	42927000	41880000	40580000	43092000	47241000
Q8WTW2;Q13287;A8K683;A4UCT9;B4DQD4	N-myc-interactor	NMI	5	22.5	35.084	5	1.14e-16	382370	481130	336130	362540	465850	441470	255440	303790	208580	302830	73933	71157	59167	58485	76192	54841	85719	72008
E9PLK3;P55786;B7Z899;B7Z4B2;B3KU93;B3KTP2	Puromycin-sensitive aminopeptidase	NPEPPS	14	56.3	102.99	12	0	6408400	6204700	8247200	7041300	6744900	9476800	7592800	7698300	6490100	4916100	6901600	8073000	5885200	5742300	7154100	6089700	8940100	9077200
Q9BXD5;Q9BXD5-2;B4DVG3;G2HFT8;Q9BXD5-4	N-acetylneuraminate lyase	NPL	11	40.6	35.162	6	1.4216e-44	1332200	1027100	565960	629000	1008800	659480	1057500	1088100	564000	693900	1161900	1020800	973880	1411300	1355700	1160700	1299000	1571800
Q8TAT6;B4DG89	Nuclear protein localization protein 4 homolog	NPLOC4	11	26.8	68.119	5	2.6759e-38	627490	613950	396590	505260	633940	657690	315430	356450	376210	401400	402950	385320	337390	319930	338730	436630	211700	405800
P16083;B3KPX6;Q5TD07;Q59EN2	Ribosyldihydronicotinamide dehydrogenase [quinone]	NQO2	12	70.6	25.918	4	2.214e-185	4255200	3735600	218990	157160	1231300	1178800	3065400	2836500	227850	262430	2505100	2870800	1069500	4202600	4523300	2132700	1312700	3145500
Q86WQ0;B4DW92;K7ERL0;K7ES62	Nuclear receptor 2C2-associated protein	NR2C2AP	4	56.1	15.876	5	2.968e-93	355090	440530	444170	536330	335030	679580	446190	529180	437000	379180	458690	668750	551550	551050	601390	612500	926560	686300
B4DW31;Q9UHY1;F8W6G1	Nuclear receptor-binding protein	NRBP1	8	25.4	57.957	3	2.0294e-65	741840	926290	595520	1386200	836510	1209100	1074500	1169600	1350200	1550800	1328700	1393200	1370500	1324300	1506700	1300800	996210	1298700
O43847;O43847-2;B1AKJ5;Q6UUU9;Q96L67;F5H7V1;B4DYV0;0Y5G9	Nardilysin	NRD1	14	15.3	131.57	8	7.5923e-86	658770	682160	672150	467040	641350	622000	501060	467750	455750	350920	479090	423430	453760	438140	452530	394290	400920	403430
B7Z5J7;P46459;2NTP5;B7Z9U2;B4DSK5;B4DGR3;P18708	Vesicle-fusing ATPase	NSF	32	52.4	82.057	11	5.3002e-244	5832200	3408200	6971600	5970300	7096200	4521000	10085000	9873000	10837000	9760100	14365000	13606000	8606100	8092400	7986700	10552000	5579600	6202100
Q8TCD5;J3KRC4;J3KSX6	5(3)-deoxyribonucleotidase, cytosolic type	NT5C	8	56.2	23.382	5	1.3899e-203	1588800	1872400	1738600	1473000	1375900	1578300	807220	842530	1576800	1538800	864660	795140	1011400	1270400	1243900	1328300	1286200	1691700
G1RZN3;Q9H0P0	Cytosolic 5-nucleotidase 3	NT5C3	13	51.2	33.915	3	5.9107e-69	1485700	1716700	1252800	1111700	1064000	964430	604910	587300	667930	705940	623470	598180	481530	473650	776690	878110	535440	823150
P53384-2;P53384	Cytosolic Fe-S cluster assembly factor NUBP1	NUBP1	3	17.5	33.412	4	4.7719e-09	117880	108120	129840	110830	68729	80118	86381	87001	92398	75525	81734	82384	96510	71296	121240	65477	72161	78039
Q96RS6;Q96RS6-2;Q96RS6-3	NudC domain-containing protein 1	NUDCD1	16	43.1	66.755	4	2.67e-51	633260	1111300	941310	1924400	971630	1909600	1089700	1227400	983060	1438100	1100800	1279400	1480800	1021200	1766400	1636000	1846300	1786400
Q8WVJ2;E5RFP0	NudC domain-containing protein 2	NUDCD2	5	47.1	17.676	2	5.7145e-86	679110	673850	583010	748760	614000	764110	637230	621350	619610	679390	862250	948430	750700	746570	965850	834860	850230	838710
P36639	7,8-dihydro-8-oxoguanine triphosphatase	NUDT1	2	12.7	22.519	1	3.9972e-08	143320	176080	80065	69548	57141	44689	62337	75000	62706	84900	80521	89994	51404	44758	107160	96439	70319	113290
P50583	Bis(5-nucleosyl)-tetraphosphatase [asymmetrical]	NUDT2	2	26.5	16.829	1	1.8433e-08	76176	60903	126580	94695	66752	90470	54534	106090	85349	102380	88079	88700	53556	0	106210	79676	88972	65349
Q9UKK9;A6NFX8;A6NJU6;A6NHE8	ADP-sugar pyrophosphatase	NUDT5	9	34.7	24.327	7	6.3841e-95	2383200	2678700	2627200	2514800	2334800	2363900	2329900	2367600	2369100	2768000	2303300	2293600	2381400	2356600	2313600	2823200	2704500	2421700
P61970;J3QS01	Nuclear transport factor 2	NUTF2	7	89	14.478	3	3.1335e-248	7881200	10554000	8794700	12983000	7853500	19506000	8520400	14052000	13453000	11646000	12489000	16788000	12455000	12951000	11844000	10060000	10153000	18740000
Q6PK21;UPI000013DFD5;Q9NZT2-2;Q05BV5;Q9NZT2;B3KMQ6;Q4VXW4	Opioid growth factor receptor	OGFR	2	13.3	54.097	7	0.00013805	72059	52260	55696	34827	54940	32837	47892	40506	44998	35795	32191	27382	33983	28096	43160	29147	32050	30099
Q548W1;K7BQX2;O15294;G3IF31	UDP-N-acetylglucosamine--peptide N-acetylglucosaminyltransferase 110 kDa subunit	OGT	3	4.5	103.01	4	1.8511e-15	141280	171180	59417	33155	89808	44523	28131	44397	63906	55993	54953	32469	73546	70533	35943	28249	0	46070
Q9NTK5;J3KQ32;B4DK14;F7ERL2	Obg-like ATPase 1	OLA1	28	75.5	44.743	4	0	21605000	21735000	23072000	21785000	22772000	22327000	26785000	22102000	20534000	21375000	20304000	22589000	22075000	20702000	19629000	21130000	15320000	18775000
Q96CV9;Q96CV9-2;B4E184;B7ZA56	Optineurin	OPTN	22	44.9	65.92	5	1.1149e-179	1929000	1853200	1467500	1357000	1292300	1269600	1459900	1891600	1339500	1249200	2003000	1903100	2394500	1748200	1372200	1511700	1059600	1482100
Q0VF99;Q969R2;B4DFA8;7C428;F5H2A3;B4DK24;Q6ZN50;B4DKE4	Oxysterol-binding protein;Oxysterol-binding protein 2	OSBP2	12	22.2	101.18	12	2.0808e-33	190110	116870	272640	275950	195990	168080	457210	390330	445400	445020	771760	780840	622780	1160600	999930	942600	810440	1183200
Q92882;A8K646	Osteoclast-stimulating factor 1	OSTF1	4	28.5	23.787	2	8.5736e-37	331800	318980	317110	391100	351770	554560	364490	343070	299410	401270	385340	395240	449680	429720	479360	437600	366680	367480
Q96FW1;Q659F9;F5H6Q1;J3KR44;F5GYN4;F5GYJ8;B4DPD5;F5H3F0;Q96FW1-2;B3KUV5;B4E053	Ubiquitin thioesterase OTUB1	OTUB1;DKFZp564E242	14	73.4	31.284	11	3.5702e-229	6000400	6153400	6325500	5786200	6029900	5658700	5604300	4786400	4880900	5047000	4796800	4533400	4302200	4948600	5330600	4491100	4506000	4627200
Q8N6M0;B4DEY0	OTU domain-containing protein 6B	OTUD6B	3	20.8	33.812	3	3.0387e-44	130840	166980	148200	176000	161400	115720	133560	128590	110230	130160	139830	126530	114010	118150	126930	106010	76400	93772
Q8WZ82	Ovarian cancer-associated gene 2 protein	OVCA2	4	23.8	24.418	1	8.5315e-39	223640	241090	378460	376410	305050	378830	244650	265260	228840	274170	156160	188250	210570	166110	125960	190920	155470	166150
Q6IE37	Ovostatin homolog 1	OVOS1	2	1.5	134.5	1	0.00050063	636850	322500	0	0	9742.3	0	0	0	367920	165940	0	0	508510	469520	0	426950	214740	221080
O95747;C9JIG9	Serine/threonine-protein kinase OSR1	OXSR1	18	45.4	58.022	5	0	7705900	8942600	7287900	15436000	8645300	15825000	12985000	12590000	9016900	14983000	10051000	13818000	11534000	12649000	16268000	17284000	12804000	20480000
I3L3P5;I3L312;B4DJS0;B4DNL5;P07237	Protein disulfide-isomerase	P4HB	2	25.6	16.876	5	7.5336e-06	25056	55316	12989	63273	24557	69322	19634	30560	31878	46647	0	23584	47777	51303	28474	26300	113290	60292
Q9UQ80;F8VTY8;Q05D08;F8VRZ3;F8VR77;F1SPH1	Proliferation-associated protein 2G4	PA2G4	24	77.4	43.786	9	0	28497000	23084000	27440000	21199000	34170000	30643000	31018000	25684000	16056000	15024000	28486000	24817000	22789000	13289000	12760000	18158000	21121000	13602000
G1QSH3;P11940;B4DZW4;E7ERJ7;B4DQX0;3A5M3;B3KT93;0YBQ4;0YAR2;Q9H361;Q3ZCS4	Polyadenylate-binding protein 1;Polyadenylate-binding protein 3	PABPC1;PABPC3	11	21.4	61.18	32	6.0541e-56	680860	868970	423350	361500	578660	348370	548170	552700	571750	497340	758330	608170	626580	616230	517600	621170	425020	436910
P43034;I3L2U8;Q9PTR5	Platelet-activating factor acetylhydrolase IB subunit alpha;Lissencephaly-1 homolog	PAFAH1B1	17	60.7	46.637	5	0	8623300	8664100	10006000	8047000	8581300	7252300	10092000	7442000	8434100	7783900	7419800	7341600	7425600	7676100	8100500	9078400	7584000	6975200
P68402;P68402-2;P68402-4	Platelet-activating factor acetylhydrolase IB subunit beta	PAFAH1B2	9	76	25.569	4	9.3462e-195	4802600	3977700	5368000	4345600	3754700	4123700	2437000	3886100	4729300	4038200	2845000	2458600	3353400	4784400	3858400	3730900	5931100	5794300
Q15102;UPI0002A4760B;UPI0002A47086	Platelet-activating factor acetylhydrolase IB subunit gamma	PAFAH1B3	13	83.5	25.734	3	2.1696e-158	5251000	3091900	8360600	4181200	4386700	3484300	2148900	3985000	6304900	5345300	2902300	2579200	3777000	6210000	4489000	4339200	9549100	9467800
P22234;D6RF62	Multifunctional protein ADE2;Phosphoribosylaminoimidazole-succinocarboxamide synthase;Phosphoribosylaminoimidazole carboxylase	PAICS	20	64.2	47.079	2	0	15249000	15942000	10131000	11071000	12029000	8361000	9591500	9531800	7778600	8921100	14582000	12233000	15712000	11080000	19375000	13759000	6470900	8955500
D6REB4;Q9H074-2;Q9H074;G3SHC4	Polyadenylate-binding protein-interacting protein 1	PAIP1	2	6	39.908	4	7.0803e-07	40654	51411	41351	66297	54294	63456	51398	53894	60765	83942	43550	67114	65339	72047	71262	97971	104620	86669
Q13177;A8K5M4	Serine/threonine-protein kinase PAK 2;PAK-2p27;PAK-2p34	PAK2	16	51	58.042	13	8.8113e-78	915370	898820	972630	1785100	1120200	1399600	1399200	1163800	961000	1630000	1533400	1706100	1461100	1585700	1826000	2072800	1224000	1758300
Q9BZ23-4;Q9BZ23	Pantothenate kinase 2, mitochondrial	PANK2	3	11.5	50.581	4	2.2607e-14	53351	73349	111150	113200	101730	56239	115240	116160	109410	113270	117830	141000	138350	150340	188800	152050	65184	100400
Q99497;K7ELW0;K7EN27	Protein DJ-1	PARK7	13	76.2	19.891	3	0	36785000	37486000	41746000	42283000	37723000	45301000	41146000	35691000	36385000	37008000	36658000	43176000	41657000	35960000	35308000	37662000	51760000	44928000
A2RUM0;E9PK67;Q53GL7;E9PNI7;B3KY29;B4E0C4	Poly [ADP-ribose] polymerase 10	PARP10	5	8.8	109.94	9	2.1688e-20	135410	61844	89715	92687	135130	79091	126730	134840	140610	137190	77183	58857	116350	97107	114640	72601	77197	87678
Q9H0N5	Pterin-4-alpha-carbinolamine dehydratase 2	PCBD2	2	17.7	14.365	1	4.1126e-06	20235	0	43054	23503	34818	36221	0	0	53174	59099	40290	41469	52054	97244	44910	40329	57261	76569
Q15365	Poly(rC)-binding protein 1	PCBP1	8	38.5	37.497	1	1.2468e-71	1222700	1550000	825110	1252200	1512700	1096800	1127800	1082800	1298500	1603500	1492900	1747800	1621300	1332100	1222300	1496000	558860	1439900
B4DLC0;B2M1R7;Q61990;Q15366;G3RA49;F8VXH9;G1S7I7;G3V0E8;F8VZX2;B4DXP5;E2RCF9;G1S7I4;F8W0G4;F8VWQ4;F8VRG9;F8W1G6;P57721-2;P57721-3;P57721-5;Q5MJP6;E9PFP8;P57721-4;P57721	Poly(rC)-binding protein 2;Poly(rC)-binding protein 3	PCBP2;Pcbp2;PCBP3	4	29.2	32.165	26	5.6857e-41	613990	514470	302430	610140	514500	407020	349170	362310	504020	663280	450980	598860	621800	401540	397300	611030	167870	218990
P22061;7BY58;B7Z972	Protein-L-isoaspartate(D-aspartate) O-methyltransferase;Protein-L-isoaspartate O-methyltransferase	PCMT1	12	65.2	24.636	7	0	16768000	15011000	16521000	18784000	16260000	16020000	19171000	18930000	14226000	17842000	22074000	21943000	19777000	18814000	19742000	20366000	19122000	20761000
I3L2M9;Q9UKL6;I3L3H0;I3L4Z8;I3L3P6	Phosphatidylcholine transfer protein	PCTP	2	16.3	23.425	5	5.2009e-09	81474	85758	39500	57007	101840	134270	111490	108200	54240	79837	33355	54365	26682	41544	62877	42213	16499	0
Q9BUL8;7C5M9	Programmed cell death protein 10	PDCD10	2	10.8	24.701	2	7.6118e-08	90969	105970	69831	102930	102670	69026	57041	66131	78828	108160	69716	69428	73512	81997	74358	95308	0	98986
O14737;Q3HM38;K7EPG2;UPI0002840AE0;K7ESJ4;K7EL31;B4DE64	Programmed cell death protein 5	PDCD5	2	19.2	14.285	7	1.9163e-05	76365	82933	53148	61699	30646	36309	0	58834	82019	18042	81580	76689	115330	102690	99820	84320	55046	80074
9FNC2;O75340;Q53FC3	Programmed cell death protein 6	PDCD6	7	57.1	21.664	9	2.6944e-96	933900	746880	893600	1133600	964330	1073500	1425500	1108200	1301900	1534800	1170500	1404200	1261800	1445700	1543600	1392300	1013400	1427700
Q8NB37;Q8NB37-2;E9PQD8;0YE25;0YF25;B7ZKW3;E9PLI5	Parkinson disease 7 domain-containing protein 1	PDDC1	3	21.4	23.297	9	2.7771e-10	73733	91263	50087	92426	95558	80588	53080	58876	109840	158500	59019	109110	121690	60089	93141	83706	31902	59389
F6T1Q0;Q6L8Q7-2;Q6L8Q7	2,5-phosphodiesterase 12	PDE12	19	61.2	52.175	3	2.7785e-210	3120100	3979300	3822100	4831200	2861800	4738800	3688100	3873600	2773200	3579400	3199300	3466100	3797900	3007800	3615300	3576300	3167100	4161300
O00151	PDZ and LIM domain protein 1	PDLIM1	6	32.5	36.071	1	1.4532e-47	23651	90247	0	71700	389040	54984	24943	39717	50075	75888	29619	42766	49201	64800	71248	31524	0	23833
F2Z3F8;F2Z2Y4;O00764;O00764-2	Pyridoxal kinase	PDXK	4	23.9	29.245	4	4.4286e-91	450910	657550	714100	591010	339680	350970	463660	546350	704640	694960	288520	325560	517100	292040	961570	531490	517610	478970
Q96GD0	Pyridoxal phosphate phosphatase	PDXP	13	61.1	31.698	2	2.4754e-152	2872100	2850000	3555800	3640400	2529500	2816400	3593900	3600200	3726300	3854800	3400700	3756800	3580300	4161200	3991400	4171300	3470600	4397100
P30086;2RFB7	Phosphatidylethanolamine-binding protein 1;Hippocampal cholinergic neurostimulating peptide	PEBP1	12	79.1	21.057	2	0	18262000	19959000	21463000	20463000	22253000	31578000	30383000	29543000	28460000	28035000	33502000	34662000	32324000	38846000	36304000	37658000	43837000	41114000
Q9UBV8	Peflin	PEF1	6	26.1	30.381	1	1.2429e-46	508010	386560	462630	439690	478700	435730	502700	446760	545500	615750	605380	478100	559820	550170	687930	514630	397060	541950
P12955;J3K000;G2HFR0;P12955-2;P12955-3	Xaa-Pro dipeptidase	PEPD	23	62.1	54.548	6	0	10203000	9907200	9275400	12316000	10146000	19169000	10954000	10246000	10492000	12720000	9571600	9718100	9293100	9560000	11230000	11287000	25454000	14454000
O15067;A8K9T9	Phosphoribosylformylglycinamidine synthase	PFAS	43	55.8	144.73	2	0	25735000	24394000	32879000	23070000	26554000	24209000	27471000	24629000	19972000	18012000	22198000	23439000	18028000	17206000	19254000	18379000	16344000	17546000
P17858;P17858-2	6-phosphofructokinase, liver type	PFKL	31	53.7	85.018	7	0	10017000	8426500	9710300	9250200	8273000	6761700	10461000	15276000	11726000	12359000	18447000	15548000	17875000	22704000	19584000	17971000	20525000	17085000
P08237;P08237-2;Q6ZTT1;B4E162	6-phosphofructokinase, muscle type	PFKM	21	43.2	85.182	14	0	3713400	1741100	5256400	1973100	2111800	1257600	1007200	2459900	3079600	2377500	2672700	1575800	3285500	4622700	3101900	3030900	4041200	2888400
Q01813;Q5VSR7;B3KS15;Q8WTZ9	6-phosphofructokinase type C	PFKP	17	33.8	85.595	8	3.7333e-182	1862400	1793800	741150	782240	774590	509410	484430	641230	841330	742020	871680	755030	651460	890060	639710	387130	725280	486130
P07737;K7EJ44	Profilin-1	PFN1	8	80.7	15.054	3	6.0337e-156	2579200	4841200	3063200	3467300	4199400	1821300	2383200	2265600	6699200	5453900	752060	942270	1268300	984660	796610	548190	1167000	2334700
Q53G35;P18669;Q6FHK8;Q6P6D7;Q0D2Q6;B4DKL5	Phosphoglycerate mutase;Phosphoglycerate mutase 1	PGAM1	13	72.4	28.832	12	0	18175000	18167000	26484000	24008000	24550000	28867000	28625000	23557000	18451000	17433000	23695000	20833000	14977000	18052000	18631000	20865000	21526000	17891000
P52209;F5H7U0;B4E2U0;B4DL86;A9Z1X1	6-phosphogluconate dehydrogenase, decarboxylating	PGD	24	64.8	53.139	9	0	93511000	85160000	89856000	69291000	95511000	95477000	121570000	97700000	91908000	82333000	92670000	91336000	69432000	76187000	65166000	63787000	67225000	68303000
P00558;B4E1H9;E7ERH5;B4DHB3	Phosphoglycerate kinase 1;Phosphoglycerate kinase	PGK1	29	73.9	44.614	5	0	148220000	123560000	156390000	122670000	132790000	141410000	166030000	142550000	110360000	100220000	148040000	144340000	136690000	133740000	119450000	133650000	138080000	131290000
O95336;UPI0002A47257	6-phosphogluconolactonase	PGLS	13	87.2	27.547	4	6.9626e-231	5903000	5866300	5992400	5778400	5934800	6942600	8674900	7160000	7780200	7900100	7014200	7260700	7507100	8345800	4563200	9187400	10103000	10240000
B4DFP1;P36871;P36871-2;B7Z6C2;B4DDQ8	Phosphoglucomutase-1	PGM1	10	28.3	58.738	6	7.8287e-31	148390	241650	169280	287800	215570	355260	185510	207850	331720	548830	169990	203920	208910	179220	226260	185710	378690	314710
Q96G03	Phosphoglucomutase-2	PGM2	32	61.8	68.283	6	0	25487000	26376000	33415000	29929000	28005000	39529000	40527000	36908000	26708000	27447000	35608000	38405000	32578000	25699000	31495000	31673000	40549000	31899000
Q6PCE3	Glucose 1,6-bisphosphate synthase	PGM2L1	32	61.7	70.441	1	9.4873e-300	11933000	13656000	15293000	16658000	9825000	14934000	19536000	17742000	15156000	16210000	18182000	19768000	17539000	17143000	18010000	17695000	17413000	24426000
O95394;B3KN28;D6RF12;J3KN95;0Y8I3	Phosphoacetylglucosamine mutase	PGM3	5	14.8	59.851	7	8.1171e-15	289320	428890	190570	278850	212940	443520	226530	282920	103030	178070	188100	203760	207750	171270	260960	188550	270110	318700
A6NDG6	Phosphoglycolate phosphatase	PGP	14	69.8	34.006	2	5.4675e-216	2746400	3428300	3295100	4243600	3201200	3515900	3220100	3380300	4116000	4498100	3243600	3281400	3577600	3066900	3038400	4104400	3781500	3311300
Q9NRX4;Q6FIE5;Q9NRX4-2	14 kDa phosphohistidine phosphatase	PHPT1;PHP14	5	61.6	13.832	4	1.2546e-80	909790	1334000	1123400	1653100	966130	1570400	1043500	1596200	2482200	1874700	2065200	1558000	1419500	1417900	1572100	1178400	1272400	2973400
Q13526;G1RMW5;K7EN45;K7EMU7;B3KUM4	Peptidyl-prolyl cis-trans isomerase NIMA-interacting 1	PIN1	7	56.4	18.243	6	2.9607e-263	1998800	1921200	2136000	2085800	2058800	2837700	1495900	2017400	2361200	1953200	1756300	2044500	1780200	1882100	1672000	1761200	1935500	2578300
P48426;B4DH09;7BXS3	Phosphatidylinositol 5-phosphate 4-kinase type-2 alpha	PIP4K2A	11	39.7	46.224	6	1.6991e-73	1516100	426350	2192800	647010	1511000	826760	485760	1383100	4541200	1808200	983130	728600	1350800	2970000	1122600	1285600	4498300	3182800
Q9GZP4-2;Q9GZP4;I3NCL1	PITH domain-containing protein 1	PITHD1	5	32.9	24.121	3	9.6521e-26	236490	182300	348300	215860	210140	233550	158190	183070	284640	248870	212500	178220	227670	333390	250470	265540	475230	342200
Q00169;F5GWE5;Q6NUL6;I3LRS8;I3L4H1	Phosphatidylinositol transfer protein alpha isoform	PITPNA	9	42.6	31.806	8	7.5843e-275	2358700	2422900	3287900	3371000	3153500	2698900	4876500	3756900	4452000	4624700	4284500	4581400	3715900	4325700	5022700	4403200	3378700	4346000
P48739;P48739-2;B7Z7Q0;B2R7P6	Phosphatidylinositol transfer protein beta isoform	PITPNB	7	30.3	31.54	5	8.7879e-82	825030	635700	1049100	1260000	1043200	790950	1211500	893170	1071400	1098200	1214900	1261900	816670	1199200	1194400	1027600	732200	1120400
P30613;UPI0002ADD620;Q16716;O75758;UPI0002AB7F64	Pyruvate kinase isozymes R/L;Pyruvate kinase	PKLR	33	68.1	61.829	5	0	12500000	12534000	9335500	17488000	10786000	12549000	12306000	15864000	16732000	29510000	26702000	28987000	29138000	31209000	37924000	31133000	24852000	30320000
P14618;P14618-2;P14618-3;B4DNK4;B4DRT3;F6XL82;L5MJ90;3BQ34	Pyruvate kinase isozymes M1/M2;Pyruvate kinase	PKM	16	40.1	57.936	14	9.088e-152	42714	762850	0	674430	1570500	312930	148770	142770	1930700	3143900	150900	523340	390380	251450	380050	213870	356440	532000
Q9Y263;E5RIM3	Phospholipase A-2-activating protein	PLAA	19	32.7	87.156	5	8.7427e-111	1756100	1583500	1523900	1285300	1222800	992710	886900	1104500	1338300	1117800	903250	977820	913340	843820	987630	818500	559070	856790
P08567;Q59GZ2	Pleckstrin	PLEK	4	18	40.124	2	1.4644e-41	0	115490	0	85513	972200	18197	0	0	11430	29852	0	15941	13351	0	0	0	0	0
Q9H8W4	Pleckstrin homology domain-containing family F member 2	PLEKHF2	2	11.6	27.797	1	0.00021894	6293.6	32691	4078.6	17450	7871.1	0	4193.8	0	18709	12488	0	8255.4	78290	0	4134	9935.8	17302	4642.6
K7EQF4;O60664-3;O60664;K7ERZ3	Perilipin-3	PLIN3	12	52.4	45.803	5	1.4658e-225	1089700	907530	974410	994700	1225000	847670	1397600	1307400	1256900	1315100	2118800	1984100	1897600	2149400	1930600	1878500	1781900	2813300
Q14651	Plastin-1	PLS1	12	32.3	70.253	1	2.6982e-100	846730	773350	784120	1004500	727940	889060	898250	749880	598230	800100	971510	1003400	759760	758530	1076300	669360	579370	1148000
B7Z6R0;B7Z3M6;3BPH4;O15305;B2R6D4;3BR08;3BM92;3BV34;3BT06;3BNY9;3BRM0	Phosphomannomutase 2	PMM2	2	19.3	13.428	11	1.2552e-21	135340	148860	123300	197960	148160	179310	164090	147360	172240	199800	172930	119540	129020	210080	225540	159140	181910	168890
P00491;Q8N7G1;G3V5M2	Purine nucleoside phosphorylase	PNP	20	85.1	32.118	5	0	107600000	109620000	127210000	119280000	112780000	130280000	125630000	120480000	98127000	97623000	129750000	130890000	114950000	132850000	128420000	119520000	163730000	151790000
Q9NVS9;Q53FP0;B4E1D7;B4E152	Pyridoxine-5-phosphate oxidase	PNPO	5	28.7	29.988	4	9.6114e-72	279760	367890	399260	391680	326210	256120	486950	499900	233080	278500	448130	490280	1004900	1043700	1219400	863890	638970	252820
Q15181	Inorganic pyrophosphatase	PPA1	15	67.1	32.66	2	0	11108000	11121000	8003900	9050500	10167000	8717400	8450400	8744900	5549400	7054000	7061700	7032100	6598900	5541000	8033800	6453800	5691500	5745500
Q96CD2;Q96CD2-2;3BRQ0;3BQB0	Phosphopantothenoylcysteine decarboxylase	PPCDC	7	60.3	22.395	5	2.3251e-65	302630	336640	381800	492220	254880	412010	360600	395930	403680	354970	367660	518560	431870	407930	404520	463500	386000	431370
Q9HAB8	Phosphopantothenate--cysteine ligase	PPCS	8	30.5	34.005	2	2.8528e-50	1297300	1408000	1578100	1271900	1349500	1393000	1622300	1209200	1453400	1465000	1279800	1180800	1226200	1015500	1193300	1172900	1218700	1212400
Q567Q0		PPIA	2	72.4	11.418	1	5.2957e-189	1246300	1025900	1352500	1252800	734370	1394700	1067000	819130	936160	1009500	785200	923410	971190	778270	733170	844370	857310	860280
P62937;A8K486;B4DM82;B2RE56;P17742;C9J5S7	Peptidyl-prolyl cis-trans isomerase A;Peptidyl-prolyl cis-trans isomerase	PPIA;Ppia	11	67.3	18.012	12	1.1332e-279	37688000	48882000	52084000	49402000	38121000	56939000	43257000	43934000	44367000	46269000	44452000	49550000	41962000	41807000	44334000	40550000	50159000	50544000
A6NNE7;O43447;G3WLS3;Q6FH57	Peptidyl-prolyl cis-trans isomerase;Peptidyl-prolyl cis-trans isomerase H	PPIH	3	23.9	14.492	4	4.7745e-08	369580	386730	498440	406650	421370	464850	388510	391870	331470	512920	452250	378980	364990	396880	461010	494220	501220	432570
Q9Y3C6	Peptidyl-prolyl cis-trans isomerase-like 1	PPIL1	4	31.3	18.237	1	8.4146e-51	959850	650250	1023300	535300	625650	835610	684490	568250	725910	883380	619730	598260	494680	561270	579120	456360	553710	548760
P35813;B2R8E4;G3SHN6;B5BUD5;P35813-2	Protein phosphatase 1A	PPM1A	10	33.5	42.447	5	4.6735e-72	1363500	1296200	1229100	1073700	1358300	946730	1450500	1506300	1056100	1370700	1680100	1302900	1472500	1509200	2092200	1882000	1153200	1088600
O75688-5;O75688-4;O75688-2;A8K599;Q4J6C0;O75688;B3KP90;B8ZZF0	Protein phosphatase 1B	PPM1B	2	13.1	36.312	8	5.8329e-34	185330	159600	208950	204520	89176	109180	118850	122530	97296	164170	193280	169460	157580	147220	227660	265500	228780	212240
Q6IPC0;P49593;B3KX06;B7Z2C3;A8MX49	Protein phosphatase 1F	PPM1F	4	16.1	49.701	5	7.2856e-16	60287	125890	83883	143870	121270	178980	147040	115360	140800	182620	160350	173150	155070	210950	284370	256910	389050	433250
Q9Y570;J3QT22;F7HS20	Protein phosphatase methylesterase 1	PPME1	13	46.4	42.315	5	1.1337e-191	4937500	4436000	2597100	3113200	3853400	2319000	3439500	2974100	3115100	3302000	4205000	3918000	3927500	3774900	3295700	3562400	2197700	2518800
P62136;G1R3I1;E9PMD7;B3KXM2;F7CR20;A6NNR3;F8VYE8;P36873;F8W0W8;P36873-2	Serine/threonine-protein phosphatase PP1-alpha catalytic subunit;Serine/threonine-protein phosphatase;Serine/threonine-protein phosphatase PP1-gamma catalytic subunit	PPP1CA;PPP1CC	5	20.6	37.512	16	1.9774e-178	471340	554300	604630	695690	613500	591070	418950	440760	709080	910810	518420	443660	569470	461150	572620	490840	294240	407020
Q15435;7C003;Q15435-2;C9JD73;Q15435-3;C9J177;B5MBZ8	Protein phosphatase 1 regulatory subunit 7	PPP1R7	23	78.1	41.564	12	0	8644800	8025300	10489000	8406400	9902300	8753200	10328000	9112200	10061000	8060000	8950300	9473600	7492600	8170000	9291900	7938500	5704300	8371900
P67775;Q6I9T8;Q8WZ56;Q5U0I7;P62714;P67775-2;B3KRM2;B3KQ51	Serine/threonine-protein phosphatase 2A catalytic subunit alpha isoform;Serine/threonine-protein phosphatase;Serine/threonine-protein phosphatase 2A catalytic subunit beta isoform	PPP2CA;PPP2CB	15	72.2	35.594	15	0	8298900	8755000	8204800	8173500	7208500	7462900	8835100	8020000	7307100	6833200	7673900	9802500	8912400	8805900	8563300	8747100	8573800	8979400
F6Q1K8;P30153;B4DQY1;A8K3H8;F7H4J6;F5H3X9;B4DE69;Q8NB89;E9PH38	Serine/threonine-protein phosphatase 2A 65 kDa regulatory subunit A alpha isoform	PPP2R1A	30	64.8	64.181	13	0	26778000	31248000	27282000	43527000	27451000	56665000	36603000	33828000	30144000	45919000	29887000	37624000	33554000	38073000	41344000	48193000	60675000	68989000
P30154;P30154-2;A8K8B0;A8MY67;P30154-4;P30154-3;B4DK91;J3KR29;B7Z1G3	Serine/threonine-protein phosphatase 2A 65 kDa regulatory subunit A beta isoform	PPP2R1B	11	49.8	66.213	13	0	1157800	1572900	615930	1207100	1137000	1720800	1226700	2013200	998030	1362300	2075700	2472300	2154900	2202000	3184900	3306800	1653600	4919200
Q56VW8;P63151;F6Z1U9;E5RIY1;F5GXJ6;Q9NZ48;Q6PEG1;Q6IN90;9FWK8;9FWK9;Q00005;F6VLZ3;Q6ZP32;Q00005-3;Q66LE6;Q00005-4;G1RFX5;Q00005-7	Serine/threonine-protein phosphatase 2A 55 kDa regulatory subunit B alpha isoform;Serine/threonine-protein phosphatase 2A 55 kDa regulatory subunit B beta isoform;Serine/threonine-protein phosphatase 2A 55 kDa regulatory subunit B delta isoform	PPP2R2A;PPP2R2D;PPP2R2B	2	5.6	51.647	18	9.1986e-20	105460	88597	72471	101340	79126	75503	54532	0	59557	53862	28663	22973	30627	26523	44466	25990	65521	25738
2PTM2;Q15257;A6PVN5;B4DZF8;Q15257-4	Serine/threonine-protein phosphatase 2A activator	PPP2R4	15	70	36.775	13	0	17197000	18520000	18791000	18555000	17323000	18320000	25354000	22365000	19664000	20413000	19149000	20797000	21398000	24815000	17235000	19786000	30768000	17509000
Q15173-2;Q15173;Q28647;Q59G20	Serine/threonine-protein phosphatase 2A 56 kDa regulatory subunit beta isoform	PPP2R5B	2	8.1	57.293	4	4.6548e-08	22805	35668	34863	79743	26942	69812	34205	29754	31443	46798	42692	47646	47351	66685	54755	53786	64100	104530
Q14738-2;Q14738;E9PFR3;A8K6Y2;B4DSD7;Q14738-3;0Y8C4	Serine/threonine-protein phosphatase 2A 56 kDa regulatory subunit delta isoform	PPP2R5D	18	43.3	66.18	31	3.0614e-117	1587600	1497200	1898900	1924600	1764400	2053300	2024900	1851300	1904700	1833000	1963900	2108000	1819900	2193800	2033600	1784700	1312000	2053000
Q8TF05-2;A8K923;Q8TF05;2RE34;B2RCG9;J3QLA6	Serine/threonine-protein phosphatase 4 regulatory subunit 1	PPP4R1	5	7.4	105.19	7	3.6224e-13	182600	192890	64799	94312	122200	103390	64053	98535	77995	77291	49474	70836	68004	59314	89042	57622	39996	59767
0YDU8;P53041;B2R6R6;Q53FR0;B4DLP6;B4DDZ8	Serine/threonine-protein phosphatase 5;Serine/threonine-protein phosphatase	PPP5C	13	35.9	55.096	9	2.7748e-168	1312800	1238000	1474000	2032900	1102700	2016300	1311200	1257500	1329100	1974600	1068300	1130700	1511300	1559200	1776600	1948800	3483100	2102300
O00743;2R2K5;F6PYU8	Serine/threonine-protein phosphatase 6 catalytic subunit	PPP6C	10	50.2	35.144	5	2.9211e-284	1154600	1288500	927390	1346800	924410	1042700	1186000	1407300	932830	1001300	954090	976880	1360000	1211800	1251300	1378600	1489000	1134000
Q9UPN7;G3QRJ7;B4DLT9	Serine/threonine-protein phosphatase 6 regulatory subunit 1	PPP6R1	23	45.4	96.723	3	2.3279e-113	1647800	1079300	1796600	1502400	784960	1529700	2688700	2764100	675790	818920	2468200	1299400	1730600	2332400	3035700	2746700	2025800	1872900
O75170-6;O75170-2;O75170-4;O75170-3;O75170;F2Z3M7;B3KMU0;B3KMJ7	Serine/threonine-protein phosphatase 6 regulatory subunit 2	PPP6R2	2	3.3	98.125	8	2.1217e-19	82113	92468	97820	149960	57228	84902	63690	84839	53342	77050	51849	68308	53840	70808	41038	62259	69141	109180
7BXH2;E9PKF6;Q5H9R7-6;Q5H9R7-2;Q5H9R7;G8JLI3;G3S525;Q5H9R7-3;Q5H9R7-4;E9PQP7;B4E0C2	Serine/threonine-protein phosphatase 6 regulatory subunit 3	PPP6R3	27	40.4	92.407	17	1.726e-147	2499200	2316300	2774800	2829000	1494000	1831500	2849000	2828000	1399700	1975300	2387100	1749000	2049400	2900000	2263800	2381100	2231900	2273500
Q06830;B2R4P2;UPI00004700D8	Peroxiredoxin-1	PRDX1	19	90.5	22.11	5	0	65961000	67407000	57284000	64901000	58899000	66594000	70443000	69048000	60962000	73172000	61325000	64624000	61400000	77025000	69798000	68447000	71971000	60808000
P32119;B4DF70;A6NIW5	Peroxiredoxin-2	PRDX2	24	87.4	21.892	4	0	328880000	358200000	333240000	365580000	349920000	390000000	514910000	473270000	446510000	361210000	528250000	582240000	437960000	523290000	527040000	486620000	510150000	494950000
P30044-2;P30044;UPI00001B09B9;P30044-3;B7ZVW3;A6NC19	Peroxiredoxin-5, mitochondrial	PRDX5	8	72.8	17.031	6	3.0292e-72	842760	1627800	627600	720530	969830	1017000	531020	790660	1295900	1287700	664930	691440	574280	926770	877540	1451500	976620	1762900
P30041	Peroxiredoxin-6	PRDX6	18	76.8	25.035	3	0	153950000	153760000	146550000	146130000	156100000	137100000	203800000	204600000	185870000	174160000	204740000	215270000	173680000	220160000	194890000	200880000	182880000	244950000
P48147;B2RAH7;Q9UM02	Prolyl endopeptidase	PREP	34	64.2	80.699	4	0	5628800	5784200	7429100	5922600	5612500	8342900	6302100	5709100	5944400	4803900	4774500	5746900	4832800	4868700	6181300	5350200	6217500	5882100
A8K8B9;2QFK0;P17612;F7C0Y8;B7Z708;K7ERP6;B7ZA00;B1APG4;P22694-4;P22694-3;P22694;P22694-5;P22694-7;P22694-6;C9JK39;P22694-9;G1RFR6;B4E2L0	cAMP-dependent protein kinase catalytic subunit alpha;cAMP-dependent protein kinase catalytic subunit beta	PRKACA;PRKACB	2	6.1	39.879	18	9.5962e-15	341790	178240	153020	221090	187610	178530	208780	180970	292120	321060	286580	232610	220310	324800	236680	244800	228890	211080
K7EM13;UPI000040A1C2;K7ER48;Q68DQ4;P10644	cAMP-dependent protein kinase type I-alpha regulatory subunit;cAMP-dependent protein kinase type I-alpha regulatory subunit, N-terminally processed	PRKAR1A;DKFZp779L0468	2	26.8	17.347	5	3.0317e-07	96944	79898	75038	108750	71472	71319	68166	91561	77044	76321	101970	103440	66694	53576	62292	69085	82898	88464
O14744;B2RDD7;G3V5W5;B4DY30;G1RXT6;B4DX49;A7YW45;A8MTP3	Protein arginine N-methyltransferase 5;Protein arginine N-methyltransferase 5, N-terminally processed	PRMT5	30	64.4	72.683	19	0	16874000	17718000	20833000	25406000	13483000	21629000	20186000	17849000	13026000	12740000	19113000	16707000	16859000	15016000	16800000	15010000	18374000	12807000
O94903;0YBB9;A8K520;B3KMP6	Proline synthase co-transcribed bacterial homolog protein	PROSC	5	21.5	30.344	5	1.1986e-78	736090	527000	701830	703900	608710	542140	592940	508570	655890	883940	640900	575970	746500	733620	942130	726760	875850	671320
Q53FW2;P60891;3A5L2;B2R6T7;B1ALA9;B7ZB02	Ribose-phosphate pyrophosphokinase;Ribose-phosphate pyrophosphokinase 1	PRPS1	12	49.4	34.864	7	0	8963800	10079000	8645500	10338000	7315100	8092200	10261000	14922000	10148000	11389000	17359000	13815000	21810000	21522000	20692000	24476000	25108000	16357000
P11908;F6S8U8;B2R860;7C540	Ribose-phosphate pyrophosphokinase 2;Ribose-phosphate pyrophosphokinase	PRPS2	5	50.6	34.769	6	0	249620	315390	206960	193550	99849	101820	226760	283250	133220	172870	253620	251600	368610	179350	460490	426370	585040	236280
Q14558;Q14558-2	Phosphoribosyl pyrophosphate synthase-associated protein 1	PRPSAP1	7	32.9	39.393	5	2.4656e-67	317370	228350	386210	368580	313920	236010	260990	498220	287880	433130	549480	389520	608990	928240	572250	712300	642540	433820
O60256;B2R7R5;O60256-2;B7ZKZ1;I3L0S1	Phosphoribosyl pyrophosphate synthase-associated protein 2	PRPSAP2	15	57.2	40.925	8	2.9609e-102	2085500	1563400	2644000	2514700	1888200	1724800	2993600	2522800	2885600	3347200	3409200	2649200	3858200	4762400	3477200	3327000	4295100	2909500
Q86TP1;Q86TP1-2	Protein prune homolog	PRUNE	4	13	50.199	4	1.5809e-07	82550	35749	69008	91473	103250	103060	94797	92930	84151	105750	148090	144250	116500	185750	187970	165250	111460	282680
Q9Y617;B4DHQ3;Q9Y617-2;2PSG7;B4DHX7	Phosphoserine aminotransferase	PSAT1	9	34.1	40.422	5	1.0465e-92	1731900	2334800	710920	540400	23036	30254	27861	0	193140	215580	0	0	279980	0	353740	0	0	0
P25786;P25786-2	Proteasome subunit alpha type-1	PSMA1	20	84.4	29.555	4	0	22820000	22541000	25894000	22898000	19566000	19383000	25681000	23081000	21191000	18955000	24034000	18997000	23034000	21278000	18036000	19780000	25209000	19725000
Q53GF5;P25787;C9JCK5	Proteasome subunit alpha type;Proteasome subunit alpha type-2	PSMA2	12	66.7	25.84	6	0	13315000	13715000	15369000	15499000	11285000	14313000	16650000	14870000	13311000	13100000	13944000	11904000	14432000	14400000	12560000	11855000	19530000	14103000
P25788-2;Q6IB71;P25788	Proteasome subunit alpha type;Proteasome subunit alpha type-3	PSMA3	10	40.7	27.647	5	4.1821e-71	9297400	7999800	11016000	9544100	7971600	7878400	10954000	9436500	9395600	9698600	9300800	6652100	10260000	8865600	7138600	8499100	11127000	6957700
P25789;B2RDG0;0YLC2;0YMI6	Proteasome subunit alpha type-4;Proteasome subunit alpha type	PSMA4	11	65.1	29.483	5	1.6955e-250	15485000	12912000	14677000	14507000	11102000	12700000	16119000	13954000	12268000	10968000	11821000	11879000	14109000	11703000	9761300	10812000	17196000	10333000
Q5U0A0;P28066;B4E2V4	Proteasome subunit alpha type;Proteasome subunit alpha type-5	PSMA5	10	57.7	26.425	3	0	11538000	10404000	12153000	14273000	10061000	11895000	12542000	12725000	11370000	13044000	12076000	10075000	11703000	11158000	10325000	10910000	14477000	11260000
P60900;G3V5Z7;B4DXJ9;G3V295;G3V3I1	Proteasome subunit alpha type-6;Proteasome subunit alpha type	PSMA6	14	62.2	27.399	10	0	9041600	11087000	10135000	12106000	6911800	9426100	11630000	10932000	9540500	10142000	9581200	10359000	10652000	9512900	8274400	9341500	12700000	7981600
Q05DH1;O14818;0Y586	Proteasome subunit alpha type;Proteasome subunit alpha type-7	PSMA7	9	52.9	26.713	11	0	14620000	17286000	18997000	19131000	12876000	14391000	17333000	16059000	17712000	12974000	15440000	13813000	13842000	15630000	14422000	12827000	17831000	16737000
Q53FT8;P20618;Q59GN1	Proteasome subunit beta type;Proteasome subunit beta type-1	PSMB1	11	69.3	26.491	3	0	9842700	9818200	11448000	11541000	8512100	9775700	12482000	10268000	10382000	10797000	11086000	8113500	10586000	10544000	9259100	8381700	13265000	9853900
Q6IB22;P40306;J3QL48;J3QQN1	Proteasome subunit beta type;Proteasome subunit beta type-10	PSMB10	2	11	28.936	4	6.5848e-20	263040	239060	162150	223680	132890	130390	288590	248230	124130	36282	0	0	32663	24871	55357	24912	31255	23057
P49721;B7Z478;Q59FJ0	Proteasome subunit beta type-2;Proteasome subunit beta type	PSMB2	11	80.6	22.836	3	1.4723e-174	6335400	7655000	8493700	10808000	5347200	8205100	8218200	8511200	8773000	8966800	7309100	7801500	8706100	7210700	7050700	7358900	12015000	8267200
P49720;L5JS56;J3KSM3;J3KRR2	Proteasome subunit beta type-3	PSMB3	6	38.5	22.949	4	1.4644e-238	9148000	10530000	10564000	11873000	8632900	11273000	11401000	11441000	11816000	9815400	11384000	10232000	10838000	11242000	9031600	10027000	14228000	11492000
P28070;B4DFL3	Proteasome subunit beta type-4	PSMB4	8	48.5	29.204	2	0	7024400	7932800	9173700	9648900	6232700	7905600	8949100	8278000	8564400	8090900	8343000	7244400	7500900	8495000	7001200	6886000	9772200	8502700
P28074;G7MX33	Proteasome subunit beta type-5;Proteasome subunit beta type	PSMB5	12	59.7	28.48	4	2.1689e-299	9586500	10421000	11327000	13086000	7762500	10179000	13928000	11473000	10385000	12102000	12905000	10110000	11840000	12115000	10489000	10025000	13981000	9682900
P28072	Proteasome subunit beta type-6	PSMB6	5	32.2	25.357	2	3.3454e-76	7147500	8539100	7124500	7810100	6213400	6894100	10172000	8817800	8177000	8235000	9663800	7722500	8892200	9306900	7991200	7398500	9436600	8740400
Q99436;Q86U62;Q6IBT1;B2RAQ9	Proteasome subunit beta type-7;Proteasome subunit beta type	PSMB7	8	50.2	29.965	6	0	7731200	7055500	9667300	7726000	6595400	7309300	9308800	7387300	7211000	7985800	7810300	5981700	9078500	7716200	6082900	7700500	10416000	7270700
Q6FHU0;P28062-2;UPI00001325CA;P28062;Q5JNW7;B0UZC1	Proteasome subunit beta type;Proteasome subunit beta type-8	PSMB8	3	13.6	29.696	7	1.3237e-10	575040	586240	544050	407950	568980	461170	597240	493920	217890	214970	63326	86180	119060	133840	178140	108040	168620	112040
B0V0T3;P28065-2;P28065	Proteasome subunit beta type;Proteasome subunit beta type-9	PSMB9	2	15.8	20.941	3	0.00014279	55884	113560	79984	78645	64543	119690	47233	89566	11592	0	0	0	0	0	0	0	0	0
Q53HB3;P62191;Q6NW36;B4DR63	26S protease regulatory subunit 4	PSMC1	24	61.8	49.212	4	0	11567000	6509000	10921000	10794000	7777100	7901400	16338000	7620000	5744300	8375000	7688500	7425200	7366200	6959000	9197800	10778000	13117000	9086200
P35998;B7Z5E2	26S protease regulatory subunit 7	PSMC2	26	65.4	48.633	3	2.143e-238	13326000	6329700	12212000	7344300	7746500	5869900	16499000	8868300	6656500	6634000	9413100	8269100	6843700	6432000	7301100	7716700	11082000	6924700
P17980;E9PM69;G3GYK8;E9PKD5;E9PN50	26S protease regulatory subunit 6A	PSMC3	18	57.6	49.203	6	0	8817700	6364700	9040000	7958000	8017500	6549200	7681300	8398500	5757100	5555600	9715900	7796600	7012800	6346100	6638400	6425400	9582900	9051600
P43686;P43686-2	26S protease regulatory subunit 6B	PSMC4	24	68.7	47.366	2	7.3316e-287	9617500	6182100	8207000	6965700	5531700	4570600	9108400	6696900	4690600	5301900	7441300	5696700	7171800	5358800	6230500	5675700	9362500	5608300
P62195;L5KNL5;Q59GS3;J3QQM1	26S protease regulatory subunit 8	PSMC5	19	57.4	45.626	12	0	8726600	5222700	7685900	5775100	4615700	3280900	7703500	5976100	4629100	5568900	6868000	5242600	6410600	5043400	5388600	5912500	6208800	3736700
P62333;0YJC0	26S protease regulatory subunit 10B	PSMC6	18	59.4	44.172	7	0	6588100	5904700	6333200	6545200	5352900	4720000	7379800	6477000	5561400	5921300	7415200	6536600	5698700	5913100	6051000	6610700	5915000	4002300
Q99460;B2R6D0;K7BW74;Q99460-2;Q05CW6;Q05BX4	26S proteasome non-ATPase regulatory subunit 1	PSMD1	39	55.1	105.84	9	0	18484000	14449000	18070000	16241000	15281000	11842000	17636000	16177000	13344000	11068000	18762000	16620000	14555000	12173000	13575000	12884000	12280000	9921900
O75832;B1AJY7;B1AJY5;O75832-2	26S proteasome non-ATPase regulatory subunit 10	PSMD10	7	48.2	24.428	5	1.3894e-149	1361900	1845900	2542000	2624400	2278800	2497400	2711200	2751400	4445900	5005600	2797700	3113700	2567100	3703200	3739400	3464100	3170600	4584000
O00231;O00231-2;B4DTS5	26S proteasome non-ATPase regulatory subunit 11	PSMD11	20	60.2	47.463	5	3.7188e-290	6495500	5590500	5223900	5641500	4740700	3519400	5209600	4719600	4064600	4314100	5519300	4092200	5416600	4073300	4781100	4611400	3816700	2462800
O00232;F6UPI2	26S proteasome non-ATPase regulatory subunit 12	PSMD12	20	50	52.904	2	0	5667700	4256400	4038500	3754900	4143200	2830800	4032200	3947200	3212700	2865200	4669500	3397000	4304900	3095700	3145300	3104900	3972300	2964100
K7DIB5;Q9UNM6;Q9Y6E3;B2RBM7;Q53GN6;J3KNQ3;Q9UNM6-2;B4DJ66;E9PL38;0YD73	26S proteasome non-ATPase regulatory subunit 13	PSMD13	19	69.7	45.165	12	0	6509300	5572800	5014000	6650900	5261300	4200000	4536800	4932100	4352600	4529300	5813500	4375000	5210900	4510900	4693800	4892400	3940900	3352600
O00487;Q59G89	26S proteasome non-ATPase regulatory subunit 14	PSMD14	9	52.6	34.577	4	8.3953e-87	2159100	2336000	2059600	2366700	1561800	1488500	2281000	2101600	1493100	2048200	2380500	1841900	2134200	1763800	1976900	2050400	1732600	1546900
Q13200;B4DM22;B4DX07;E9PCS3;B4DXY1;Q80V77	26S proteasome non-ATPase regulatory subunit 2	PSMD2;Psmd2	49	69.1	100.2	11	0	21744000	19000000	20504000	21362000	19628000	17677000	25771000	27647000	20049000	17080000	30417000	29395000	21949000	19714000	21847000	21751000	19655000	16038000
Q6IBN0;O43242;Q96N86;B4DEB0;B4DPM7;B4DV84;Q8N9M2;B4DT72	26S proteasome non-ATPase regulatory subunit 3	PSMD3	31	62	60.945	11	2.1545e-302	11909000	8788800	11553000	12160000	8111500	9207500	12366000	7652600	6570200	9399700	7861600	7066500	8709300	6477000	8780800	9365500	13092000	8579500
P55036;Q5VWC4;L5MD42;P55036-2	26S proteasome non-ATPase regulatory subunit 4	PSMD4	8	33.2	40.736	7	1.6666e-91	1284100	1479500	1229000	1392000	1142100	973810	1161200	1173500	1079200	1037100	1515400	1161300	1301800	966960	1095300	1098300	1750900	1205800
Q16401;A8K4T6;Q16401-2	26S proteasome non-ATPase regulatory subunit 5	PSMD5	22	62.3	56.195	6	0	8319700	5470300	6825700	6854600	7784300	5377600	9642700	9529800	11034000	9998500	11867000	11804000	9730600	10501000	9382600	9732500	10284000	11540000
Q15008;C9IZE4;B3KT66;E9PHI9;Q6UV22	26S proteasome non-ATPase regulatory subunit 6	PSMD6	20	55.3	45.531	8	6.8511e-219	5035100	4495300	3901400	4663200	3857200	3134700	3801000	3926900	3207900	4007700	4080500	3315100	3992300	3069300	3773700	3406600	2983800	2357400
P51665;B2RD27;3BNT7;3BTM8	26S proteasome non-ATPase regulatory subunit 7	PSMD7	11	52.5	37.025	5	2.2787e-140	4342600	3445500	3140500	3394800	3341300	2122400	3203100	2949000	2572700	2744600	3660500	2648100	3137800	2473700	2710700	2763100	2288500	1818500
P48556;Q5U0B3;K7EJR3;K7EJC1;B4E2Y4;Q9CX56	26S proteasome non-ATPase regulatory subunit 8	PSMD8;Psmd8	10	44.3	39.611	7	2.6601e-181	2234200	2107200	1667500	2341900	1741500	1370500	1840100	2025500	1752200	1845700	2297000	1731600	2055800	1639500	2008100	1771700	1328600	1518600
O00233;J3KN29;F5GX23;O00233-2;F5H7X1	26S proteasome non-ATPase regulatory subunit 9	PSMD9	13	54.3	24.682	6	3.1906e-190	7434800	6792100	10035000	7285400	8434000	8085400	6373500	10499000	12403000	11517000	9657300	6198100	10718000	14101000	11200000	10339000	10346000	15071000
Q06323;0YNE3;Q6FHU3;A6NJG9	Proteasome activator complex subunit 1	PSME1	20	67.1	28.723	5	0	38691000	36344000	33893000	39291000	42444000	38042000	35398000	36935000	26287000	27659000	23782000	19037000	19002000	21342000	20673000	18988000	20825000	16908000
Q9UL46;Q2TNB3;0YM70;Q6FHK9	Proteasome activator complex subunit 2	PSME2	13	64.9	27.401	4	0	27358000	26634000	26889000	33995000	33453000	31137000	24816000	30411000	23765000	23588000	20843000	17081000	16427000	16836000	18600000	15863000	16641000	13474000
Q92530;Q5QPM7;E7ER20;B4DFK1	Proteasome inhibitor PI31 subunit	PSMF1	10	51.7	29.816	4	3.0631e-69	3463600	3590300	4418200	4566100	4009400	3328800	2645500	3688900	4899600	5700800	4683300	5127700	6654900	7407000	5543400	5969300	4346900	6238100
O95456-2;O95456;B2RD51;7C4C0	Proteasome assembly chaperone 1	PSMG1	5	31.1	30.288	5	3.2021e-49	924150	994480	757620	1100300	1333000	1093100	929830	932570	576870	656460	546720	702790	709060	710660	891450	1222500	663120	646260
Q9P1R6;Q969U7;K7ENR6;Q9P0C1;Q9NRV1	Proteasome assembly chaperone 2	PSMG2	4	16.4	28.616	5	3.2038e-21	597560	642920	498380	676560	747290	575070	507660	462940	416960	505020	322750	321950	443680	397870	595570	619220	386760	443130
Q9BT73	Proteasome assembly chaperone 3	PSMG3	4	50	13.104	1	1.358e-12	438750	399760	451850	544370	462860	647120	679210	574280	569600	609690	484820	528170	521340	525680	545680	599140	621070	659410
F8WBZ2;D6RB92;Q5JS54;C9J2F8;D6REN3;E2QRC7;7C465	Proteasome assembly chaperone 4	PSMG4	2	39.4	11.216	7	1.726e-18	183460	171020	164080	236930	178520	236960	205900	277430	235250	224740	183790	231480	245280	200560	207870	276360	278230	426920
P26599;K7B371;2R1D9;K7ES59;K7EKJ7;Q59H49	Polypyrimidine tract-binding protein 1	PTBP1	8	25.2	57.221	15	3.3837e-43	873310	875600	752730	1339900	1059600	853070	809670	850310	1055000	1329200	1376500	1371000	1408900	1095700	1276500	1068200	865340	1046000
B4DP11;Q15185;B3KUY2;B4DP21;B4DDC6	Prostaglandin E synthase 3	PTGES3	6	43.2	16.476	6	5.1659e-120	1070500	1892700	624810	820280	1016500	1414000	968420	1059800	1158100	1442700	1465100	2075900	1905300	1994600	2654100	2014900	2212000	2057700
Q14914-2;Q14914;Q5JVP3	Prostaglandin reductase 1	PTGR1	5	25.9	32.895	3	1.3863e-15	532250	458080	381070	365410	234440	233810	90962	105550	552610	551610	95013	10265	9432	0	12648	0	4418.8	14066
Q06124;F6ZJD8;Q06124-3;I3KDR2	Tyrosine-protein phosphatase non-receptor type 11	PTPN11	24	53.4	68.436	8	1.3005e-185	3062500	3687500	3166600	4515100	3200200	4373900	3889900	4178600	3624400	4199400	3967700	4540800	4050100	3883800	4237300	4176900	4619000	5272700
B4DVF0;P35236;P35236-2;B4DZD9;Q5SXQ0;7C4T8	Tyrosine-protein phosphatase non-receptor type 7	PTPN7	3	22.7	35.097	8	8.2663e-18	100260	94743	104890	162790	204080	112240	117400	165080	137950	247070	159260	165100	130800	174260	163800	133360	88246	157760
Q6GMV3	Putative peptidyl-tRNA hydrolase PTRHD1	PTRHD1	4	55.7	15.805	1	3.4636e-45	777800	641360	843770	833780	730050	1111000	631480	730080	662110	1167300	737460	869350	819740	751360	851810	604350	957720	1228700
Q2NLD4;Q56A79;Q00577;Q2NLC9;Q5U0P9	Transcriptional activator protein Pur-alpha	PURA	7	48.4	32.015	5	2.1968e-147	2428500	2232700	2945300	3006900	2517800	1714600	2596200	2754200	3503900	3411500	3116300	3095100	3650600	4379300	3777500	3243900	3117500	3382300
P11216;Q59GM9;B4DSD8	Glycogen phosphorylase, brain form;Phosphorylase	PYGB	13	18.6	96.695	10	5e-35	739570	584710	618300	452270	547790	303040	399060	424590	620680	499500	312670	347550	386800	341170	774030	355050	269230	424070
P06737-2;E9PK47;P06737;B2R825	Phosphorylase;Glycogen phosphorylase, liver form	PYGL	8	21.2	93.133	6	1.1051e-30	188300	213550	189460	201760	346970	154780	107390	103300	460090	396830	38081	190120	143530	79792	147950	8766	13772	125410
Q53HS0;P47897;A8K3A8;B4DWJ2;Q96AW5;B4DNN3;Q9H3A5	Glutamine--tRNA ligase	QARS	15	25	87.71	14	2.4027e-52	665060	879090	429210	275150	549640	374790	224840	270120	452670	419250	263490	201460	336070	228130	162160	252180	0	253290
P09417;B3KW71;B7Z415;D6RGG7	Dihydropteridine reductase	QDPR	8	51.6	25.789	6	1.9459e-164	2814500	2445100	3104600	2435100	3412200	3682200	3656000	2875000	3822900	3839000	4144600	3980600	4688100	3573900	3632000	4590500	5964500	4648100
P61026;G3GXQ2	Ras-related protein Rab-10	RAB10	2	15	22.541	2	8.9077e-12	85324	58664	89049	112450	76776	70083	112390	127720	126640	133920	75176	0	96727	123750	169740	119030	53218	63585
Q6FHR0;Q15907;A5YM50;B4DMK0;Q5U0I1;Q6FI42;J3KQP6;B4DT13;3BMH2;3BSC1;P62491;B4DMN1	Ras-related protein Rab-11B;Ras-related protein Rab-11A	RAB11B;RAB11A	10	52.8	24.435	14	1.3382e-132	1284400	966190	1110500	1497800	1246700	1188500	1851400	1726300	1091100	1350700	1741100	1840700	1435800	1648900	1855100	2008200	1575900	1732600
P61106	Ras-related protein Rab-14	RAB14	6	42.3	23.897	1	1.0304e-17	226920	210880	272500	297110	499700	330590	457400	398350	425100	441390	469170	511500	500670	503600	466410	570480	324490	387620
P62820;E7END7;B7Z8M7;Q96RD8;E7ETK2	Ras-related protein Rab-1A	RAB1A	2	44.4	22.677	5	1.7652e-55	0	238890	0	325990	347960	199440	463200	18186	297280	356600	527700	0	0	473890	485850	459140	219180	386660
Q9H0U4;Q6FIG4;E9PLD0;Q9H1C9	Ras-related protein Rab-1B	RAB1B	9	62.2	22.171	6	3.4604e-82	2127800	1967500	1997600	3352500	2829300	2515300	3702400	3473600	2651300	2902900	3700000	3770600	3182000	3813600	4480000	4325000	2083000	3244600
Q9UL25;Q96GX3	Ras-related protein Rab-21	RAB21	6	33.8	24.347	2	7.6029e-28	181110	180740	202060	364190	338140	196730	346320	332440	282130	344990	311610	274870	295410	294970	280790	398650	160710	251410
E9PKL7;Q5HYI5;P61019;Q8WUD1;F7HW12	Ras-related protein Rab-2A;Ras-related protein Rab-2B	RAB2A;DKFZp313C1541;RAB2B	3	23.2	20.779	10	8.8735e-13	129220	96113	89865	174350	182060	109930	187140	161150	132580	149190	190540	107290	137970	170530	193220	203500	143590	190710
Q9H2M9	Rab3 GTPase-activating protein non-catalytic subunit	RAB3GAP2	3	3	155.98	3	5.8656e-07	60360	38018	42607	41867	64632	28925	27107	39954	43040	45690	61999	52507	50818	55236	39160	32164	0	0
E9PK89;Q8TBN0;Q8TBN0-2	Guanine nucleotide exchange factor for Rab-3A	RAB3IL1	2	12.5	28.618	3	1.3499e-06	110340	119280	32735	52225	99777	60356	62807	64270	48917	72094	69717	68816	78600	104900	96894	63300	101870	105450
B4DJA5;P20339;2QM62	Ras-related protein Rab-5A	RAB5A	3	38.3	22.178	3	4.4791e-83	85840	87493	55718	93250	114220	93331	109250	109890	76888	55429	100060	97096	98784	122130	119330	114250	67345	78883
P61020;G1P0J8;Q6FI54;L5KUY3	Ras-related protein Rab-5B	RAB5B	4	41.4	23.707	5	1.1444e-129	596560	411980	504190	725990	1004800	537310	1154600	1141700	795750	846590	1149600	812480	1005900	954540	1158800	1447200	747080	948640
P51148;P51148-2;K7ERI8;K7ERQ8	Ras-related protein Rab-5C	RAB5C	8	54.2	23.482	10	5.2907e-210	2450000	2019300	2148300	2840400	3295700	2683800	4433800	3665800	2927400	2942700	3669500	2796000	3301000	3578000	4076200	4116100	2590200	3053300
Q6FGX3;P20340-2;P20340;7BYW1;F5H668;B7Z772;0YGL6;Q53ET8	Ras-related protein Rab-6A	RAB6A	6	33.2	23.549	14	1.2012e-57	1950000	1049300	1963200	2285900	2951800	1770300	3756100	3012700	2704300	2951100	3192300	2873300	1932700	2244000	3046200	2598400	1222100	2221200
Q9NRW1;J9P4B9;B7Z337;Q6AZ91	Ras-related protein Rab-6B	RAB6B	3	38.5	23.461	4	1.0529e-59	34053	54883	39441	69174	87898	69189	105900	85102	130260	86238	93522	79154	44584	73242	93688	60614	17704	49960
P51149;Q3T0F5;B4DPH9;C9J8S3	Ras-related protein Rab-7a	RAB7A	8	51.2	23.489	8	1.2743e-74	247090	199280	198890	290010	404510	310960	580030	537570	364000	405800	445390	494880	480920	527580	495160	668790	334500	464380
P61006;B4DEK7	Ras-related protein Rab-8A	RAB8A	2	26.1	23.668	2	1.0919e-38	172120	75218	200160	205070	250150	159190	379790	253360	250640	297520	246870	223150	220040	210700	231100	351230	192140	147970
0YNE9;Q92930;F5GY21;B4DMS1;Q59EP4	Ras-related protein Rab-8B	RAB8B	4	31.9	21.868	21	8.9807e-48	307770	231120	358670	440670	542020	447940	690110	458110	531220	476470	563000	451880	469250	455650	456730	544470	353910	351330
Q05BX6;F5H355;B4DMM4;Q15276-2;Q15276	Rab GTPase-binding effector protein 1	RABEP1	4	7.5	82.376	5	1.4481e-11	149170	98313	185110	121760	107010	90140	90347	139620	117370	121620	169400	138740	168540	172010	129310	135820	150580	118200
Q5R372-4;Q5R372;Q5R372-3;Q5R372-2	Rab GTPase-activating protein 1-like	RABGAP1L	8	13.1	90.837	8	7.7415e-34	617630	457900	533690	499840	508460	454940	592990	549760	655080	580050	728650	758800	617170	625940	810650	816770	420830	764990
Q92696;Q6FHF7;0YLH3;B4E069	Geranylgeranyl transferase type-2 subunit alpha	RABGGTA	22	51.3	65.071	7	5.193e-140	2039300	2608300	2633700	4830400	2332600	5134000	2608900	2720100	1717900	2647200	1337600	1540400	1990900	1222500	1498100	1486200	1757900	2385600
Q5T4U8;Q59GT6;P53611	Geranylgeranyl transferase type-2 subunit beta	RABGGTB	5	40.8	17.318	3	4.682e-37	648430	680600	670680	695050	618720	687820	551000	654690	448220	454450	370140	419610	401100	389330	426780	379710	406940	410310
P63000;A4D2P0;A4D2P2;Q9TU25;P60763;P15153;B1AH80	Ras-related C3 botulinum toxin substrate 1;Ras-related C3 botulinum toxin substrate 3;Ras-related C3 botulinum toxin substrate 2	RAC1;RAC3;RAC2	5	38.5	21.45	9	2.7175e-64	1240900	1253900	1449600	1823700	1198700	1386900	1691900	1425500	2266300	1749100	1507300	1884000	1256000	1639700	1551900	2032100	1151300	1522900
Q59EU8;A8K1J3;Q5M7Z1		RAD23A	10	62.8	41.256	3	0	19800000	20600000	24327000	23999000	20151000	21098000	25915000	26165000	22978000	25548000	27348000	29582000	26196000	22873000	21684000	22350000	22904000	25720000
P54727;B4DEA3;B7Z4W4;B7ZA74	UV excision repair protein RAD23 homolog B	RAD23B	16	53.5	43.171	4	1.1814e-58	6003900	6927100	7590100	11344000	6139500	8449200	6583200	7125700	6687900	8140800	7145000	6791600	7338600	5473400	6855000	6281200	8335800	8283100
P62826;B5MDF5;J3KQE5;F5H018	GTP-binding nuclear protein Ran	RAN	13	49.1	24.423	8	1.261e-221	85618000	80438000	88384000	83228000	94737000	86489000	112850000	94785000	94757000	89525000	86755000	85971000	69307000	79401000	86194000	74060000	85455000	78094000
F7GMJ1;P43487;B7Z6U1;Q53EY3;B4DE76;D3DX26;G2HHN4	Ran-specific GTPase-activating protein	RANBP1	5	44	23.239	9	2.4366e-81	12245000	14055000	15057000	17660000	10882000	13335000	8482300	10759000	10028000	14522000	11582000	12104000	11191000	8419600	10616000	11403000	9642600	9381800
P46060;F8W7I9;B4DY16;Q95LM9	Ran GTPase-activating protein 1	RANGAP1	17	37.1	63.541	6	5.22e-198	1683700	1759900	1254400	1681300	1884400	2253400	2004000	1805500	1698600	1985400	1878800	1983700	2281100	2340400	2831300	3213400	1567100	2284100
F7I868;F7A150;P61224;F7HWJ9;B7ZAY2;F5H7Y6;A6NIZ1;L5JW22;Q9BXV4	Ras-related protein Rap-1b;Ras-related protein Rap-1b-like protein	RAP1B	5	37.3	16.033	10	8.7811e-64	269530	234370	433240	408060	499430	526140	1034200	659050	755150	735940	774550	719580	909470	1132000	1143600	1128400	921830	1042200
F2Z357;Q7Z5S8;P47736;P47736-2;Q49AP2;J3KPC5;UPI0002A47535;G3V1A7;P47736-3	Rap1 GTPase-activating protein 1	RAP1GAP	3	7.5	66.98	9	5.5143e-08	52538	65086	29903	29792	49408	41232	0	15342	77195	57615	12495	18649	0	25548	0	18458	0	0
P54136;B4DXW6	Arginine--tRNA ligase, cytoplasmic	RARS	18	34.4	75.378	4	2.0059e-89	728770	1302200	917790	1210100	1010200	1569700	821020	764570	1056000	1280400	931730	960540	1091400	810000	841920	908890	1665400	1593600
Q9Y5S9-2;Q9Y5S9	RNA-binding protein 8A	RBM8A	3	29.5	19.76	2	4.598e-17	270570	275330	404010	217190	337430	335040	165930	194260	337770	252440	148290	148310	165220	188140	143150	180910	169020	146440
P62877	E3 ubiquitin-protein ligase RBX1	RBX1	2	24.1	12.274	1	5.5735e-22	635610	696270	479500	584810	498690	583390	594400	699700	443720	599590	514980	534680	596170	689800	685260	534010	481460	648000
P35241;F5H1A7;B7Z2S7;B7Z9U6	Radixin	RDX	27	45.1	68.563	5	7.1182e-190	6344200	6455900	6262100	5414400	4215200	5321800	9680500	9464000	7633400	5616400	9625700	9166200	10946000	9737700	6851800	9138800	13804000	8482800
Q9Y3B8;0YGR4;0YG54;F5GYG5;F5GX07;0YG83;0YH58	Oligoribonuclease, mitochondrial	REXO2	6	29.1	26.832	11	1.4341e-220	1093000	1189400	1206000	1244100	1129100	1172600	1539400	1301500	1354500	1048600	1424100	1495400	1279900	1741400	1643200	1528900	1821500	1880500
Q8TAC1;D6RJG8	Rieske domain-containing protein	RFESD	5	43.3	17.762	2	8.5031e-19	200560	252460	356170	315560	181150	275630	187980	222050	266360	251750	196240	243690	211980	250020	197460	206680	239200	164930
O43665-3;O43665-2;O43665	Regulator of G-protein signaling 10	RGS10	9	49.7	21.21	3	2.0477e-104	818920	660460	645340	806950	722940	638480	918210	919830	811830	1015300	919410	905670	870990	830650	927190	1140600	777230	857870
O43515;Q9UHG9;Q9UK70;Q9UHH2;Q9UHH0;Q02094;Q9UP76;Q96E98	Ammonium transporter Rh type A	Rh50;RHAG;RH50	2	19.4	38.419	8	1.0762e-06	19730	0	27146	0	0	0	0	0	113550	0	0	0	0	23617	0	0	0	0
P61586;B4DKN9;P08134;9Z1L0;E9PN11	Transforming protein RhoA;Rho-related GTP-binding protein RhoC	RHOA;RHOC	8	50.8	21.768	6	1.6219e-205	1325800	1194200	1343200	1713300	1486400	1581200	2010200	1584000	1428100	1654500	1669400	1685800	1743900	1870200	2055900	1810500	1541400	1462500
Q9NPQ8;Q9NPQ8-3;Q9NPQ8-2	Synembryn-A	RIC8A	17	43.3	59.709	4	1.4784e-135	2858700	3120700	1387700	3440100	2105800	3600100	2452100	2716300	1364600	2439600	2220700	3013500	1417300	1909700	3199500	1787200	1564400	2577800
Q96NA2	Rab-interacting lysosomal protein	RILP	6	33.4	44.2	3	4.0168e-48	620330	298100	935030	418220	417720	374670	233870	290960	686410	655160	267880	194500	441800	543130	434050	324650	667280	777450
P10153	Non-secretory ribonuclease	RNASE2	3	19.9	18.354	2	1.1515e-33	0	47829	0	0	45273	0	0	0	1168600	1214300	0	21686	44637	0	0	0	0	30249
P12724	Eosinophil cationic protein	RNASE3	3	21.2	18.385	1	2.3725e-08	0	0	0	62791	23618	0	0	0	418090	494560	0	0	0	0	0	64381	0	0
Q5XPI4;Q5XPI4-2;B3KU09;C9JS59;C9J266	E3 ubiquitin-protein ligase RNF123	RNF123	54	50.2	148.51	7	0	28086000	22025000	20349000	22997000	25864000	16632000	34466000	30090000	21149000	21788000	33286000	33898000	25581000	24692000	25661000	21759000	12477000	20235000
Q9UBS8;B3KN55	E3 ubiquitin-protein ligase RNF14	RNF14	2	8	53.837	2	3.5546e-07	31450	39261	49950	55707	62112	68138	81980	57431	63122	43594	92958	112540	57486	44389	95115	56108	56137	41987
P13489	Ribonuclease inhibitor	RNH1	25	85.7	49.973	5	0	32525000	32249000	20845000	30096000	16878000	18808000	42546000	31177000	27773000	20958000	27581000	43454000	28727000	33357000	30639000	32841000	25088000	21712000
Q9H4A4;A6NKB8;Q7RU04	Aminopeptidase B	RNPEP	28	56.8	72.595	5	7.8727e-138	4352900	4651800	5162800	4717500	6187400	9524100	5975300	5540300	3871100	3889600	2429900	2703900	3842400	3274700	3755700	4556900	5294500	4651100
O75116;B4DRJ9	Rho-associated protein kinase 2	ROCK2	6	8.4	160.9	3	5.5262e-15	162320	143290	173410	142860	198670	147820	210600	240990	220260	217320	252940	278580	253100	290460	239820	235090	219340	236620
Q96AT9;B4E016;C9J9T0;Q96AT9-2;E7EW52;C9IZU8;K7C4Z4;B3KTW7	Ribulose-phosphate 3-epimerase	RPE	7	66.2	24.927	12	1.6145e-125	1128300	1566700	1234500	1698300	1181500	1940800	1350100	1714900	1473000	1936900	1729500	1775800	1656400	1863800	2162100	1882100	2131400	2532500
P49247;0XM63	Ribose-5-phosphate isomerase	RPIA	16	62.7	33.269	2	0	7985500	7783100	13172000	12298000	9041100	9892600	12803000	10711000	12679000	14257000	13465000	14099000	12291000	12570000	12898000	12756000	17518000	14189000
Q53HW2;P05388;A8K4Z4;Q6NSF2;Q3B7A4;B4E3D5;F8VWS0;Q53HK9;F1MDN4;F8VW21;Q8NHW5;F8VPE8;G3V210	60S acidic ribosomal protein P0;60S acidic ribosomal protein P0-like	RPLP0;RPLP0P6	7	36.6	34.301	19	1.1068e-51	863290	1575300	374610	355260	1154200	800530	319520	429680	740690	926100	336920	319360	566240	559370	1075400	972970	226490	487760
Q6ICQ4;P05386;Q6FG99	60S acidic ribosomal protein P1	RPLP1	2	51.8	11.5	3	4.7585e-26	112120	438990	47761	135590	147180	197160	48092	123610	118400	119400	110570	132620	227460	178870	251100	171440	44862	110060
P0CW22;0YN73;0YN88;0YK46	40S ribosomal protein S17-like	RPS17L	3	31.1	15.55	5	2.3204e-13	276220	236210	140270	264640	272250	258410	282970	249330	201190	245320	264580	277520	246680	388080	366100	314470	99683	157750
Q865C5;J3QTR3;P62987;Q5UGI3;B4DV12;Q5RKT7;P62979;F5GXK7;P0CG47;P0CG54;Q96MH4;F5H7K6;F5H041;A8K674;P0CG48;P0CH28;O11993;F5H4D8;Q49A90;P62972;Q96H31;UPI0002A47691;UPI0002A47339;J3QLP7;J3QRK5	Ubiquitin-60S ribosomal protein L40;Ubiquitin;60S ribosomal protein L40;Ubiquitin-40S ribosomal protein S27a;Ubiquitin;40S ribosomal protein S27a;Polyubiquitin-B;Ubiquitin;Polyubiquitin-C;Ubiquitin;Polyubiquitin;Ubiquitin	RPS27A;UBA52;UBC;UBB;UBBP4	5	71.1	8.5647	27	1.9905e-174	45702000	43009000	47626000	42425000	42170000	53714000	58344000	57532000	53011000	47237000	60832000	57486000	47715000	55061000	44435000	44524000	47888000	47153000
E9PRI4;E9PGT3;Q15418;Q15418-2;G1RDR9;F1PIL4	Ribosomal protein S6 kinase;Ribosomal protein S6 kinase alpha-1	RPS6KA1	2	9	81.146	8	5.5497e-11	84080	58567	86864	97481	161070	80224	87820	109380	156880	150050	141320	113170	91061	89992	114650	85262	72789	102040
P51812;F5GYC4;B4DG22;B4DKZ2	Ribosomal protein S6 kinase alpha-3	RPS6KA3	15	27.2	83.735	17	2.5563e-44	1454000	1051600	1381200	1026100	1316500	898840	1072600	1196600	1667400	1561100	1645700	1498300	1421700	1706200	1461600	1293900	1136700	1421200
P08865;A6NE09;2PB39;Q96RS2	40S ribosomal protein SA	RPSA;RPSAP58;LAMR1P15	7	31.2	32.854	4	9.6378e-58	566380	1486200	220700	207390	361050	140360	89151	145700	169690	171380	145850	83347	463110	165890	126420	240060	20755	121830
Q9P2E9-2;Q9P2E9;A7BI36	Ribosome-binding protein 1	RRBP1	3	1.4	152.19	5	3.5383e-06	892290	988440	524260	682210	410360	449000	1570200	95943	835310	881410	259290	210720	890750	708410	1267400	1424100	692280	1045300
P23921;Q53GZ5;B4E0I8;B4DXB0;B4DS95;B4DXD1	Ribonucleoside-diphosphate reductase large subunit;Ribonucleoside-diphosphate reductase	RRM1	23	40.8	90.069	8	6.4982e-168	2927600	3418700	2875500	2056700	1578200	1412900	2108600	2447600	787170	739320	4573800	5768400	4515500	2112100	4651600	4126400	2603800	3179800
Q15404;Q15404-2;B0YJ73	Ras suppressor protein 1	RSU1	11	69.3	31.54	3	1.2319e-190	3149300	2755200	3259500	3387900	4014200	3419900	3136200	2873200	2904300	2858600	2704400	2584600	2549700	2093000	3766000	3075800	3084900	3352600
O00442;A8K8K1;O00442-2	RNA 3-terminal phosphate cyclase	RTCA	9	35.2	39.336	4	1.598e-181	2235700	2075900	2026900	2048200	1852900	2314500	2367800	1932400	2062200	1970200	2049400	2077700	1836200	1498400	1983100	1609900	1884800	1742800
Q9Y265;B5BUB1;L5LX04;Q9Y265-2;E7ETR0;B3KRS7	RuvB-like 1	RUVBL1	19	60.7	50.227	8	8.4071e-291	9129100	6895400	8957900	8596600	7514000	7866200	7576600	6789200	5887200	5389600	8746700	7637200	9951800	8289000	4386800	5630200	6945600	7985100
Q9Y230;B3KQ59;B3KNL2;A6MK39	RuvB-like 2	RUVBL2	22	51.8	51.156	7	5.9423e-301	5545800	5403600	6841900	6583900	5871300	5546800	6579200	5112800	4525800	4157000	7190300	5495100	8196000	6426600	3426000	4543000	5600500	6667600
E5RGQ3;Q9H446	RWD domain-containing protein 1	RWDD1	2	36.1	8.5618	2	2.8032e-08	119090	151030	118510	154540	142880	180300	110170	78570	93617	140600	72871	73538	53216	64597	74938	75878	65845	62729
P33764	Protein S100-A3	S100A3	3	36.6	11.713	1	1.5956e-64	47370	42179	67622	88476	294530	979550	147310	192660	51711	73352	59597	60839	36766	0	46576	46389	0	0
P26447	Protein S100-A4	S100A4	5	36.6	11.728	2	2.156e-40	9516400	10011000	15348000	17833000	28663000	43162000	27118000	41667000	32966000	39671000	33437000	33947000	30990000	21059000	22215000	19482000	16855000	31290000
P06703;B2R577	Protein S100-A6	S100A6	9	75.6	10.18	2	5.187e-76	15891000	21093000	26906000	55411000	41118000	101330000	57466000	109290000	97436000	25179000	46808000	73879000	17438000	19093000	20492000	11761000	8170200	21297000
P05109	Protein S100-A8;Protein S100-A8, N-terminally processed	S100A8	5	47.3	10.834	1	9.9332e-61	0	1838200	0	856920	3671600	235710	20454	0	9707600	15177000	0	1691300	777430	237490	31925	119750	0	973900
P06702;B2R4M6	Protein S100-A9	S100A9	7	80.7	13.242	2	2.7964e-97	31407	1034600	50459	456560	1131600	57070	48379	37565	6463700	6806800	26279	864130	355490	133950	42391	45776	72516	513500
Q0VGA5;Q53HA4;P49591;Q5T5C7	Serine--tRNA ligase, cytoplasmic	SARS	15	37.4	58.406	4	3.9376e-62	1150800	2002600	1318600	2209700	933150	2238400	683290	765660	673600	958850	578430	452370	614350	492150	629690	901970	711870	838570
Q8WVM8;Q53GW1;B7Z4U7;B7Z738;L5LSV6	Sec1 family domain-containing protein 1	SCFD1	22	46.3	72.379	13	2.7916e-247	2278100	1927100	1835900	3487300	3144400	3319200	3665600	3627000	2377000	2667400	3977000	5120700	3111300	3172500	3802000	3954500	1317100	3504200
Q9Y6U3;Q9Y6U3-2	Adseverin	SCIN	5	12	80.488	4	9.6934e-40	0	0	0	0	0	0	0	0	375860	307960	0	0	14479	0	11236	30842	17083	0
Q12765;B8ZZP4;B4DE46	Secernin-1	SCRN1	7	22	46.382	4	3.8412e-25	334630	273270	507280	446220	260360	275120	363880	295300	315130	299880	299570	313700	270920	305040	420810	357420	516340	390510
Q96FV2-2;Q96FV2;J3QRJ1;J3KT79;J3QQM9	Secernin-2	SCRN2	6	28.6	41.294	6	2.6311e-36	314820	308410	341800	317000	341060	363580	202830	16460	590970	515170	291120	326670	292970	612260	505160	537550	776760	581040
Q0VDG4-2;Q0VDG4;Q0VDG5	Secernin-3	SCRN3	5	16.5	47.67	4	2.3666e-26	246650	175060	290700	202600	187910	185120	202680	159480	111460	133350	254960	182110	156900	196640	165980	237690	183320	205400
O95810;A8K2W3	Serum deprivation-response protein	SDPR	7	27.8	47.173	2	5.7897e-27	0	93462	0	117050	568300	0	0	0	0	0	0	11682	81731	88584	0	0	0	0
O76054;B2RAW8;O76054-5;B3KRD8;O76054-4	SEC14-like protein 2	SEC14L2	14	46.4	46.145	19	1.7537e-132	3286800	2905500	4011500	3339000	2865200	3092700	2816900	2581200	2672700	2941800	2356700	2674100	1685100	1700100	1738500	2132500	2355600	1861200
Q9UDX3;G3V1L4;B3KRP9;B3KSF0	SEC14-like protein 4	SEC14L4	14	44.6	46.643	8	1.2191e-257	5489700	5042700	5243900	4465200	3492500	3521600	2247200	1619300	3102800	3289900	4150500	4537400	2378600	5206100	3471600	5254000	5627900	6021700
Q13228;G3SB02;Q13228-2;Q13228-3;0Y532	Selenium-binding protein 1	SELENBP1	33	87.3	52.39	12	0	166360000	128990000	165820000	170120000	151800000	212490000	231090000	185760000	142400000	148050000	146560000	150930000	159670000	176920000	196890000	220550000	343700000	302440000
Q9BVL4;Q6ICA4	Selenoprotein O	SELO;dJ402G11.5	15	35.1	73.506	2	5.9589e-111	828220	810640	757930	1064700	378450	429010	1451400	1495800	1106500	1269300	1465600	1842700	1659200	1277700	2012400	2050000	1013800	2008200
Q3B7A3;F5GZE5;Q59EY4;0YFF6;B4DNE4;G3V1Q4;B4DUD6;Q8TC62;Q3LIE9;E7ES33;E7EPK1;A8K3D0;Q16181;B4DPQ6;Q6ZU15	Septin-7;Septin-14	SEPT7;Nbla02942;SEPT14	2	13.6	26.76	15	1.3615e-11	113510	82395	40131	124060	121480	93693	0	41360	105590	128600	56399	67965	86925	142990	89982	80461	167140	109680
P30740	Leukocyte elastase inhibitor	SERPINB1	19	56.5	42.741	5	9.0106e-205	6590300	6878800	6546200	6480700	6979800	6046500	7771200	6558800	8392600	9156300	5594600	5673400	5823000	6506700	7249900	6820500	9059800	8643300
P50453	Serpin B9	SERPINB9	5	19.1	42.403	3	5.3945e-48	145950	237700	125050	169770	233620	261200	207950	251400	226640	270620	109600	125270	187610	221370	188550	184300	213460	287350
O43765;B4DEA6	Small glutamine-rich tetratricopeptide repeat-containing protein alpha	SGTA	10	38.3	34.063	2	4.7522e-144	1427100	1219900	1739200	1813200	1186600	1207500	1483600	1329800	1812100	1982400	1500900	1385000	1624200	1548600	1446700	1336700	1300900	1432000
O75368;D3DTE6	SH3 domain-binding glutamic acid-rich-like protein	SH3BGRL	8	78.9	12.774	2	8.3299e-118	1823100	1641100	1732700	1861900	1870700	2058600	1088900	1624800	2243700	1926700	1976600	2059800	2015700	2140300	2351200	2228700	1853900	3297000
Q9H299;Q86Z22;Q5T123	SH3 domain-binding glutamic acid-rich-like protein 3	SH3BGRL3	4	66.7	10.438	3	1.2171e-119	1661100	3113100	1248800	1849700	2766800	5850500	979930	1831400	3870400	2901900	1590100	2294500	2430700	2508500	2482400	2304800	772070	3495300
B7ZC39;Q9NR46;B7ZC38;Q9NR46-2	Endophilin-B2	SH3GLB2	3	9.6	41.668	6	6.6716e-13	179650	133370	81812	134120	245980	98710	211980	244900	176540	236610	417730	382940	405310	296680	323400	424310	224200	326780
B3KP31;Q9UHJ6;B4DPJ0	Sedoheptulokinase	SHPK	10	34.5	51.488	3	2.4278e-38	921890	916810	1268100	1021300	994710	833560	1325500	1199200	439520	361180	1021400	1070100	994270	912770	1099200	1153900	1173600	1479900
F5H6Y7;B4DSY1;Q96BC0;Q15477;O76046;B4E0N1;F8VNU1;Q59F56	Helicase SKI2W	SKIV2L;SKI2W	6	9.2	97.536	12	1.2449e-15	136990	149640	159020	146630	189530	163140	162430	129330	211500	175760	142610	99078	141720	201140	136900	129460	75788	146760
P63208;E5RJR5;F8W8N3;P63208-2;2REW5	S-phase kinase-associated protein 1	SKP1	13	79.8	18.658	7	0	3028200	4802900	2969000	7009300	3667000	6278400	3455200	5430600	4537600	5700000	6654900	8364200	5493300	6630100	6982300	7099900	3873200	5158200
Q0P512;P11166;B4DKW1;C9JIM8;B4DDR6	Solute carrier family 2, facilitated glucose transporter member 1	SLC2A1	4	13	54.053	5	1.1452e-12	133630	0	0	0	0	0	0	0	487800	126630	57958	0	79866	106920	0	0	0	0
P02730;G4V2I8;G4V2I9;E2RVJ0;9LH50;G4V2I7	Band 3 anion transport protein	SLC4A1	31	61.4	101.79	8	0	8829700	1785200	2536300	2369200	2460400	2512000	2770500	2364900	17836000	6515200	2945100	2604700	3492400	2960500	2075900	2501600	2235200	2052100
Q9H2G2-2;Q9H2G2;B4DZC9	STE20-like serine/threonine-protein kinase	SLK	6	6.8	138.99	3	2.0537e-15	296990	279590	213520	224240	265210	168060	282400	244740	297670	255780	327670	270840	349670	326430	296720	257490	178180	223570
O95347;B7ZLZ7;B3KMB1;A8K984;B3KM27;O95347-2	Structural maintenance of chromosomes protein 2;Structural maintenance of chromosomes protein	SMC2	5	4.8	135.65	7	6.1778e-10	538390	384090	610100	368270	419390	266840	381030	332600	482140	329260	459820	375100	385870	399710	325480	337160	207640	282740
B3KVJ5;Q9NTJ3-2;E9PD53;B3KXX5;Q9NTJ3	Structural maintenance of chromosomes protein;Structural maintenance of chromosomes protein 4	SMC4	7	10.2	101.07	7	4.5867e-12	183270	150740	264920	156030	183400	113590	121120	130080	176320	141000	197560	135830	164170	177730	129350	144450	75751	122400
P52788;G1RG08;B4DE40	Spermine synthase	SMS	9	42.3	41.268	4	6.1326e-30	993700	1011200	551030	579520	564630	579310	262630	352480	314210	311130	350310	298950	407350	312800	674560	232170	199480	340580
Q6GMV2;B4DX46	SET and MYND domain-containing protein 5	SMYD5	4	12.7	47.34	5	4.6311e-71	281420	281570	339320	409400	329220	331170	278170	300770	423810	375270	300490	361470	293600	310230	390200	296770	252930	306180
P37840;6UYS5;E7EPV7;6UYS0;P61139;6UYS7;D0FH84	Alpha-synuclein	SNCA	6	70	14.46	10	0	9750300	6687100	4376600	8698500	8354400	4966100	8590000	10396000	12553000	17783000	22541000	19388000	17644000	21570000	17778000	18640000	5673800	9426100
B4E299;B3KU67;Q7KZF4;Q59FF0;I6TRR8;7C597	Staphylococcal nuclease domain-containing protein 1	SND1	3	5.2	99.677	6	9.6493e-08	74261	104910	58386	61824	100830	56790	22757	32794	105200	39560	61222	33479	42389	47155	0	26771	0	0
Q9NRS6;B3KU31;B2RDR2	Sorting nexin-15	SNX15	3	15.5	38.291	3	5.6052e-08	172510	147080	181880	111010	148960	83581	192610	189390	171150	196680	163540	148040	172150	130960	191320	186580	92130	135880
Q53GG3;O60749;B3KML1;B3KN57;B7Z408	Sorting nexin-2	SNX2	10	28.3	58.444	6	4.4122e-90	676120	573930	788680	862010	945800	760390	651700	658660	963710	930420	864470	726100	1046500	806330	681830	799260	433470	669580
Q9Y5X1;B2RAU5;B3KXH8;Q59ES5;O95061	Sorting nexin-9	SNX9;WISP	11	25.7	66.591	5	7.5146e-50	797820	742850	553340	779410	500780	570550	651190	773900	522570	534490	601540	577770	669430	701700	612570	608320	668050	493370
P00441;7BYH4	Superoxide dismutase [Cu-Zn]	SOD1	7	64.9	15.936	3	0	10325000	28626000	9875800	29691000	13729000	38433000	12742000	39377000	38058000	35106000	44856000	48841000	45637000	47984000	51756000	50711000	21473000	64422000
Q00796;0YLA4	Sorbitol dehydrogenase	SORD	15	65.3	38.324	4	2.2262e-246	4863000	4351600	4088500	3821300	4120100	4333200	3732000	2901300	2715900	2588700	5014700	3377300	6455100	4197700	4847700	5011800	4153800	3382600
O60271-4;O60271-2;O60271;O60271-5;O60271-3	C-Jun-amino-terminal kinase-interacting protein 4	SPAG9	3	4.2	144.68	9	1.5234e-08	124940	205490	144200	164780	112050	77801	101670	142770	127990	108180	132970	136510	136570	135800	114590	101900	110780	128960
P02549;P02549-2;D3DVD8	Spectrin alpha chain, erythrocytic 1	SPTA1	120	63.1	280.01	3	0	32603000	22226000	30963000	22296000	14447000	15869000	22302000	18759000	61810000	33422000	29796000	29170000	29816000	27415000	22787000	21748000	29146000	22609000
B2RMN7;G7MYA8		SPTB;EGK_18288	86	54	246.57	2	0	7799800	1445600	2841100	2387600	2241700	2333700	4045400	3358400	27067000	11524000	5156500	4819400	5731000	5774800	3238600	4584600	4716700	4253000
C9J0K6;A8MTH6;P30626;B4DKK2;B4DHQ6	Sorcin	SRI	10	72.3	17.605	5	1.6784e-112	5368400	5869100	5414800	6185100	4447000	5818400	5765000	6268000	5051200	6080400	7086800	7107000	8760700	8342300	8265700	7375300	5486700	7937500
Q9BYN0	Sulfiredoxin-1	SRXN1	6	48.9	14.259	1	2.159e-33	1043300	823480	1004900	1009900	1319700	1214100	1130500	1231400	1173100	1527500	1698000	1460500	1362100	1320500	1771400	916200	1156200	1950200
E9PFH8;G1QYP8;P05455;B5BUB5;Q14730	Lupus La protein	SSB	6	19.9	41.824	6	2.7705e-49	580200	476370	356000	298250	468700	391820	454090	381040	388090	354360	457920	358510	391640	358370	297300	329650	428450	304370
B4E0U6;P50502;Q3KNR6;Q1XBU6;7C3I1;Q8NFI4	Hsc70-interacting protein;Putative protein FAM10A5	ST13;ST13P5	11	35.4	40.161	10	0	15910000	13285000	17787000	17954000	16787000	10854000	17536000	20662000	17038000	21648000	22950000	20588000	24530000	22400000	18878000	19686000	22325000	18388000
Q92783-2;Q92783;B2RAY1	Signal transducing adapter molecule 1	STAM	9	36	44.971	6	8.6642e-73	574560	720170	652840	906500	658360	769120	567330	754990	857780	923160	879570	828170	1293100	1447700	1135000	1255500	879170	1100000
O95630;G3RXN2;B5M0B6	STAM-binding protein	STAMBP	6	19.8	48.076	4	1.9104e-16	459950	302400	515900	503700	414880	435300	465310	370390	411600	435520	425270	360570	411330	373040	270690	420060	407610	370850
K7ENL3;P40763-2;B5BTZ6;P40763;B4DNP0;B7ZA24;B4DVR6	Signal transducer and activator of transcription 3	STAT3	4	9.8	83.125	7	4.1621e-18	159860	93813	142610	142230	217350	180770	133080	97485	93684	120020	77875	69854	42626	0	26782	57108	0	62638
P51692;Q59H39;K7BFX8;Q8WW55	Signal transducer and activator of transcription 5B	STAT5B	18	27.3	89.865	4	4.6532e-105	912670	630280	771400	681350	860290	572980	1008100	1057600	1047200	1089300	1500800	1524400	1362100	1437300	1649400	1470200	842670	1765500
P31948;A8K690;G3XAD8;Q3ZCU9;F5H0T1;B4DM70	Stress-induced-phosphoprotein 1	STIP1	41	61.3	62.639	9	0	25869000	31635000	39874000	44850000	26740000	38071000	39042000	34932000	34106000	43752000	34369000	33327000	45762000	31280000	35194000	43207000	48168000	41505000
B4DR80;Q6P0Y1;Q5U0E6;Q9Y6E0;B4DT57;0Y630;Q6FG81	Serine/threonine-protein kinase 24;Serine/threonine-protein kinase 24 36 kDa subunit;Serine/threonine-protein kinase 24 12 kDa subunit	STK24	3	15	45.835	29	2.5347e-11	125860	148930	82451	104340	165920	72504	91981	92966	115980	91602	109140	111430	97881	130090	100080	99535	88274	95031
Q9Y2H1;I3LYE5;F5H277;B4E3J8	Serine/threonine-protein kinase 38-like	STK38L	5	17.9	54.002	10	2.9479e-11	86935	98662	91854	242820	113950	224820	180180	152600	132330	189270	144980	169850	122590	135880	216020	147480	205330	219010
Q9Y3F4;B4DNJ6	Serine-threonine kinase receptor-associated protein	STRAP	3	10.6	38.438	3	1.0009e-07	72987	121740	64884	54128	56419	31900	30079	26575	48551	56633	48196	32520	42781	0	0	36602	26775	27717
A8K7W3;2NJZ5;Q9Y2Z0;A8K5T7;F5H5A9;B4DYC6	Suppressor of G2 allele of SKP1 homolog	SUGT1	8	34.2	37.833	7	3.0731e-89	986630	1062100	560890	747450	740540	549190	716650	603240	562230	708050	794270	725890	874170	766130	928360	722200	420670	477760
Q9UH65;B4E245;E7EMB1;2R1N7;B3KUB9	Switch-associated protein 70	SWAP70	4	10.4	68.997	5	3.3994e-12	93339	98090	165590	120460	86681	113480	61822	88983	131480	101220	69465	57800	83599	102100	75461	89779	77108	87670
Q05CK9;F7A621;O60506-2;O60506;B2R8Z8;Q59GL1;B7Z645;O60506-5;F6UXX1	Heterogeneous nuclear ribonucleoprotein Q	SYNCRIP	8	23.6	50.65	20	1.0556e-36	604360	849170	689170	827450	278910	611280	465150	598890	428390	470370	733440	670710	839350	692900	665580	606840	699930	592910
P37802	Transgelin-2	TAGLN2	14	87.9	22.391	2	0	7216200	8829300	5387200	7969500	8219000	8260200	5672500	6113900	7102400	7828400	5357800	5802800	6487600	6539600	6485500	6160900	4853600	8079900
P37837;F2Z393	Transaldolase	TALDO1	16	43.6	37.54	4	1.0779e-249	27445000	26046000	32282000	26572000	33165000	32985000	33673000	28854000	36790000	37761000	27295000	25910000	28411000	31603000	29258000	31365000	41392000	37148000
Q6ICL3;B7WNV6;Q6ICL3-3;A8K1E7;C9JDT9;B7Z9Q5;B7Z730;Q6ICL3-2;B7Z4V5	Transport and Golgi organization 2 homolog	TANGO2	13	74.6	30.937	15	0	6598000	7975400	4960800	4506700	5087800	5720600	5272000	4940800	7318500	6434300	8868100	8756500	8761500	7582300	10158000	8944200	9747700	11353000
Q53GX7;P26639;B2RDX5;P26639-2;Q5M7Z9;G3REK5;G3RZ96;G3XAN9;E7ERI3;B4DKZ9;B3KTN2	Threonine--tRNA ligase, cytoplasmic	TARS	30	50.8	83.444	19	5.9491e-185	6390100	6743000	3964900	2599300	3293700	2633000	2642300	2810200	2346600	1700200	2657600	2337500	3515900	1913100	3384300	1840100	1704400	1980900
Q6P1N9;E5RG17;G5EA19;E5RGF2	Putative deoxyribonuclease TATDN1	TATDN1	12	47.8	33.601	10	1.6555e-138	793200	857840	1157000	1134400	860650	918470	1107700	1010000	1388900	1343200	1188000	1186600	1262400	1230800	1344600	1263100	1530400	1313500
Q9NVG8;B9EGJ8;Q9NVG8-2;A7E2E7	TBC1 domain family member 13	TBC1D13	2	7.2	46.553	4	0.00049763	63922	47700	63160	59413	50225	41328	58177	44094	44517	35297	57106	54456	51780	57696	76432	71875	47620	65642
Q8TC07-2;J3KNI9;Q8TC07;2NI27;F7GI81;B4DMT9	TBC1 domain family member 15	TBC1D15	2	3.4	77.394	6	1.5021e-05	39279	40609	21963	43462	39877	33830	30697	30647	35859	33487	34910	32506	35832	43601	41633	27447	11391	42034
Q9HA65;B9A6L8;F5H1W7;B4DT12;UPI0002A470A8	TBC1 domain family member 17	TBC1D17	10	21.8	72.727	9	6.947e-27	398870	378890	376450	404610	327070	289290	646040	737260	418430	419320	657390	586920	533800	587780	577790	591410	277700	515480
K7CJ32;9FXL5;Q9ULP9;B9A6M6;3BQ06	TBC1 domain family member 24	TBC1D24	10	20.1	62.317	6	3.2087e-63	535410	598660	402320	1129700	485490	973740	809350	734420	692980	1208100	527940	759710	831580	708790	897750	1082800	986460	1252500
O75347;E5RJD8;B4DT30	Tubulin-specific chaperone A	TBCA	6	41.7	12.855	5	3.4371e-43	1534200	1787500	1509100	1744100	1942400	2523900	1043800	1747700	2314500	1793100	1544900	1462700	1127900	1600800	1472500	1142300	932490	2565300
K7EK42;A8MVD5;Q99426	Tubulin-folding cofactor B	TBCB	5	30.9	21.296	7	1.4887e-25	179210	163780	301880	268280	270480	231220	357530	222750	202210	254000	198010	208200	457220	264290	236420	298420	308030	343800
Q9BTW9;J3KR97;Q9BTW9-4;B4DE53	Tubulin-specific chaperone D	TBCD	7	10	132.6	9	5.4226e-26	261480	365960	310370	202410	165690	136820	195680	240750	117530	123060	219360	122210	217200	129450	242740	208630	135210	203910
Q5QJ74;Q0VAN5;B2R8D2	Tubulin-specific chaperone cofactor E-like protein	TBCEL	11	37	48.194	7	2.608e-194	3521900	2535100	3417500	3214500	4130200	4035900	3830200	3159500	3368400	2831800	4146300	4201600	2867400	3818500	1788400	3024700	2785900	3579200
P23193;P23193-2;B7Z4W0	Transcription elongation factor A protein 1	TCEA1	5	18.6	33.969	10	1.5586e-12	323930	412030	391150	308980	487960	333240	372810	400850	432540	429800	391620	407430	513830	320470	284110	405460	381330	305600
Q15370;Q15370-2;I3L0M9	Transcription elongation factor B polypeptide 2	TCEB2	4	38.1	13.133	4	2.0992e-27	393380	637860	311470	323750	350710	385020	377340	347530	485540	553220	719070	642670	734150	677140	940500	612830	706250	792870
P17987;E7ERF2	T-complex protein 1 subunit alpha	TCP1	30	70.7	60.343	6	0	11079000	9575200	8071300	13811000	8674900	8484700	6314200	12436000	8169800	18187000	12250000	11032000	15514000	13829000	18651000	15493000	9438500	10611000
Q9NYB0	Telomeric repeat-binding factor 2-interacting protein 1	TERF2IP	3	10.8	44.259	2	6.0935e-12	115260	121600	58026	47767	69491	61956	0	0	83011	32081	50650	39634	24125	0	38910	0	30226	41207
Q05BK6;K0J5S8;K0J6K2;Q7Z426;G5E9V1;Q92734;Q8TDJ5	Protein TFG;Tyrosine-protein kinase receptor	TFG;TFG/ALK fusion	5	15.6	40.691	7	4.2979e-11	136310	114310	183550	152870	221930	293100	155800	155970	231040	266710	407920	301700	693360	728260	559130	762440	819860	433960
P21980;B4DIT7;F5H6P0;B4DTN7;P21980-2	Protein-glutamine gamma-glutamyltransferase 2	TGM2	37	77.4	77.328	12	0	92532000	80374000	144510000	93439000	101460000	125260000	116930000	102950000	100980000	77272000	115660000	111950000	72624000	89243000	82982000	73223000	78903000	102640000
P07996;Q59E99;G7MWM2;B4E3J7	Thrombospondin-1	THBS1;EGK_17345	31	38.4	129.38	11	1.8855e-149	120800	799730	1401.3	1197600	6282600	48871	70667	0	19372	14974	2094.3	363140	126310	19831	4867.3	0	0	41880
Q9NWX6;B4E366	Probable tRNA(His) guanylyltransferase	THG1L	8	43.6	34.83	2	3.8975e-50	935660	840450	1400600	1382100	794730	789900	891920	756870	934720	1213600	847130	731470	380120	681070	1129900	1104300	1097900	677940
Q96CV8;P52888;K7EP46;B4DU96	Thimet oligopeptidase	THOP1	25	45.4	78.823	8	0	5927600	5208700	7814000	5889600	5723800	6778000	6683400	6110200	5429200	4440900	5097300	5941400	4775400	4983200	5500500	6227800	6728000	6351900
Q9BU02	Thiamine-triphosphatase	THTPA	2	25.2	25.566	1	4.9546e-08	87556	110520	71339	95944	85283	101250	102930	128220	90676	115940	98902	106680	79315	113300	113410	111810	73649	144710
O75663;O75663-2	TIP41-like protein	TIPRL	3	19.9	31.444	2	1.5061e-11	93640	44605	125380	85888	68175	82787	30736	102670	108350	158810	63435	48899	84948	104440	69678	91103	144990	89674
Q53EM5;P29401;P29401-2;B3KSI4;B4DVU1	Transketolase	TKT	26	58.6	67.905	9	0	29750000	34382000	31656000	30514000	42243000	63004000	54163000	46744000	33599000	31064000	39763000	47006000	42822000	54299000	47456000	44325000	62741000	64412000
Q9Y490;Q5TCU6	Talin-1	TLN1	84	52.9	269.76	2	0	5789900	11483000	5013200	6503900	21287000	4134400	2705500	2388800	4138700	3633800	2819400	4463100	4260100	1824700	1683000	2640500	893050	2295600
Q9Y4G6;F6X429;G1UI21;0YMT1	Talin-2	TLN2	5	7	271.61	5	8.4544e-48	92962	53733	97866	86359	113530	86229	126980	107930	96599	108320	197930	228040	239610	149710	154500	147130	124830	106610
P28289;Q5T7W3	Tropomodulin-1	TMOD1	7	25.9	40.569	4	2.1494e-54	709190	10972	46027	0	20841	0	38971	12377	498330	266970	19139	0	38555	20173	23984	31162	5113.8	0
G1QXD5;Q92973;Q92973-3	Transportin-1	TNPO1	19	31.7	101.31	6	1.0494e-145	2738400	2622000	2582100	1930600	2524000	2748400	2227500	2375800	2307900	2210000	2442800	2682300	2384800	2878000	2854300	2410800	1909400	2817100
F6YXG7;B4DRY5;O14787;Q05D48;B3KPC8	Transportin-2	TNPO2	9	19.3	100.41	7	8.0294e-46	424680	610900	217960	181980	295800	281860	270340	282550	287630	300500	319130	273340	339610	325930	357890	319300	246030	358500
Q9Y5L0;B2R6H7;Q9Y5L0-1;C9J7E5;Q9Y5L0-5;B3KM69	Transportin-3	TNPO3	16	27.8	104.2	7	1.0591e-113	1872900	1907700	2193300	2104500	1600600	1838400	1839900	2015000	1766200	1309000	1582100	2150400	1498200	1728700	2143400	1505900	1203000	1778400
B3KUU1;B0QY01;E7EPD0;B4DJ44;O60784;O60784-2;2QLK0;B4DKQ5;B7WP09;Q6UW50;B3KUF5;O60784-3	Target of Myb protein 1	TOM1;UNQ1844	2	16.2	29.466	12	3.8331e-21	34511	60703	0	84933	0	61692	52256	56005	54669	53499	41632	40521	41511	51805	69610	55885	0	72638
Q53FA7;B4DMQ7;Q53FA7-2;7BZH6	Quinone oxidoreductase PIG3	TP53I3	8	29.5	35.536	4	7.5524e-79	1315200	909390	1030100	1030700	1008400	1148300	1444300	1204000	883930	1209700	1452900	1295500	1578400	1181600	1067700	1142300	1753100	1445800
P60174;Q53HE2;B4DUI5;P60174-4;Q2QD09	Triosephosphate isomerase	TPI1	17	71.7	30.791	5	0	133460000	161220000	168890000	154440000	139720000	186860000	144530000	137900000	127200000	120260000	115740000	115190000	111110000	130170000	123470000	125950000	150380000	133870000
Q1ZYL5;F5H7S3;7BYY1;B7Z596;Q8TCG4;P09493-2;Q15657;D9YZV7;B7Z722;0YK48;P09493-4;D9YZV8;D9YZV5;D9YZV2;Q59GR8;0YK20;0YNC7;0YL52;P09493-7;P09493-6;P09493;D9YZV3;Q6ZN40	Tropomyosin alpha-1 chain	TPM1	7	28.6	28.508	25	9.9825e-39	497290	635310	541900	797100	508510	577570	569120	831850	578270	634670	640490	581400	484710	661280	560190	540490	967630	257740
Q5VU59;Q5HYB6;F7IC11;B2RDE1;Q5VU66;F7DXL9;B4DWT5;Q5VU61;F7IC14;Q5VU58;Q5VU72;B4DQ80		TPM3;DKFZp686J1372	10	40.9	27.174	20	1.619e-138	1107300	1572100	1027700	1747000	1356800	1572700	1391600	2196200	1942500	2001800	2317300	1688100	2863500	2734900	2271200	2667500	2370600	1308700
P29144;B7Z920	Tripeptidyl-peptidase 2	TPP2	64	60.7	138.35	2	0	36576000	27158000	47829000	27206000	28623000	27165000	30181000	29995000	23335000	19736000	39129000	30618000	35952000	34145000	28316000	31564000	36230000	26942000
P13693;Q5W0H4;J3KPG2;B4DKJ4;E9PJF7	Translationally-controlled tumor protein	TPT1	3	48.8	19.595	11	1.2907e-83	1949200	3101400	2124000	2789500	1741600	2361700	605730	967600	1119700	1207800	811290	811330	729030	397830	621180	810860	329900	759220
P19474;F5H012	E3 ubiquitin-protein ligase TRIM21	TRIM21	5	11.6	54.169	3	1.1048e-11	149630	70729	204570	203380	71602	125670	62762	101410	77693	137060	64141	0	60260	60875	69970	86035	123680	155110
Q14258;D3DTY9	E3 ubiquitin/ISG15 ligase TRIM25	TRIM25	2	4.4	70.973	2	1.7428e-30	66052	77863	45322	74076	71386	69774	22617	51058	65805	49746	36204	26149	57161	34090	26079	29046	0	22575
Q8NG06;Q59GZ0	Tripartite motif-containing protein 58	TRIM58	4	9.9	54.766	2	2.5285e-09	126030	170380	40664	37181	32279	0	27299	35484	35073	61776	0	0	37420	27280	33988	38632	0	34436
P10155-3;Q5LJA0;P10155-4;P10155	60 kDa SS-A/Ro ribonucleoprotein	TROVE2	3	7.7	58.482	6	1.5536e-08	224290	249710	121210	180060	81050	127230	96250	82281	103990	139070	76263	52938	142990	93899	145290	72663	133730	135040
O75157	TSC22 domain family protein 2	TSC22D2	3	4.2	79.227	1	7.6353e-07	144190	165710	109220	150920	102150	78416	79722	91035	119480	91199	73753	63435	68531	49857	69803	59095	34587	25647
Q9Y3Q8;Q8IV54	TSC22 domain family protein 4	TSC22D4	3	11.4	41.026	3	4.8844e-09	85692	79159	93706	147930	107340	97438	137470	146810	143390	181970	202970	171800	140570	163030	168020	178890	204900	236480
F5H442;Q99816;Q99816-2;L5LFK1	Tumor susceptibility gene 101 protein	TSG101	2	6.6	40.917	4	1.6964e-05	49200	22703	23337	51541	47727	37258	42093	54304	46309	58695	63916	64986	60611	44347	48498	56020	25355	40579
Q15631;E9PGT1;Q53GR3;B3KRM8;7C1D4;B7Z5D9;Q15631-2	Translin	TSN	14	76.3	26.183	7	9.7555e-227	5474900	5171900	6644100	7294400	5569700	5610700	5311000	4843700	7286600	6469500	5833400	5666400	5762400	6950400	8209400	7596400	7137000	6739700
Q99598;C4P0D6;C4P0D8;Q5VVQ1	Translin-associated protein X	TSNAX;DISC1	8	42.1	33.112	6	8.6319e-154	1529700	1693600	2110800	1868400	1761900	1736800	1454400	1337800	1909800	1820200	1658600	1697900	1623400	1911400	2100000	2070100	2199800	2074300
Q13630;UPI0002AF519B;B3KU96;B4DZW9	GDP-L-fucose synthase	TSTA3	20	86.3	35.892	8	0	50567000	48268000	48290000	45408000	43309000	52541000	49724000	48153000	43848000	44682000	38444000	34562000	28413000	21893000	28757000	22569000	22364000	25465000
Q6PGP7	Tetratricopeptide repeat protein 37	TTC37	8	7.7	175.48	3	6.3295e-18	418490	398810	509310	439460	502690	429810	452270	420790	584890	547520	373420	364350	398250	455470	352570	418200	218250	310950
Q5R3I4;E7ES35;B4DUE0;7C089	Tetratricopeptide repeat protein 38	TTC38	8	27.3	52.787	6	2.0033e-21	449050	395270	733780	543180	186260	118080	407790	403580	619710	595400	132410	124180	178620	217130	390370	316170	358280	145060
Q14166;B1AH89	Tubulin--tyrosine ligase-like protein 12	TTLL12	25	56.2	74.403	3	0	9296100	9455000	9812300	9066400	8067100	9797000	9854600	10542000	9272000	8262500	8708300	8116700	8743200	8591600	9480700	7520200	8159100	12511000
Q8WZ42-3;D3DPF9;Q8WZ42-10;Q8WZ42-9;Q8WZ42-5;Q8WZ42-11;C0JYZ2;Q8WZ42-4;Q8WZ42-7;Q8WZ42-2;Q8WZ42;Q8WZ42-8;D3DPG0;Q8WZ42-12	Titin	TTN	4	0.2	2992.9	14	1.5436e-06	2143400	2367100	2616800	3295100	2205900	3494800	3612400	3943400	3064300	2312600	3466000	3863600	2761000	3241100	3027000	2417500	2832300	3333900
B3KT06;B3KPS3;P68363;A8JZY9;G5AU24;Q8WU19;G3V1U9;Q9BQE3;Q53GA7;Q71U36;F5H5D3;L5K9Q0;B7Z1K5;B4DDU2;Q13748;B4DQK4;F8VVB9;Q9UQM3;2Q5U9;Q6PEY2;Q8N532;F6SAA0;Q9NY65;C9J2C0	Tubulin alpha-1B chain;Tubulin alpha-1C chain;Tubulin alpha-1A chain;Tubulin alpha-3C/D chain;Tubulin alpha-3E chain;Tubulin alpha-8 chain	TUBA1B;TUBA1A;TUBA1C;TUBA3C;TUBA3E;PEX26;TUBA8	16	55.3	46.341	38	1.3994e-153	3998000	5132900	2476900	3546500	5621400	1435500	2305100	2529600	2886000	3778300	3036600	1847300	7946200	3398800	9071200	5739900	2755600	6063500
A8MUB1;P68366	Tubulin alpha-4A chain	TUBA4A	3	48.5	48.328	4	7.5364e-86	43674	98470	19398	121350	641910	35551	39334	29219	32725	42904	33954	0	64421	31495	65687	26662	34511	57613
B7ZAF0;Q5JP53;F8VYX6;F8VW92;P07437;Q5ST81;B7ZAK1;B4DY90;F8VUJ7;Q6LC01;B4DXZ5;B4DMU8;E7EWR1;B4E052;B4DQN9;G5BKE5;Q1KSF8;B4DMJ5	Tubulin beta chain	TUBB;XTP3TPATP1	2	41.9	46.566	28	2.1797e-103	45475	68541	0	18560	139090	0	0	0	0	33456	0	0	84887	0	84089	0	0	0
Q9H4B7	Tubulin beta-1 chain	TUBB1	5	22.8	50.326	1	1.0469e-15	20734	59858	0	222350	930830	14729	23291	0	0	0	0	0	0	0	0	0	0	0
Q8IZ29;P68371;Q8IWP6;Q8N6N5;G3IG44;B3KML9;P04350;UPI0001D60E6C;B4DJ43;B4DE77;Q9BVA1;Q13885;B2R6L0;B7Z4N1	Tubulin beta-4B chain;Tubulin beta-4A chain;Tubulin beta-2B chain;Tubulin beta-2A chain	TUBB2C;TUBB4B;TUBB4A;TUBB2B;TUBB2A	16	56.2	49.839	27	2.2155e-150	3006000	4194300	2330100	2488900	2153500	898650	1566200	2150100	1783100	2285000	2084800	1202600	5472100	2557800	5952600	3547500	1813500	3888200
P10599-2;P10599	Thioredoxin	TXN	6	67.1	9.4519	2	1.9034e-83	6780600	11574000	7275700	14798000	5936300	19025000	6615200	15124000	17494000	16727000	14226000	14337000	12457000	15690000	16817000	10591000	7577700	17725000
Q9BRA2;I3L3M7;I3L2R6	Thioredoxin domain-containing protein 17	TXNDC17	5	43.9	13.941	3	8.2432e-98	1570200	2044300	1840500	2643700	1496700	2579800	1577200	2272800	2167200	2769000	2235800	2274600	2154800	2405100	2128000	1869900	1993800	2873600
O43396;B2R960;L5LU87;K7ER96	Thioredoxin-like protein 1	TXNL1	15	78.5	32.251	8	1.4985e-237	9520400	10298000	9545900	7645300	8884300	8391000	7036200	6502800	6749800	6129200	9545200	8789300	8258100	7382800	8350800	9656800	8635500	9960300
E2QRB9;B7Z2S5;Q16881-4;E9PNQ6;E7ESI6;Q16881-3;E7EW10;Q16881;Q6ZR44;B7Z1F4;B7Z3Y8	Thioredoxin reductase 1, cytoplasmic	TXNRD1	21	56.6	59.579	26	2.2316e-247	6125100	8130200	7300600	10080000	5590000	11575000	9239200	8203200	6294300	6592900	6127500	7852500	7001000	8356600	11090000	8438000	15799000	14205000
P22314;B4DL67	Ubiquitin-like modifier-activating enzyme 1	UBA1	49	71.9	117.85	9	0	92423000	92320000	112230000	93425000	69346000	81665000	87778000	81034000	70742000	57128000	100420000	110750000	76504000	86796000	83902000	61940000	72934000	83862000
F7FCV2;Q8TBC4;B2RBP3;J3JZZ9;F8W8D4;B7Z5F6	NEDD8-activating enzyme E1 catalytic subunit	UBA3;UBE1C	17	59.9	50.072	7	1.8657e-157	3050200	2962200	2634000	2404400	2264200	2745400	3118100	3080500	2959700	2433000	2973500	3362000	2927900	2586800	2613100	2754500	4518700	3273400
Q9GZZ9;E7EWE1;K9J2P3;C9JRV9	Ubiquitin-like modifier-activating enzyme 5	UBA5	9	39.6	44.863	4	7.5363e-77	836620	764690	633290	1551000	996850	1541300	1095000	938870	863770	903000	1062800	1309000	990030	1164500	1449100	1066200	835480	1379800
A0AVT1	Ubiquitin-like modifier-activating enzyme 6	UBA6	27	36.7	117.97	5	7.7311e-117	2598600	2560400	2058400	1501000	1866400	1517500	1427100	1446200	1860900	1519400	1411200	1453900	1175400	1447900	1257100	1060600	828610	1293300
P41226	Ubiquitin-like modifier-activating enzyme 7	UBA7	3	5.7	111.69	1	4.1844e-10	85136	71588	80164	68907	112780	72797	91317	124810	69370	54938	54032	39011	56968	51632	97244	59267	41498	98626
Q9BSL1	Ubiquitin-associated domain-containing protein 1	UBAC1	20	64.4	45.338	1	0	13732000	10936000	10544000	12813000	12363000	7935900	12670000	12682000	9556800	11449000	12886000	12286000	12704000	10145000	10357000	9275200	6584100	8791400
L5JU82;D6RAH7;9KV45;P62837;P61077;F6QN86;P61077-3	Ubiquitin-conjugating enzyme E2 D2;Ubiquitin-conjugating enzyme E2 D3	UBE2D3;UBE2D2	3	48.2	12.619	12	4.0147e-33	1246900	1578200	1653200	2270800	985620	2351600	1260400	1566700	1426800	2021300	967350	1641300	1653700	1224900	1301600	1446100	1632500	1579000
7C4M9;C9JZG9;C9JZY6;E9Q3U1;P62256;C9J8Q9	Ubiquitin-conjugating enzyme E2 H	UBE2H;Ube2h	2	40.3	7.0801	6	8.6102e-14	32102	239350	29223	0	101430	19775	22551	38111	86116	16952	15093	39878	0	95878	45656	18444	0	100240
3BPC4;P63279;A8K503;Q7KZS0;B0QYN7	SUMO-conjugating enzyme UBC9	UBE2I	4	57.1	7.8891	5	1.6544e-17	311040	320020	457260	495350	411260	488800	349560	325940	430490	526700	332630	293710	390690	350830	293340	343470	395070	357050
P61086;B4DIZ2;F6U8R5;B3KSH4;C9JGP1	Ubiquitin-conjugating enzyme E2 K	UBE2K;HIP2	10	66	22.406	6	6.4769e-169	1574200	1879400	1494500	1937300	1865900	1723900	2026200	1773000	2574400	2790100	1858600	2105100	2482300	2776500	2858700	2445200	1824600	3138400
P68036;E7EWS7;B4DSZ4;F6RUB0;A8K4W8	Ubiquitin-conjugating enzyme E2 L3	UBE2L3	8	68.2	17.861	5	3.0743e-142	5182500	7193700	5418900	8297700	6690600	11827000	7628200	9967500	9236800	10426000	10712000	10243000	7468500	8208600	9234200	10654000	7150400	10298000
P61081	NEDD8-conjugating enzyme Ubc12	UBE2M	7	41.5	20.9	3	5.3404e-120	2175200	1886700	1514100	1409900	1652100	1163900	1658700	1528000	1412200	1750000	1525700	1642300	1874100	1925000	1958400	2298300	1388200	1472600
P61088;F8VQQ8;F8VSD4;F8VV71;Q5JXB2	Ubiquitin-conjugating enzyme E2 N;Putative ubiquitin-conjugating enzyme E2 N-like	UBE2N;UBE2NL	9	71.7	17.138	6	1.9121e-199	9562300	9238700	8970900	10566000	12636000	14494000	14326000	12862000	12851000	12150000	14016000	16070000	11083000	15542000	15022000	12565000	10747000	17497000
Q9C0C9;K7ES11	Ubiquitin-conjugating enzyme E2 O	UBE2O	48	51.5	141.29	3	0	8227800	18883000	13941000	10861000	20011000	8408700	17246000	16750000	20949000	13950000	16532000	25491000	6420000	24539000	13758000	9241200	7196700	19714000
Q13404;Q13404-2;K7DI65;G3V2F7;F6VF17;Q13404-6	Ubiquitin-conjugating enzyme E2 variant 1	UBE2V1;TMEM189	7	57.1	16.495	7	6.8841e-47	18702000	14913000	22048000	19366000	20059000	21535000	23555000	19178000	17490000	18202000	17617000	18969000	18474000	16919000	18294000	17641000	15004000	16339000
Q15819;J3KNL8;G3V113;0YBP9;0YBX6	Ubiquitin-conjugating enzyme E2 variant 2	UBE2V2	3	51.7	16.363	5	4.0295e-39	609450	549580	769270	848820	787970	637990	752110	694510	581300	819900	618820	418670	734110	662840	611120	386690	614940	668390
Q5W7F7;Q9BUI6;Q05086-3;Q05086	Ubiquitin-protein ligase E3A	UBE3A	4	5.8	97.956	4	1.9017e-13	139360	110510	92116	100870	95727	79275	96062	66165	106930	78701	77208	35923	88769	71547	63267	91447	65861	87922
B4DK32;Q14139;Q05BZ7	Ubiquitin conjugation factor E4 A	UBE4A	4	5.1	119.81	4	1.9512e-07	70330	93927	75865	46715	55600	45151	39518	47486	66756	49733	63498	52862	62542	59689	52060	46507	34201	40085
Q9UMX0-2;Q9UMX0;B3KNI8;B3KNI2	Ubiquilin-1	UBQLN1	5	17.1	59.219	12	1.6731e-17	338930	338500	212170	267000	208630	181000	208920	226780	204600	286330	227400	185840	324230	240680	269360	244540	156980	209600
Q5T4S7-3;Q5T4S7;Q5T4S7-2;Q5T4S7-4;K7DB04	E3 ubiquitin-protein ligase UBR4	UBR4	121	33.7	571.85	10	0	15270000	17574000	13317000	11903000	12824000	8584900	13440000	14597000	14432000	10905000	15555000	15210000	15896000	13888000	11879000	10251000	9114900	12836000
E9PRQ7;Q04323;Q04323-2;B4DNC6	UBX domain-containing protein 1	UBXN1	9	56.7	32.913	5	4.1635e-56	2671500	3249100	2294700	2757800	2660700	2035300	2326400	2390300	2373300	3057500	2548200	2162500	3121400	2743500	2392600	2760500	2289600	2163500
P15374;G3RI17	Ubiquitin carboxyl-terminal hydrolase isozyme L3	UCHL3	12	81.7	26.182	2	4.0033e-254	7202700	8687800	8562000	9902100	7133800	9667400	9133800	8827400	7085000	8132700	7430100	9751300	9106300	9325500	9394100	8682000	10600000	10584000
Q9Y3C8	Ubiquitin-fold modifier-conjugating enzyme 1	UFC1	4	31.1	19.458	1	1.0496e-13	929510	747480	1298900	1178800	1248600	1350900	1198000	1043000	1045100	1113100	1011100	983630	773370	950560	934650	907490	813120	1157600
P61960;0Y614;G3SHJ8	Ubiquitin-fold modifier 1	UFM1	2	50.6	9.1175	3	4.8491e-26	834050	662910	853290	1306400	823040	1200900	794550	956380	693760	831020	836370	1065300	681310	874660	942260	1040500	862340	1406900
Q16851;E7EUC7;B4DUP2;B2RAN1;D6W5E6	UTP--glucose-1-phosphate uridylyltransferase	UGP2	13	34.8	56.94	6	1.8183e-162	1974200	772940	3910400	2338100	1837100	1848300	514760	1529500	2648800	3720000	1330700	801180	1902500	3727300	2027300	2199200	4496000	5309300
P11172;B5LY69;B5LY71;E9PFD2;B5LY67	Uridine 5-monophosphate synthase;Orotate phosphoribosyltransferase;Orotidine 5-phosphate decarboxylase	UMPS	10	34.4	52.221	10	4.4427e-28	541970	413450	356380	402230	973190	1186700	245390	291730	592700	756570	636480	481530	197300	97603	978440	499960	9432	510870
P06132	Uroporphyrinogen decarboxylase	UROD	18	71.9	40.786	5	0	31543000	37340000	27159000	26036000	24422000	27228000	26881000	23513000	19507000	18696000	20869000	21774000	18852000	17698000	22130000	19808000	24781000	21110000
P10746;Q5T3L9;Q5T3L7;Q5T3L8	Uroporphyrinogen-III synthase	UROS	10	51.7	28.627	4	3.5739e-283	3492100	4284300	2557600	2334600	3168900	3334500	1455900	1512600	2246100	2391000	1798500	1279700	2807500	2030700	1939600	2537100	1401800	1821500
O60763;O60763-2;0Y7C0;UPI0001AE7500;F5H4X1;F5GYR8	General vesicular transport factor p115	USO1	4	6.3	107.89	6	3.973e-22	121990	97008	103910	99590	134400	76886	133100	128750	109110	108160	142330	118820	115120	120260	112240	131580	77139	96001
P51784;B3KP28	Ubiquitin carboxyl-terminal hydrolase 11;Ubiquitin carboxyl-terminal hydrolase	USP11	7	11.1	109.82	3	1.5276e-30	323630	200420	279610	226690	230010	206890	177890	229380	262230	256260	226140	169450	206690	273990	246750	228440	224790	260110
J3QRZ5;P54578;B2RD79;A6NJA2;B7Z4N8;B3KTG4	Ubiquitin carboxyl-terminal hydrolase;Ubiquitin carboxyl-terminal hydrolase 14	USP14	30	74.3	52.385	7	0	37521000	32711000	39426000	65070000	41074000	75038000	52948000	42073000	39871000	56225000	35854000	41722000	33452000	36257000	52446000	52646000	67466000	68804000
Q9Y4E8;F6QY38;Q9Y4E8-3;E9PCQ3	Ubiquitin carboxyl-terminal hydrolase 15;Ubiquitin carboxyl-terminal hydrolase	USP15	45	57.7	112.42	14	0	14211000	12946000	18510000	18179000	12272000	13898000	14028000	21429000	14783000	17269000	18409000	13643000	19975000	22323000	18861000	17592000	17298000	17433000
B7WPF4;Q9UPU5	Ubiquitin carboxyl-terminal hydrolase;Ubiquitin carboxyl-terminal hydrolase 24	USP24	10	5.6	277.41	2	1.5995e-26	230010	179970	262870	224070	214560	186340	168380	308840	241180	343570	218040	181010	326980	427210	304700	256360	223480	340380
Q13107-2;Q13107;Q53H56;Q08AK7;Q53FJ3;7C189	Ubiquitin carboxyl-terminal hydrolase 4;Ubiquitin carboxyl-terminal hydrolase	USP4	4	11.5	103.96	8	7.4863e-31	96399	101430	141440	166440	106110	130110	107880	141740	93008	93056	94270	83872	70555	120290	111070	81844	101140	93122
E9PM46;Q96K76;Q96K76-2	Ubiquitin carboxyl-terminal hydrolase;Ubiquitin carboxyl-terminal hydrolase 47	USP47	24	22.8	154.7	8	4.7051e-91	1264700	1584900	1427800	960670	1173500	658480	1139700	1115500	1411100	1021800	1180000	1055100	946560	1424400	858180	801310	834120	1300400
P45974-2;P45974	Ubiquitin carboxyl-terminal hydrolase 5	USP5	43	60.5	93.307	5	0	56129000	51604000	63829000	60731000	58127000	63740000	78058000	71353000	70401000	59117000	65960000	71827000	53734000	58384000	62163000	55443000	59628000	61728000
B7Z815;Q93009;F5H8E5;B7Z855;B7ZAX6;B7Z7T5	Ubiquitin carboxyl-terminal hydrolase;Ubiquitin carboxyl-terminal hydrolase 7	USP7	21	27.9	126.27	13	2.9652e-50	1013000	506970	1275800	573870	641200	471620	341850	702480	1324500	1025700	674660	469630	975400	1605100	841210	928550	1160200	1226000
G3S502;Q93008;D3DWB6	Probable ubiquitin carboxyl-terminal hydrolase FAF-X;Ubiquitin carboxyl-terminal hydrolase	USP9X	50	24.3	290.57	8	1.758e-194	3253700	3009000	5479500	3693900	2372000	2267100	1542500	3824100	1828100	3825900	3667400	2500900	4504300	5959100	2992000	3597400	2264100	3294900
O00507	Probable ubiquitin carboxyl-terminal hydrolase FAF-Y	USP9Y	2	10.8	291.07	1	1.3991e-100	68263	25508	65121	20451	65298	29031	52195	0	42867	59302	45965	0	0	26461	30944	51002	51013	28378
Q08AM6;B4DMP4	Protein VAC14 homolog	VAC14	15	23	87.972	5	4.0144e-55	1109400	708740	1412300	1105600	996740	909570	1141900	1102000	1364300	1224000	1294700	1021800	1423600	1332400	1120000	1235200	1165600	1257300
P26640;B0V043;0Y4A6	Valine--tRNA ligase	VARS	14	18	140.47	8	1.7298e-38	400080	1399200	2800.5	4285	473640	127970	0	11520	524470	473240	36952	19399	86547	33671	31095	29834	0	29434
P52735-3;P52735-2;P52735	Guanine nucleotide exchange factor VAV2	VAV2	4	8	97.031	3	1.4083e-39	22622	0	51618	55082	63074	48637	10798	42791	387670	222020	14849	0	0	44451	0	0	8705.5	0
Q5RCG9;P61758;Q6FH24;F5H2A7;B4DWR3	Prefoldin subunit 3	VBP1	5	31.5	22.626	5	2.9834e-15	190900	400160	161370	162200	118980	107380	83148	68187	157750	37972	139620	52149	424700	248050	314380	227300	41116	132860
K7AE07;P18206;B3KXA2;B4E3Q9	Vinculin	VCL	49	56.8	116.72	7	0	15855000	16927000	16156000	13738000	25106000	10489000	6556900	5538900	9457600	7663500	2965900	4207400	2945100	2282900	1829000	2640000	1602500	3192100
P55072;Q0IIN5	Transitional endoplasmic reticulum ATPase	VCP	54	79.8	89.321	5	0	169610000	157890000	189580000	136720000	153710000	168060000	168910000	152360000	139540000	111770000	159000000	144380000	151400000	156020000	111550000	138180000	201430000	142170000
Q9BRG1;K7EKV4	Vacuolar protein-sorting-associated protein 25	VPS25	4	23.3	20.747	2	1.379e-20	295510	236290	287130	293120	376250	285450	341450	297640	325730	339460	349870	350390	345470	317160	378290	363260	200430	343080
Q4G0F5;E9PRT4	Vacuolar protein sorting-associated protein 26B	VPS26B	3	12.2	39.154	2	8.9548e-05	61359	61209	82764	84899	93256	73986	63875	73819	61395	104980	70106	43709	123080	90064	79774	117490	115370	92394
Q96QK1;Q53FR4;Q5HYM2	Vacuolar protein sorting-associated protein 35	VPS35;DKFZp686O2462	18	29.6	91.706	5	1.1833e-123	893820	981580	1502800	1047000	1201400	1214200	1253300	1309400	1264100	1009300	1051400	1069400	1375800	1519700	1336700	1449500	1688900	1482100
Q86VN1	Vacuolar protein-sorting-associated protein 36	VPS36	3	8.5	43.816	1	5.7192e-07	93367	67401	90641	116490	147060	82095	81590	78009	110630	171550	96059	100490	111730	117920	112400	105520	67631	100880
Q9NP79;E7ETQ7;Q5TGM0;B4DW55;Q9C063	Vacuolar protein sorting-associated protein VTA1 homolog	VTA1	6	28	33.879	5	5.5951e-144	1044700	912040	841850	1035400	1065300	763110	967260	989900	803260	1000400	919910	1050000	1059800	1180600	999530	968640	633130	600120
P23381	Tryptophan--tRNA ligase, cytoplasmic;T1-TrpRS;T2-TrpRS	WARS	19	59.2	53.165	9	0	13971000	11844000	8941900	11732000	8412600	10629000	7738200	6887600	5654100	7179700	5063200	5108100	5043100	4797900	7504200	6058800	7792200	8193100
K7EMC9;Q969T9;B4DFG2;K7ENL2;Q7Z511;K7EIK1	WW domain-binding protein 2	WBP2	5	32.7	27.55	8	7.1238e-75	1566100	1391600	1151100	1204800	1155100	710810	1126500	1195600	1217800	1386200	1759900	1864400	1532600	1420600	1236200	1559500	1171200	1463000
Q9H7D7;K7BJD3;K9J609;Q9H7D7-3;Q9H7D7-4;0Y9R3;B4DRF0	WD repeat-containing protein 26	WDR26	2	4.4	72.123	7	1.3837e-05	81934	97914	52520	75178	68649	65386	60294	66109	104830	100540	69423	58474	101880	136790	74098	61958	67372	165180
Q5JSH3;Q5JSH3-2;F8W913;B4DSE9;Q8N397;7BY83	WD repeat-containing protein 44	WDR44;DKFZp761M142	18	26.4	101.37	7	2.0597e-77	918990	768760	1225000	796880	1003300	523380	751910	657800	812390	693100	809500	815470	782710	727790	694970	615620	609490	512160
0YMF9;Q9GZS3;3BQA8;0YL19	WD repeat-containing protein 61	WDR61	2	25.9	20.743	4	6.9889e-59	105240	140580	92276	106210	126060	131110	104260	79691	151660	134740	61190	90639	113730	109900	117840	99588	70353	100530
Q9BQA1;0Y711;B4DP38	Methylosome protein 50	WDR77	8	40.4	36.724	4	1.3589e-91	4343800	4539800	4630300	4915900	3585300	3990200	3637800	3594800	3341800	3225900	4490100	3447400	3973300	3495900	3640900	3778300	3595600	2439000
Q562E7;Q562E7-4	WD repeat-containing protein 81	WDR81	17	15.5	211.69	8	2.0129e-49	607240	548890	519120	523530	534410	333930	540990	700400	783690	639210	793570	734140	1201600	1188000	915030	820090	510150	810680
A4D1P6-2;C9J1X0;A4D1P6;A4D1P6-3	WD repeat-containing protein 91	WDR91	11	24.8	71.351	4	4.2637e-49	698850	441760	529340	536650	606740	309770	521550	715040	701980	625660	939960	714620	1157000	1221700	954920	827980	530410	770830
Q5MNZ9-2;Q5MNZ9;K7EKC5;K7EKN0;K7ELY0;K7EK57	WD repeat domain phosphoinositide-interacting protein 1	WIPI1	2	10.7	48.201	6	7.0636e-35	175760	191420	188020	196610	166020	88109	235800	207780	172920	176330	322290	207200	343260	124010	385450	278550	162300	263360
K7C6C0;K7D5W5;Q9Y4P8-6;Q9Y4P8;B3KMZ0;Q9Y4P8-5	WD repeat domain phosphoinositide-interacting protein 2	WIPI2	7	29.9	46.383	8	9.6773e-86	1709900	1396700	799160	875100	1216500	650230	1761100	1292300	1064200	1132600	1217000	978140	971870	1359200	1155800	594030	477020	698090
D3DUP2;F5GWT4;Q9H4A3-2;Q9H4A3;D3DUP1;Q9H4A3-5;Q9H4A3-6;6WZW3;F5H2M7;Q9H4A3-4	Serine/threonine-protein kinase WNK1	WNK1	16	10.8	222.7	17	1.1706e-116	1261500	1177200	1196900	1019300	1453700	882730	1540000	1541000	1724600	1215300	1831200	2323200	1416100	2412100	1613100	1572800	1107700	1784900
Q9NQW7;Q9NQW7-3;B3KSI7;G8JLB2;G3QPC9	Xaa-Pro aminopeptidase 1	XPNPEP1	24	57.8	69.917	11	3.6756e-173	4834300	5219600	4167200	4157300	3486800	4104600	5319800	5202400	3246100	2656200	3893500	4378400	3406700	2361500	3942900	4012400	3348700	3396400
O14980;B4DR01	Exportin-1	XPO1	42	55.6	123.38	6	0	15484000	13798000	16073000	13479000	18468000	20312000	21414000	20210000	17809000	15684000	21455000	27198000	17845000	25346000	24436000	20251000	15741000	25639000
Q9C0E2;F2Z2X4;Q86VC1	Exportin-4	XPO4	21	26.7	130.14	4	2.5634e-102	941180	883910	1123300	977760	1094300	1129100	1274500	1112300	1087600	929390	1130900	1098900	1079700	1171600	1205200	1104600	937750	1163700
Q9UIA9;A8K607;E9PEN8;D3DSQ7	Exportin-7	XPO7	50	64.1	123.91	4	0	35823000	45121000	35173000	27957000	33985000	38404000	32734000	34348000	28158000	25367000	28400000	31637000	27808000	30185000	23609000	29790000	30734000	27723000
O43592;A8KA19	Exportin-T	XPOT	10	15.7	109.96	3	9.4083e-37	854880	928200	435780	284290	376560	374300	312740	338680	400730	353100	277140	276900	420230	233230	375630	266440	238460	311980
P54577	Tyrosine--tRNA ligase, cytoplasmic	YARS	28	63.3	59.143	1	7.1136e-251	8863400	12414000	7722400	11936000	7566900	14553000	6194800	6269900	6530300	9592600	3810800	3573400	4558700	2792100	4987300	5215600	3764700	4137500
P67809;0Y449;L5L7B3;Q6PKI6;Q05D43;Q2VIK8;Q7KZ24	Nuclease-sensitive element-binding protein 1	YBX1	4	31.2	35.924	8	5.3663e-110	460430	802830	126880	183950	170190	135190	161560	231720	148040	203220	238340	120330	342310	157100	159190	153980	116710	147600
P16989-2;P16989;P16989-3	Y-box-binding protein 3	YBX3	6	43.9	31.947	7	4.6524e-99	574210	665520	543530	413260	391850	526350	268770	266030	340930	419800	435160	252050	704270	476740	352460	310250	521420	343970
Q9UES0;O15498;B5BU81;B4DR94;2RIF7	Synaptobrevin homolog YKT6	YKT6	4	20.4	21.606	5	5.9382e-11	227140	156110	172450	280420	395070	301220	433490	365250	295270	363170	351340	567380	232840	360200	387290	535200	137490	371880
Q5VVQ6;G2HE61	Ubiquitin thioesterase OTU1	YOD1	14	70.7	38.322	2	0	13396000	13192000	11976000	15747000	12574000	15175000	17299000	14808000	10947000	12299000	12581000	15142000	12289000	13570000	14525000	14212000	11650000	14463000
P31946;B5BU24	14-3-3 protein beta/alpha;14-3-3 protein beta/alpha, N-terminally processed	YWHAB	8	64.6	28.082	3	0	18590000	22669000	22178000	24462000	20400000	23755000	19079000	17760000	22472000	18749000	15781000	14747000	15621000	18222000	16944000	16727000	19164000	18410000
P62258;K7EUL8;G9K389;P62258-2	14-3-3 protein epsilon	YWHAE;YWHAE/FAM22B fusion	23	82	29.174	11	0	76413000	84847000	88798000	88781000	86676000	93262000	76953000	72354000	73862000	69928000	70946000	67450000	59039000	69947000	69742000	65839000	70614000	68678000
P61981;B3KNB4;F7I2I9	14-3-3 protein gamma;14-3-3 protein gamma, N-terminally processed	YWHAG	10	73.3	28.302	3	0	10116000	11385000	13790000	13766000	13057000	13315000	9450100	8231500	8632100	8611800	7662200	7416600	6114900	5917100	6901700	6690300	7990900	7131500
Q04917;B2R6N6;Q9H4N8;A2IDB2	14-3-3 protein eta	YWHAH	10	54.5	28.218	6	3.7645e-247	1576900	2306500	3031100	2974600	2067500	2148000	1269300	1089900	1575000	1655300	1268900	1110100	899270	859040	1162200	1066400	1072000	1066100
P27348;L5KR87;B4DMT8;F6ZC14	14-3-3 protein theta	YWHAQ	10	56.7	27.764	5	0	5927200	8205800	7307600	6286100	6461000	6243900	5806500	5235000	6868500	6996100	5843700	6717100	4604900	6950200	6617100	5831000	7398600	6443900
P63104;E7EX29;E7EX24	14-3-3 protein zeta/delta	YWHAZ	16	81.2	27.745	4	0	32668000	35597000	39280000	41144000	37775000	40737000	31915000	28105000	30984000	29950000	27629000	27375000	24858000	30207000	29708000	29616000	32107000	31777000
Q8IWT0-2;Q8IWT0	Protein archease	ZBTB8OS	2	19.9	15.709	2	1.6439e-06	176530	128570	237890	203070	188610	234920	215600	228870	26454	189750	175480	162940	165630	122040	128800	171960	208890	200770
Q7Z2W4-2;Q7Z2W4;A8K9U6;C9J6P4;Q05DV5;Q7Z2W4-3	Zinc finger CCCH-type antiviral protein 1	ZC3HAV1	6	13.7	77.902	7	4.4771e-92	374840	306990	203860	172680	123550	135950	157190	240250	86966	84714	250480	173030	218820	238480	205040	158090	104510	132310
Q5VYS8;Q5VYS8-4;Q5VYS8-6	Terminal uridylyltransferase 7	ZCCHC6	2	2.2	171.23	3	0.0005133	1712200	1589500	848740	744040	1583600	1281200	3199800	1644700	1059400	718690	1919500	2397300	1157000	1898100	1485100	1925100	1441300	1383100
E5RJ99;Q8TCF1;E5RI74;E5RIG0	AN1-type zinc finger protein 1	ZFAND1	3	15	26.018	5	1.9811e-10	103190	85523	166180	167110	113590	103100	160160	124990	141510	136960	139450	114390	128550	147990	125440	150690	108990	102900
P17023;J3KRI7;J3QLW9;J3KSN3	Zinc finger protein 19	ZNF19	2	6.3	52.448	4	0.00067048	970380	816100	959060	689220	1418100	913960	1131700	847290	947190	685420	1049700	760170	958940	718840	653290	907060	1121000	742770
B3KVL3;Q86UE3;UPI0002A4752E	Zinc finger protein 546	ZNF546	2	7.5	50.256	3	0.0005264	100100	72977	94439	73451	55700	63223	47560	45839	69737	61354	33234	30080	79334	79841	73556	83514	70013	51062
Q15942;B4DQX7;Q96AF9;B4DQR8;Q28617;B4DY85;7C3D3	Zyxin	ZYX	8	23.4	61.277	8	1.294e-26	0	37857	0	51011	608180	0	0	0	61286	71456	0	37206	0	0	10083	0	0	0
O43149	Zinc finger ZZ-type and EF-hand domain-containing protein 1	ZZEF1	8	4.5	331.07	3	4.8457e-21	316510	327250	270420	253410	193330	190540	229790	304070	241810	218260	260600	278150	391280	307970	362920	305660	269390	253690
Q96GD7	CSDA protein	CSDA	2	38.3	31.931	1	1.4588e-95	0	0	247880	152070	0	0	0	0	0	0	0	0	231800	204010	0	0	0	0
Q53HL4;Q53GT4	Dipeptidylpeptidase III isoform 1 variant	DPP3	2	72.2	82.548	2	0	802510	1318300	0	0	1883900	2985500	1318400	1155400	0	0	42780	62873	0	0	2293500	910620	21241	0
Q6ZN14	cDNA FLJ16524 fis, clone OCBBF2003327, moderately similar to ADAM-TS 6	ADAMTS6	2	7.7	51.829	1	0.00015539	424910	348310	550090	701190	295550	406410	319720	473470	570490	446390	489430	488030	478870	613130	514520	528030	1011400	719380
B4DHD2	DNA FLJ55458, highly similar to Programmed cell death 6-interacting protein	PDCD6IP	2	50.5	75.93	1	0	136360	99230	124660	114110	166500	150470	214380	142570	101920	98824	165150	150360	130120	157360	149780	160610	112340	112710
B4DPI7	cDNA FLJ52715, highly similar to Selenium-binding protein 1	SELENBP1	2	84.6	36.231	1	0	993890	541150	984830	772620	690870	961950	934190	796690	602310	1029700	635390	751150	916110	826370	1012800	1640800	3236400	1590300
L5MCZ0	AP-1 complex subunit gamma-1	AP1G1	3	4.8	126.89	1	4.1955e-16	95887	68130	76303	99778	150120	90595	81861	69427	89019	95319	84709	64688	81597	88187	75581	100280	56077	39892
9FQK7	AP-2 complex subunit alpha-1 isoform 1	AP2A2	4	45.8	107.4	7	1.307e-255	169890	114320	250310	192820	282000	221500	300920	227430	274520	328750	216370	189940	209620	251410	192610	264490	153620	160400
Q9NXW1	BJ-HCC-24 tumor antigen		4	34.7	46.831	1	1.9208e-43	719300	1024000	626120	757310	593520	708920	250730	353720	381240	589440	192900	179390	286440	70033	237850	249300	125010	236240
L5K2B1	Rho-associated protein kinase 1	ROCK1	4	13.1	208.15	4	0	123350	103990	98302	88045	133690	95217	125960	120010	120850	110580	158880	146430	111730	133170	106560	106110	100650	110430
B4DN80	Peptidyl-prolyl cis-trans isomerase	PIN4	7	26.2	33.034	5	6.8778e-103	469330	617310	1611700	1432100	1020600	1458800	1137700	1221400	936530	842270	2076400	1730300	1483500	275550	892940	1831000	1672500	2399300
P02024	Hemoglobin subunit beta	HBB	12	93.9	15.97	1	0	41136000	18197000	44433000	24950000	73945000	23648000	8770500	63536000	100920000	67705000	60060000	52712000	41923000	88659000	61186000	21756000	72695000	239760000
2P3Z2;Q10567-3;Q10567-4	Isoform C of AP-1 complex subunit beta-1	AP1B1	14	44.3	104.22	6	4.1467e-221	1237900	1342100	1636000	1866500	2167100	1872500	1259600	1432300	1935100	1833500	1407800	1409800	1814300	2197100	1698500	1685500	1020100	1307300
Q53FE8;Q53FF5	cDNA FLJ36526 fis, clone TRACH2003347, highly similar to NSFL1 cofactor p47	NSFL1C, UBXN2C	18	58.6	40.571	3	0	9929400	8588500	11474000	9545500	8627500	6420300	12078000	11291000	9005200	11506000	13220000	11248000	12381000	12446000	11721000	12221000	11214000	8297400
B4DVJ0	Glucose-6-phosphate isomerase	GPI	21	57.8	59.99	3	0	19077000	15393000	19798000	19708000	16773000	26193000	16765000	14309000	15176000	17940000	16317000	14220000	15380000	16937000	19192000	19671000	43612000	29012000
B4DUF1;B4DNJ3	cDNA FLJ59760, highly similar to 1,4-alpha-glucan branching enzyme	GBE1	23	48.6	75.846	2	2.0718e-113	2061900	2120100	3220700	3521100	2289400	3041700	3762600	3302200	3641400	3126600	3630800	4377200	3693600	4220300	3450300	1437600	3807300	4226700
Q59ER5;Q53H17	WD repeat-containing protein 1 isoform 1 variant	WDR1	29	69.1	68.17	2	0	14829000	18997000	22863000	25977000	16839000	30398000	18420000	18450000	21880000	27313000	13907000	16228000	16283000	16601000	24148000	27299000	37251000	29714000
A8K2X8	cDNA FLJ78433, highly similar to Homo sapiens chaperonin containing TCP1, subunit 5 (epsilon) (CCT5)	CCT5	36	74.7	59.729	4	4.1487e-234	14108000	13172000	10034000	18414000	10756000	13285000	7618400	13172000	10248000	22580000	13704000	12924000	18331000	15234000	20469000	19326000	15538000	15569000
G3H5V0	Importin subunit beta-1	KPNB1	52	37.8	211.2	1	0	30676000	26121000	37638000	29039000	30055000	34595000	33646000	30712000	26407000	22842000	27596000	28149000	26498000	25353000	30126000	28359000	34191000	32086000
